# Supplementary material for: Epigenetic reprogramming-induced guanidinoacetic acid synthesis promotes pancreatic cancer metastasis and transcription-activating histone modifications
Source: J Exp Clin Cancer Res. 2023 Jun 28;42:155. doi: 10.1186/s13046-023-02698-x (PMC10304235; doi:10.1186/s13046-023-02698-x)
Supplement: Supplementary file 1 — Additional file 1. [file 13046_2023_2698_MOESM1_ESM.xlsx]

## Sheet: untargeted metabolomics
id	MS2 name	MS2 score	MS1 name	MS1 ppm	type	mzmed	rtmed	QC01	QC02	QC03	Capan1_1	Capan1_2	Capan1_3	Capan1_4	Capan1_5	Capan1_6	HPNE1_1	HPNE1_2	HPNE1_3	HPNE1_4	HPNE1_5	HPNE1_6	PANC1_1	PANC1_2	PANC1_3	PANC1_4	PANC1_5	PANC1_6
42	2-Amino-2-methyl-1,3-propanediol	0.39255	NA	NA	MS2 reverse	70.0643	300.577	891470	943560	924489	747679	732231	703860	756415	882222	738702	1.29166e+06	1.26544e+06	1.40168e+06	1.67446e+06	1.51045e+06	1.35101e+06	1.18171e+06	1.19896e+06	1.10691e+06	841352	1.63529e+06	1.78229e+06
57	NA	NA	Sarcosine;D-Alanine;L-Alanine;Ethyl carbamate;Beta-Alanine;L-Alanine;L-2-Aminopropionic acid;L-alpha-Alanine;beta-Alanine;3-Aminopropionic acid;3-Aminopropanoate;D-Alanine;D-2-Aminopropionic acid;D-Ala;Sarcosine;N-Methylglycine;Alanine;2-Aminopropionic acid;2-Aminopropanoic acid;Urethane;Ethyl carbamate;2-Nitropropane;HMMF;N-Hydroxymethyl-N-methylformamide	0.241780587456889;0.241780587456889;0.241780587456889;0.241780587456889;0.241780587456889;0;0;0;0;0;0;0;0	MS1 mz matched	72.0435	350.747	31326.3	28682.4	30878.8	17156.4	26247.1	22603.1	19824	26491.6	31026.2	34507.6	33443.8	37113.6	41592.7	41528.5	36483.5	23855.2	35309.3	32013.9	25567.3	35066.1	28003.2
61	Pyrrolidine	0.35885	NA	NA	MS2 reverse	72.0804	287.755	565395	508959	529289	239844	338194	420539	182911	132926	543248	475732	546154	641967	288556	543859	372690	426340	386244	299395	606879	155875	158200
62	NA	NA	NA	NA	Unmapped	72.0803	429.571	324746	283993	307232	292407	297631	183170	231265	239649	291516	271904	239752	243687	186926	175782	270557	304507	342451	419223	347264	350633	286754
73	Dimethylformamide	0.3084	NA	NA	MS2 reverse	74.0589	338.524	184908	157080	188652	132544	141431	120811	193679	174164	190763	220444	163941	245461	203672	164087	210408	145746	160184	225270	142113	160355	143814
90	Glycine	0.8855	NA	NA	MS2 forward	76.0384	348.098	34853.9	34850.4	33876	27524.1	33149.7	23580.9	27215.1	29043.3	30188.5	40858.6	30046.1	35688.9	37847.6	30603.7	37924.3	32869.7	35630.6	43688.4	34406.7	32626.3	33650.8
93	NA	NA	NA	NA	Unmapped	76.0745	303.249	38224.8	37058.5	39965.8	60989.8	64679.8	64977.9	65145.5	74164.3	59638.3	28319.3	25114.4	14940.6	3608.4	3920.05	23331.6	34854.1	9661.44	18075	29130.5	6702.49	2774.3
94	Trimethylamine N-oxide	0.41235	NA	NA	MS2 reverse	76.0746	319.42	3862.04	5080.77	4665.99	7573.42	7079.89	5551.85	7248.74	9838.97	5920.66	5946.81	3758.04	3175.22	4961.34	4760.99	4338	3892.89	1760.68	3297.85	3392.19	2103.45	2344.85
98	NA	NA	NA	NA	Unmapped	77.0374	243.869	46891.2	47601.1	52646	27298.3	45220.3	29816.2	13132.3	24200.8	41791.5	50773	38495.1	45654.2	49185.6	41907.6	38025.4	44248	44355.2	50563.7	45901.5	53508	50905.6
106	NA	NA	Dimethyl sulfoxide;Mercaptoethanol;2-Mercaptoethanol;Thioglycol;Dimethyl sulfoxide;DMSO	16.2086426211722;16.6636971102113;16.6636971102113	MS1 mz matched	79.0201	56.283	176453	171434	171080	156111	133945	88730.7	133401	167007	148987	141859	156852	316316	238521	241049	139410	297272	242399	170774	190704	194031	235541
132	DL-2,4-Diaminobutyric acid	0.4447	NA	NA	MS2 reverse	83.0595	345.524	336365	329338	333088	158804	255487	129716	175318	192389	235550	470829	325623	409940	450561	356538	479513	319149	361516	419352	302843	387813	370983
144	NA	NA	NA	NA	Unmapped	84.0798	497.317	88846.3	79780.7	97712.9	121935	119309	64335.4	114303	141814	80563.6	93115.6	79616	80339.6	178807	69933.4	97076.5	118228	87533.8	101977	74493	110479	168918
165	gamma-Aminobutryic acid	0.42525	NA	NA	MS2 reverse	86.0587	357.428	25182.6	24893.2	27037.8	37516.3	34104	40532	36372.4	46469.8	31144.6	22474.7	39028.2	17481.4	18621.8	16162	20005.8	32977.7	20817.6	21738.4	25257.4	23796.8	20555.7
173	NA	NA	Isoprene;2-Methyl-1,3-butadiene	-17.6308	MS1 mz matched	86.0957	262.299	1.56294e+06	1.47842e+06	1.6184e+06	896235	1.03353e+06	578372	908041	977055	940330	1.80409e+06	1.16525e+06	1.49801e+06	3.08788e+06	1.22371e+06	3.48578e+06	1.53031e+06	1.79733e+06	2.18963e+06	1.45752e+06	2.18025e+06	3.7371e+06
174	NA	NA	Neurine;	12.473361468231;	MS1 mz matched	86.0952	455.482	302141	388103	323555	493187	334105	376500	340917	320691	521365	251675	389076	342883	173715	331825	318163	296464	595906	442962	317602	301792	357909
176	NA	NA	NA	NA	Unmapped	86.0949	36.844	33353.6	37857.2	29778	16350.1	12356	12111.3	27675.4	15099.1	10602.1	31310	23176.7	28425.6	44039.8	24472.8	45993.2	43779.6	43825	48508.2	31108.7	78603	39677.9
181	4-Hydroxybutanoic acid lactone	0.9934	NA	NA	MS2 forward	87.0432	358.566	83089.8	86194.5	87259.6	110017	111746	102318	103239	123219	91084.5	85750.3	71529.9	67515.7	67427.9	69302.1	78119.4	89755.7	66242.8	80035.1	72607.8	67647.9	70170
192	NA	NA	NA	NA	Unmapped	88.0381	391.4	44968.2	28940.5	26318	33370.5	43579.1	24529.2	30603.1	30564.7	52190.9	14525.9	20702.6	35115.2	15032.8	31567.9	18832.7	52108.5	28858.6	56941	50802	36138.2	50776
227	NA	NA	NA	NA	Unmapped	93.0685	243.935	36936.2	33751.6	33206.1	20796.3	37502.1	25450.3	13552.8	29125.2	30693.4	43703.6	27020.9	37126.7	34797.3	33506.2	25485.3	33074.2	33204.2	29238.5	31904.5	30841.6	27223.9
232	NA	NA	NA	NA	Unmapped	94.0638	276.467	249682	246514	236842	322356	456057	287102	349175	272151	321445	311851	198038	164027	16979	44958.7	238868	155742	132963	207051	225314	122390	14230.2
243	Phenol	0.8322	NA	NA	MS2 forward	95.0478	286.789	18986.8	17465.9	17778.4	9534.36	13742.3	10323.5	7882.04	5661.38	17981.6	18488.6	16898.8	20258.7	10971.4	16963.7	15241.2	14811	14754.3	13999	19633.5	6525.16	5186.34
255	2(1H)-Pyridinone	0.49205	NA	NA	MS2 reverse	96.043	52.429	29897.1	36878.3	31848.8	64919.4	51578.2	48151.5	76553.3	85291.4	53196.9	16715	2631.32	19959.7	32167.3	24226.8	34752	20085	14961.7	18434.5	14874.3	25297.4	24332.4
263	NA	NA	Monoethyl malonic acid;2-Hydroxy-4-oxopentanoic acid;Glutaric acid;Ethylmalonic acid;2-Acetolactate ;2-Deoxy-L-ribono-1,4-lactone;Methylsuccinic acid;2-C-Methyl-1,4-erythrono-D-lactone;(S)-2-Acetolactate;Dimethylmalonic acid;Pteridine	5.61411177992519;5.61411177992519;5.61411177992519;5.61411177992519;5.61411177992519;5.61411177992519;5.61411177992519;5.61411177992519;5.61411177992519;5.61411177992519;-4.54395366372544	MS1 mz matched	97.027	428.752	19552.2	17040.1	17599.1	19660.2	28079	15991.5	18996	10316.7	19232.1	16065.2	13361.3	21069.7	18499.3	12865.2	32191.8	12988.3	13339.6	15069.7	11293.5	14223	14645.4
302	DL-Homocysteine	0.46685	NA	NA	MS2 reverse	100.02	221.781	35524.9	34169.5	34552.8	31428.9	33239.2	20826.1	33444	37475.3	25303	35567.4	18910.9	21523.9	25944	18721.4	44019.9	25631.3	31921.3	37478.5	24178.8	18083.4	20594.4
322	Glutaraldehyde	0.40185	NA	NA	MS2 reverse	101.061	26.0715	17762.5	20895.5	19499.7	16348.3	20528.9	16071.1	17801.3	35152.8	19022.1	21343.3	15569.1	18886.5	17728.6	10868.9	23785.5	14704	15068.1	16530	15113	18706.6	16306.7
343	Betaine aldehyde	0.9762	NA	NA	MS2 forward	102.09	278.627	797297	1.26428e+06	870229	1.39556e+06	725685	884932	1.19974e+06	1.54104e+06	700415	651579	969885	841701	1.93987e+06	1.32574e+06	904853	2.00081e+06	1.88908e+06	1.29777e+06	924722	1.29454e+06	1.83253e+06
350	NA	NA	(S)-Methylmalonic acid semialdehyde;Acetoacetic acid;Acetic anhydride;Succinic acid semialdehyde;2-Methyl-3-oxopropanoic acid;4-Hydroxycrotonic acid;2-Ketobutyric acid;2-Oxobutanoate;2-Ketobutyric acid;2-Oxobutyric acid;2-Oxobutyrate;2-Oxobutanoic acid;alpha-Ketobutyric acid;alpha-Ketobutyrate;Acetoacetate;3-Oxobutanoic acid;beta-Ketobutyric acid;Acetoacetic acid;Succite semialdehyde;Succinic sem…	-6.80278815433112;-6.80278815433112;-6.80278815433112;-6.80278815433112;-6.80278815433112;-6.80278815433112;-6.80278815433112;-6.8606129271081;-6.8606129271081;-6.8606129271081;-6.8606129271081;-6.8606129271081;-6.8606129271081	MS1 mz matched	103.038	339.764	75753.6	79129.4	94791.8	107184	118578	96963.7	130227	116484	87252.2	81622.7	69040.6	69693.8	129732	83414.1	99436.6	78658.1	59539.6	84378.6	63325.3	61116.5	89845.3
351	NA	NA	3-Amino-2-oxazolidone;Cycloserine;N-Formiminoglycine;Formiminoglycine;N-Formimidoylglycine;DL-Cycloserine;Cycloserine;D-Cycloserine	0.711465280934015;0.711465280934015;0.97997998884116;0.97997998884116;0.97997998884116	MS1 mz matched	103.053	243.931	522766	476156	541042	319045	454713	278733	311439	280898	406239	596690	398797	503667	431417	430153	466830	468834	464946	448603	448190	538789	499785
358	NA	NA	NA	NA	Unmapped	103.788	253.849	89100.5	121442	107425	152668	117974	95485.4	125557	98014.8	114023	50626	56140.9	43195.3	131912	53492.8	68017.4	103094	129432	64255.5	98979.3	39507.5	42282.9
365	NA	NA	2,3-Dihydrothiophene;Divinyl sulfide;	-17.6807406599378;-17.6807406599378;	MS1 mz matched	104.052	270.411	66974.6	56431.5	60395.9	36515	35932.4	26286.3	42742.9	42646.3	35352.4	87460.5	47823.9	74211.5	91662.8	64439.7	97670.7	55371.3	62712.8	88877.5	40920.7	85362	82206.4
370	4-Aminobutyric acid	0.9475	NA	NA	MS2 forward	104.069	357.592	65857.4	64769.3	72753.3	100823	85871.5	106015	89997.3	126976	82783.7	54112.6	55932.5	43464.7	42396.3	40684.7	48165.3	83092.3	50404.3	55799.4	58842.1	55895.3	51400.7
371	3-Aminobutanoic acid	0.972	NA	NA	MS2 forward	104.069	45.172	12357.4	16150.7	12454.1	12733	8359.74	5745.22	15694.1	11040.2	6946.16	13520	7265.6	12441.4	19883.1	11275.7	15368.2	21149.6	23772.5	25576.1	12307.1	26490.2	24815.7
375	NA	NA	NA	NA	Unmapped	104.106	253.849	1.881e+07	2.46828e+07	2.17561e+07	3.51951e+07	2.51458e+07	2.08148e+07	5.06222e+07	2.17585e+07	2.24047e+07	1.31493e+07	1.19634e+07	1.01743e+07	2.719e+07	1.42439e+07	1.40294e+07	2.0927e+07	1.88522e+07	1.42909e+07	1.98419e+07	8.00399e+06	8.91922e+06
376	Choline	0.6095	NA	NA	MS2 forward	104.106	371.803	1.51639e+06	1.43536e+06	1.32295e+06	1.38225e+06	1.29291e+06	952581	1.27355e+06	1.52844e+06	1.44182e+06	815370	902090	820785	590200	800022	761143	1.69393e+06	1.68894e+06	1.74861e+06	1.57756e+06	1.95669e+06	1.996e+06
385	NA	NA	Dimethylarsinous acid;Dimethylarsinous acid	-8.19685568619793;-8.19685568619793	MS1 mz matched	104.991	328.556	2.3243e+06	2.30122e+06	2.24586e+06	2.4022e+06	2.34642e+06	1.80002e+06	2.32554e+06	2.58348e+06	2.14085e+06	2.21919e+06	1.73097e+06	1.8101e+06	1.73429e+06	1.61219e+06	2.25936e+06	2.38965e+06	2.33508e+06	2.53169e+06	2.08056e+06	2.98425e+06	2.60345e+06
405	Nitrobenzene	0.7685	NA	NA	MS2 forward	106.027	52.516	18835.4	23027.6	19805.6	33992.3	40454.9	25471.7	60371.5	51757.3	32637.8	7434.88	414.945	9401.66	21939	12034.2	22513.5	11159.3	12438.5	9961.7	8226.16	11649.3	22364.5
407	L-Serine	0.9253	NA	NA	MS2 forward	106.048	361.528	68286.4	63977.8	63972	67956.5	84425.5	61358.3	68990.2	78916.5	65191.9	69257.2	62917.5	56210.5	62302.8	48734.3	66100.7	62545.4	52580.8	67712.5	53373.3	51077.1	57312.6
412	Diethanolamine	0.983	NA	NA	MS2 forward	106.085	287.811	2810.46	2502.28	2314.95	1864.44	2914.94	8955.55	1323.68	473.677	8187.22	1697.94	9062.28	5382.18	3013.59	12302.7	883.117	2261.78	1060.12	451.404	5312.32	546.598	728.738
427	NA	NA	Taurine;Taurine;2-Aminoethanesulfonic acid;Aminoethylsulfonic acid	-5.3097771079084;-5.59934151750975	MS1 mz matched	108.01	283.39	123843	130756	126007	62935.5	83593.7	43098.6	67479.6	70751.5	80051.1	153989	102239	131833	162732	133391	151965	127317	152323	164502	119107	72347.5	72415.8
458	NA	NA	NA	NA	Unmapped	110.033	162.816	198374	202104	193058	248433	221993	187771	223627	268706	214509	100832	97166.9	88917.9	116695	83013.5	117265	229299	204162	267375	213820	285973	281952
497	Cytosine	0.9865	NA	NA	MS2 forward	112.049	230.682	1.20089e+06	1.17126e+06	1.24323e+06	617138	229867	252484	260817	781920	759386	182159	388637	312864	397024	433046	456462	1.64925e+06	1.81181e+06	2.34616e+06	1.83221e+06	2.21948e+06	2.40921e+06
506	NA	NA	NA	NA	Unmapped	112.085	247.44	34988.9	24172.5	34763.2	11413.1	37509.1	53696.1	5261.41	7273.42	39734.1	34028.5	39642.2	37153.3	13228.6	26059.8	7867.3	22676.4	17767.2	19467.1	36881.3	25467.2	16421.6
513	NA	NA	Hydroxymethylphosphote;P-(Hydroxymethyl)-phosphonic acid	4.46458	MS1 mz matched	112.998	289.191	17725.5	14921.2	16701.3	2187.58	7514.91	9023.56	4170	2139.2	8176.47	36480.4	39549.3	46293.5	26186.1	50792.7	22416	1099.84	2681.57	4514.51	2743.93	1111.79	3672.09
521	Uracil	0.9788	NA	NA	MS2 forward	113.033	83.908	899119	823202	894245	733185	901950	629854	895642	1.0545e+06	823714	349360	86682.4	321780	321150	215395	450322	1.10145e+06	1.18168e+06	1.49929e+06	1.23727e+06	1.39651e+06	1.53514e+06
556	Creatinine	0.9999	NA	NA	MS2 forward	114.065	162.258	1.41506e+06	1.28903e+06	1.36496e+06	1.57974e+06	1.50557e+06	894486	1.42469e+06	1.32216e+06	1.17461e+06	1.62566e+06	1.0004e+06	1.3251e+06	1.70715e+06	1.13723e+06	1.26101e+06	1.17844e+06	1.34162e+06	1.82918e+06	1.3125e+06	1.83115e+06	1.56118e+06
560	NA	NA	NA	NA	Unmapped	114.09	308.057	93345.4	91223.9	93502.6	142572	158909	110035	150870	105841	125310	89105.7	73910.8	65895	44527.1	44204.1	87280.5	65152.3	63081.6	82374.5	81019.6	60316.9	46860.6
570	N-Methylhydantoin	0.9854	NA	NA	MS2 forward	115.049	334.325	21996.7	17915.3	19186.1	16655.2	16345.7	11053.4	14040.5	12055	13765.2	18125.9	18975.1	22265.2	25491.8	22537.9	20828.2	19440.5	27089.9	20001.4	16074.8	21182.4	16989.4
594	L-Proline	0.9999	NA	NA	MS2 forward	116.07	300.577	2.02347e+06	2.10351e+06	1.99266e+06	1.67839e+06	1.49297e+06	1.47414e+06	1.61527e+06	1.8451e+06	1.52696e+06	2.76864e+06	2.8207e+06	3.29579e+06	3.78302e+06	3.41703e+06	2.95038e+06	2.4243e+06	2.69943e+06	2.4335e+06	1.83159e+06	3.9083e+06	4.2945e+06
623	NA	NA	NA	NA	Unmapped	117.723	261.332	37965.5	38504.3	34872.2	44014	41735.3	30383.3	43993.7	41229.6	32387.8	27832.7	27577.6	33708.1	41032.3	35329.9	36703.6	31553.5	34552.3	39880.4	30133.4	31375.9	33373.5
626	Guanidoacetic acid	0.764	NA	NA	MS2 forward	118.06	338.237	24122.7	21694.8	19659	51267.2	52216.7	54796.4	46788.9	33302.8	38997.6	13606.8	21352.3	7997.81	2431.85	6235.18	11448.6	17945.3	8946.21	7837.06	17868.3	5514.43	5016.06
627	Indole	0.7684	NA	NA	MS2 forward	118.064	228.138	176154	186797	184969	214397	226713	136656	212681	203405	172039	237527	130758	161663	184484	113441	231610	156108	157849	199284	133161	169148	161601
635	L-Valine	0.9285	NA	NA	MS2 forward	118.085	286.896	443011	408881	424246	232698	316385	377357	634660	364795	451410	381125	456793	520111	475277	464798	760588	313066	319735	239102	465370	93284.6	92717.1
636	Betaine	0.9938	NA	NA	MS2 forward	118.086	261.36	7.28695e+06	7.96217e+06	7.62594e+06	9.18925e+06	9.05932e+06	7.44448e+06	9.52831e+06	9.17729e+06	8.01014e+06	8.56318e+06	6.8693e+06	7.50805e+06	8.00573e+06	8.35059e+06	7.6127e+06	7.07591e+06	6.67528e+06	8.40032e+06	6.70184e+06	6.47421e+06	7.46839e+06
646	NA	NA	Ethyl propyl disulfide;1-Pentanesulfenothioic acid;Ethyl isopropyl disulfide;Hypoxanthine;Purine-6-ol	-0.307266992658953;-0.307266992658953;-0.307266992658953;-3.67543011712255	MS1 mz matched	119.033	162.815	407341	323068	364151	410811	404286	334545	369026	451302	356659	193253	183404	176229	288871	219564	348993	372358	350225	435974	379497	451705	448236
647	NA	NA	NA	NA	Unmapped	119.033	209.414	95230.5	90254.7	97189	84091.3	73423.9	49704.9	80261.4	90198.6	83893.4	34417	43571.7	52199.7	49327.3	39888.1	52770.5	125311	139652	142380	117745	133484	132429
658	2-Methyl-3-hydroxybutyric acid	0.8273	NA	NA	MS2 forward	119.071	228.138	78276.4	76899.9	88213.6	87684.1	105549	69075.7	97149	96894.5	80242.5	100916	59268	74333	79188.2	51033.8	96652.3	73013.9	66904.5	88042.5	62030.2	85429.5	71626.4
664	NA	NA	NA	NA	Unmapped	119.711	243.894	33452.9	25784.8	27003.7	15727.4	20811.1	16627.4	13307.2	11426.4	23128.9	28380.2	23255.4	29251	24162.4	26097.3	23918.3	26114.4	15738.6	31032.3	23868.9	27839.5	28773.3
665	NA	NA	NA	NA	Unmapped	119.733	278.148	14630.6	23200.7	16109.7	30125.1	13416.2	18945.9	27618.9	31109.1	14638.6	13350.7	22264.1	18796.4	39888.9	34483.5	21607.2	43533.2	38068.1	16060.6	16460.7	27318	39531.3
676	L-Threonine	0.9888	NA	NA	MS2 forward	120.064	338.524	379579	352614	314706	229146	284816	210717	236368	271427	266362	440616	297629	414853	389824	337459	428239	326437	343687	360202	284407	311751	290522
686	Tyramine	0.9131	NA	NA	MS2 forward	120.08	243.94	6.72022e+06	5.72775e+06	6.71617e+06	3.47936e+06	6.00505e+06	3.75529e+06	2.94377e+06	3.29378e+06	5.21974e+06	6.97063e+06	5.01853e+06	6.72742e+06	5.19477e+06	5.39445e+06	5.41295e+06	6.0454e+06	5.60851e+06	5.52395e+06	5.80603e+06	6.76199e+06	6.46984e+06
688	NA	NA	NA	NA	Unmapped	120.101	279.079	3.7537e+06	6.01263e+06	4.25571e+06	6.61537e+06	3.25122e+06	4.15083e+06	5.46008e+06	7.16022e+06	3.1626e+06	2.74669e+06	4.61377e+06	3.86137e+06	9.42926e+06	6.30726e+06	3.9868e+06	9.37651e+06	8.45306e+06	6.10747e+06	4.77091e+06	6.06571e+06	8.76025e+06
700	Salicylic acid	0.8629	NA	NA	MS2 forward	121.027	30.7695	90978.7	138801	85976.5	80520.2	72245.2	105695	134704	89597	122216	28393.1	73679.8	122517	54890.2	70540.7	107599	83182.3	78457.1	53040.7	112088	115821	101049
706	Urea	0.4994	NA	NA	MS2 reverse	121.063	286.81	9082.6	7561.77	8572.26	4409.18	6290.77	3985.4	3637.06	2359.03	7907.38	8373.74	7787.13	9472.66	4508.77	7494.34	6860.08	6517.6	6369.6	7834.85	8285.95	3402.79	3566.48
726	NA	NA	NA	NA	Unmapped	122.07	330.984	607601	543629	589155	288708	668268	475818	488534	382446	422439	1.23473e+06	563231	846687	1.33007e+06	855373	1.02534e+06	278452	448845	500390	341297	293767	431625
729	NA	NA	NA	NA	Unmapped	122.08	267.353	64478.1	59136.6	58927.4	83818.5	67643.9	53913.7	43986.6	125981	62912.3	69433.7	77365.3	64321.9	69861.5	44621.3	40274.6	96649	54804.8	56578.7	58538.4	57970.9	98982.9
742	3,3-Dimethylacrylic acid	0.3303	NA	NA	MS2 reverse	123.043	286.839	144523	137426	140292	73340.6	101933	86651.5	61482.7	47576.5	131598	132590	119733	146864	76966.3	122189	104297	113821	109508	109509	149246	55171.3	50061.6
748	Nicotinamide	0.9956	NA	NA	MS2 forward	123.057	25.302	8909.82	9617.42	9178.49	7736.02	8967.62	7374.84	8129.44	7216.49	9080.34	5279.47	6497.08	8864.93	3347.82	3828.5	8539.74	8751.39	6849.79	6435.13	6626.31	7756.94	7486.83
757	NA	NA	NA	NA	Unmapped	123.09	142.992	141812	135273	124644	125569	136096	109551	142877	137129	133882	140978	113981	130465	199358	137675	121441	132381	127049	130948	126741	131366	164012
770	Picolinic acid	0.7667	NA	NA	MS2 forward	124.038	312.895	61135.3	57377.6	60918.9	80788.5	81994.4	92965.9	76445.2	188445	60345.4	93007.7	46366.3	47671.3	54246.3	38181.2	78309.5	52697.9	19842.4	32877.9	24778.3	14238.4	17204
771	Nicotinate	0.9065	NA	NA	MS2 forward	124.037	213.866	8114.17	7338.19	6537.93	10504.3	21485.7	14844.3	5104.39	4785.35	18682.3	26983.3	15973.7	20730.7	6351.1	7181.49	7487.23	9375	4909.62	8079.43	7235.42	40258.2	50944.3
784	NA	NA	Methyl methylthio selenide;L-Histidinol	-21.2630236020577;-22.680526358464	MS1 mz matched	124.085	321.392	31186.9	26486.9	28718.5	20136.3	24486.4	18933.1	21949.3	22528.8	25453	29961.1	21599.2	27140.9	26760	24325.9	30516.2	27164.6	26226.4	33766.9	32406.3	36064	23305.5
809	NA	NA	NA	NA	Unmapped	125.634	283.432	8300.03	8763.8	7804.78	5296.42	5800.08	3400.89	4572.54	4831.26	6845.18	10618.3	7222.62	9779.2	11298	10206.5	12534.4	9739.84	12219.3	11720.1	9248.87	4757.52	4955.91
810	Taurine	0.9964	NA	NA	MS2 forward	126.021	283.256	2.00227e+06	2.03867e+06	2.05369e+06	1.12225e+06	1.29008e+06	710365	1.16703e+06	1.24326e+06	1.24612e+06	2.75227e+06	1.69958e+06	2.25988e+06	2.752e+06	2.33503e+06	2.85773e+06	2.33106e+06	2.53118e+06	2.82427e+06	1.94743e+06	1.19753e+06	1.12131e+06
822	5-Methylcytosine	0.8512	NA	NA	MS2 forward	126.065	218.174	16957.4	14937.9	16339.2	11780.6	16059	8142.71	12919.6	14022.3	9952.55	13323	8046.44	12553.7	22697.4	16916	34133.4	10790.8	12240.7	16118.5	12652.6	15847.9	21176.6
823	Quinone	0.4185	NA	NA	MS2 reverse	126.054	135.455	10608.6	9551.21	10815.3	4158.37	7255.26	6502.61	3235.44	14837.2	4876.16	27856.7	4814.35	24158.4	33654	23822.1	37215.1	5516.52	6477.52	3185.2	4069.27	25531.2	19792.1
826	1-Methylhistamine	0.8794	NA	NA	MS2 forward	126.101	365.414	3803.95	3005.11	3695.83	2785.15	3114.5	2252.59	3142.37	2968.43	3106.43	4102.05	3514.84	3833.75	3612.49	3557.91	4175.12	3575.95	4257.72	3625.72	2979.48	4566.31	3906.04
837	Imidazoleacetic acid	0.9909	NA	NA	MS2 forward	127.049	311.153	24872.7	24624.4	25022	10255.8	18427.7	12312.2	13677.9	13376.2	14415.7	47043.7	27905.1	39410.8	38578.8	31250	43820.5	15569.2	21059	23474.8	14801.1	19653.1	22467.7
840	Thymine	0.921	NA	NA	MS2 forward	127.048	139.058	16539	14919.6	17751	12363.6	12066	11280.9	15849.6	22701.1	18126	1188.7	1574.07	1034.66	2609.39	2156.26	4066.62	34515	42544.5	54764.7	45765	942.112	39161.9
879	NA	NA	NA	NA	Unmapped	128.952	328.588	3.22017e+06	3.27482e+06	3.19972e+06	3.2082e+06	3.26479e+06	3.11279e+06	3.19781e+06	3.34428e+06	3.13552e+06	3.16869e+06	2.99248e+06	2.99416e+06	2.89319e+06	2.92749e+06	3.19367e+06	3.25902e+06	3.19828e+06	3.30962e+06	3.23739e+06	3.63231e+06	3.57336e+06
888	Imidazole	0.49915	NA	NA	MS2 reverse	129.065	345.485	1.36856e+06	1.31011e+06	1.31206e+06	555213	918858	511491	630096	675997	855788	1.94075e+06	1.25611e+06	1.76991e+06	1.73891e+06	1.43544e+06	1.84085e+06	1.15298e+06	1.43607e+06	1.61461e+06	1.12559e+06	1.49499e+06	1.51334e+06
900	NA	NA	NA	NA	Unmapped	129.649	386.115	9647.3	8974.64	9759.13	9244.89	10163.5	7355.38	7769.31	7966	8986	10480.9	8472.1	9155.48	10712.4	8285.45	9860.28	8758.65	9737.03	10799	9297.03	9086.51	7951.26
922	.beta.-Homoproline	1	NA	NA	MS2 forward	130.085	316.142	11151	10795.5	11586	10276.9	9586.25	5908.61	9111.34	10986.3	9524.74	7787.16	8290.43	6772.7	15046	11136.9	8674.81	16131.8	15354.2	17904.5	13002.6	12078.3	14286.6
923	D-Pipecolinic acid	0.9928	NA	NA	MS2 forward	130.085	497.317	182694	157624	162707	221966	214180	120611	220256	277749	151006	176351	157041	153715	312256	133753	187575	240489	182115	202138	145853	209062	316552
925	Vigabatrin	0.8636	NA	NA	MS2 forward	130.085	263.8	18914.5	21568.6	18010.8	30480.8	22168.3	14214.8	16255	13774	19405.5	27107.9	19352.2	22073.8	19850.1	34227.9	31279.5	16471.6	20051.4	24157.7	12618.2	25434	17377.8
928	NA	NA	Nitrosobenzene;3-Pyridildehyde;Pyridine-3-aldehyde;3-Pyridinecarboxaldehyde;Nicotildehyde;6-Iminocyclohexa-2,4-dienone;1,2-Benzoquinone monoimine	18.6723928671024;18.6723928671024;18.6723928671024	MS1 mz matched	130.096	247.697	65068.4	39095.7	66502.5	18984.8	76989	104123	10904.5	20609.7	87647.5	68548.1	74013.8	74051	14517.4	52116.1	22938.5	44327	35669.1	41066	80870.9	49492.6	30694.9
932	NA	NA	L-trans-4-Methyl-2-pyrrolidinecarboxylic acid;3-Acetamidobutanal;N4-Acetylaminobutanal;D-Pipecolic acid;Vigabatrin;L-Pipecolic acid;Pipecolic acid;2-Pyrrolidineacetic acid;L-Pipecolate;Pipecolinic acid;Pipecolic acid;2-Piperidinecarboxylic acid;(S)-Piperidine-2-carboxylic acid;1-Aminocyclopentanecarboxylate;1-Aminocyclopentanecarboxylic acid;Cycloleucine;N4-Acetylaminobutal;4-Acetamidobutal;Vigab…	3.08152093955346;3.08152093955346;3.08152093955346;3.08152093955346;3.08152093955346;3.08152093955346;3.08152093955346;3.08152093955346;3.08152093955346;3.08152093955346;3.08152093955346;3.08152093955346;3.08152093955346	MS1 mz matched	130.157	143.526	77848.6	67328.8	70159.7	91778.9	75384.8	65644.5	152404	99064.2	71320.7	104828	44642.2	62200.7	76681.5	66181.4	55134.1	68505.8	67129.7	76035.7	66041.9	226580	184923
941	Glutaconic acid	0.3535	NA	NA	MS2 reverse	131.032	386.122	16138.8	19051.6	14447.5	17257.1	15812.4	11393.3	16567.5	18047.7	18021.2	20663.9	12747.7	18141.4	17801.5	18021.7	21778.1	16304.7	15787.2	15216.8	16602.9	15290.9	18720.9
944	Phenyllactic acid	0.3907	NA	NA	MS2 reverse	131.047	243.894	97631.2	87383.7	97338	57460.7	81757.1	53353.8	46390	48853.8	77529.8	104621	69483.5	99579.8	80997.8	77746.9	83691.9	83323.7	84782.5	82634.6	84599.2	103659	95182
946	Atrolactic acid	0.31995	NA	NA	MS2 reverse	131.051	290.836	1153.85	1402.49	1456.15	468.98	814.251	1079.19	369.595	180.431	1069.83	1752.25	1459.05	1249.37	1513.06	2341.43	1621.82	533.727	940.786	784.563	814.128	1498.07	1018.52
948	alpha-Ketocaproic acid	0.39885	NA	NA	MS2 reverse	131.069	345.56	7985.65	8201.73	8127.76	5107.11	6634.85	3937.97	5170.7	5832.23	6157.92	10890.1	7488.11	11389.4	10553.8	8275.63	11550.7	6104.49	8171.61	8207.76	6745.6	9046.35	8970.5
960	N-Acetylputrescine	0.9759	NA	NA	MS2 forward	131.117	307.728	86180.4	87563.1	85019.3	148444	164459	104596	163988	118698	119513	80603.9	59802.6	55133.5	28693.2	25306.6	80394	56570.7	49274.2	71448.2	65525.8	44405.4	32603.5
980	Creatine	0.9734	NA	NA	MS2 forward	132.076	334.317	9.83809e+06	1.02292e+07	9.70184e+06	7.97859e+06	8.75096e+06	6.90464e+06	6.91941e+06	7.87923e+06	8.92609e+06	1.23754e+07	1.09798e+07	1.28326e+07	1.44701e+07	12686724	1.26698e+07	1.14352e+07	1.23579e+07	1.21532e+07	1.07286e+07	1.16341e+07	1.23335e+07
989	L-Leucine	0.8821	NA	NA	MS2 forward	132.101	250.538	1.43736e+06	1.15814e+06	1.62009e+06	655021	1.08352e+06	740051	943682	1.071e+06	1.04647e+06	2.01234e+06	1.13745e+06	1.61302e+06	1.66885e+06	1.28603e+06	1.78407e+06	1.20495e+06	1.36781e+06	2.02631e+06	1.3488e+06	2.07377e+06	2.04941e+06
1005	NA	NA	NA	NA	Unmapped	133.03	270.342	291454	270532	277376	173255	227176	124840	201024	196762	198448	343208	187217	281724	299735	243961	365460	218916	276937	358849	239929	310341	295182
1008	Pyruvaldehyde	0.7071	NA	NA	MS2 forward	133.048	427.303	10459.7	9892.88	11436.1	7868.31	6759.07	4504.02	4558.99	6451.81	8859.22	6557.74	6734.76	8155.32	4355.73	4050.85	6915.6	14865.2	14159.5	18282.5	14594	16693.5	12474.7
1014	L-Asparagine	0.9905	NA	NA	MS2 forward	133.059	378.878	16048.5	16175.4	16314.9	26114.8	27183.9	19122.8	28420.5	26057.7	17893.5	14363.2	14947	13458.2	22814.6	13652.3	16382.6	17518.5	12232.6	12801.1	14017.7	8520.22	14242.5
1032	L-Alanine	0.9999	NA	NA	MS2 forward	134.017	331.634	321843	306074	307766	313216	446253	239435	386280	287393	339843	293450	171188	175617	175340	177107	306773	212430	190335	289883	247811	188298	177537
1034	NA	NA	NA	NA	Unmapped	134.025	434.991	23646.3	20276.1	29670.9	9349.68	19791.4	11537.9	10150.5	7780.01	17921.6	31692.8	13509.2	19605.6	11416.1	12420.7	28037.8	13779.1	20498.2	41948.8	26732.1	21112.2	14693
1038	D-Aspartic acid	0.9729	NA	NA	MS2 forward	134.043	438.495	19348	30397.5	17841.3	18339.8	17303.5	12632.7	16153.3	16798.7	18505.7	38270.2	15577.6	26716.1	16892.8	18817.3	15671.1	18740.7	28394.2	42728.7	29511.9	31133.5	18457.5
1043	Oxindole	0.33805	NA	NA	MS2 reverse	134.058	105.13	127370	111805	118655	18961.4	48456.8	21733.9	19977.3	13992.6	36773.7	279859	92575.8	200748	233598	157215	240984	74573.7	89459	140990	80290.5	90979.9	88182.4
1053	NA	NA	NA	NA	Unmapped	134.116	276.969	66418.3	107433	77232.1	140609	51890.8	53595.5	115883	147855	48220.9	44681.5	82111.7	56754.8	160217	92994.4	71952	178918	150707	115727	62966.6	105085	148370
1094	Adenine	0.9916	NA	NA	MS2 forward	136.06	315.581	158113	264933	203359	141149	113206	229741	198049	163166	206588	100212	396439	436465	510098	477286	289134	176851	451291	195085	159136	319795	419907
1099	Dopamine	0.9644	NA	NA	MS2 forward	136.074	287.113	466302	420685	422875	224148	327511	255573	179313	149364	389546	421571	322792	434742	290910	345430	332868	356223	391407	343753	473063	169096	147345
1103	NA	NA	NA	NA	Unmapped	136.624	162.822	91179.3	83850.2	83935	115659	108901	77665.1	71920.7	115305	94903.1	42797.6	42353.8	40760.3	50740.3	37244.6	54549.2	100802	98652.8	98707.8	99398.8	123131	119990
1104	NA	NA	NA	NA	Unmapped	136.624	209.422	53713.5	43171.4	52557.8	45127	36180.9	22765.1	40510.1	44914	40965.6	14381.8	19593.4	17103.8	22019.3	16110.8	21005.2	73775.4	65852.6	89822.2	66821.9	71109.6	78389.4
1105	NA	NA	NA	NA	Unmapped	136.648	276.467	58745.2	69114.7	70656.4	85203.7	133198	39261.8	114130	77356.8	86192	79935.3	53008.3	41738.4	2466.62	9705.9	70290.1	45285.2	38865.3	59992	67179.8	34436.8	3167.04
1108	NA	NA	NA	NA	Unmapped	136.94	294.468	4.69531e+06	4.71834e+06	4.68269e+06	5.17314e+06	5.15484e+06	3.53751e+06	5.21377e+06	5.07654e+06	4.07254e+06	5.20285e+06	3.36248e+06	4.13784e+06	4.80041e+06	2.9762e+06	5.38601e+06	4.34433e+06	5.10481e+06	5.99459e+06	4.15712e+06	4.32083e+06	4.13089e+06
1112	Allopurinol	0.7487	NA	NA	MS2 forward	137.044	433.822	58982.1	47082.9	51185.2	51841.7	75091.4	47221	50882.3	25436.4	50986.3	60639.6	51585.9	73405.2	44857.5	38761.9	81086	33225.9	47822.1	43891.2	36895.7	35371.3	26731.7
1114	Hypoxanthine	0.9924	NA	NA	MS2 forward	137.044	124.102	39759.3	63407.9	38384.7	32554.9	30049	20587.5	24100.7	35038.6	44582.3	19593.6	5451.37	19226.9	25884.4	19057	22450.9	99119.5	77409.8	65814.5	54298.6	69286.2	61185.3
1121	Anthranilic acid (Vitamin L1)	0.45965	NA	NA	MS2 reverse	137.048	24.581	3420	3885.28	4120.63	4953.66	2872.39	3856.84	2611.98	7302.02	6566.34	2945.32	4334.05	2011.62	2299.26	3428.73	3599.13	4958.39	2412	2119.78	4322.93	5580.3	2845.47
1122	4-Aminobenzoate	0.39565	NA	NA	MS2 reverse	137.049	333.584	29083.5	34618.2	30462.9	11310.9	18806.3	9670.49	13300.8	14154.6	17156.7	39510.9	14756.7	24829.9	11125.9	19005.3	36684.6	12938.2	33527.7	44219.4	26827.5	33502.8	28762.7
1129	1-Methylnicotinamide	0.8311	NA	NA	MS2 forward	137.07	276.365	1.34704e+07	1.40977e+07	1.55277e+07	2.05252e+07	2.5173e+07	1.87704e+07	1.97642e+07	1.76894e+07	1.75536e+07	1.74741e+07	1.22172e+07	9.93698e+06	609578	2.52036e+06	1.33551e+07	1.0127e+07	8.18309e+06	1.33645e+07	1.37169e+07	7.61741e+06	619558
1145	NA	NA	NA	NA	Unmapped	138.053	422.044	38972.4	39909	43708.9	34577.5	35983.5	22464.9	26599.3	70625.1	28288.7	33074.2	34060.7	28377.1	29149.2	23953.3	36100.1	43773.1	43910.2	36033.5	24408.2	103135	91627.1
1146	3-Aminobenzoic acid	0.30755	NA	NA	MS2 reverse	138.053	248.327	17422.2	12504.1	17473.9	8615.05	18177.3	24401.6	10695.7	50814.1	12632.9	13075.4	9178.05	8646.42	10160.3	12037.2	6454.84	14698.5	6207.07	11460.4	13119.4	15898.3	21090.5
1165	Urocanic acid	0.9711	NA	NA	MS2 forward	139.049	280.341	12410.8	11771.3	10803.5	14892.8	11200	10467.9	12060	14550.6	9513.15	16993	16311.7	16405	14248.1	13060.9	13483.2	11905.1	12449.7	13036.4	9462.69	12918	12551.4
1171	Caproic acid	0.37325	NA	NA	MS2 reverse	139.074	38.373	47782.5	51399.3	51016.3	49486.1	68007.8	68735.5	68131.6	69116	71160.2	28787.4	49095.4	47381.5	39945.7	54545.9	35427.3	57275.2	48823.5	37676.9	55022.8	46095	36576.2
1206	NA	NA	trans-4-Carboxymethylenebut-2-en-4-olide;cis-4-Carboxymethylenebut-2-en-4-olide;cis-4-Carboxymethylenebut-2-en-4-olide;4-Carboxymethylenebut-2-en-4-olide;trans-4-Carboxymethylenebut-2-en-4-olide;5-Formyl-2-furoate;5-Formyl-2-furancarboxylate;5-Formylfuran-2-carboxylate	-18.8320973327777;-18.8320973327777;-19.1277828170439;-19.1277828170439;-19.1277828170439	MS1 mz matched	141.008	228.137	20635.4	25968.4	25734.5	27255.6	29601.5	18684	29327.6	30004.7	25917.7	29816.3	19296.5	23899.5	22554.5	16405.3	28682.4	21477.7	21003.1	24733.7	18916	22656.3	19982.5
1211	NA	NA	NA	NA	Unmapped	141.064	302.301	36706.3	37121.1	37536.6	10201.5	20252.9	12057.8	16729.1	16171.2	16400.9	81701.5	51539.4	77251	90499.4	67124.2	77466	26594.2	32997.5	35693.4	24735.8	38661.9	49342.2
1224	O-Phosphoethanolamine	0.9933	NA	NA	MS2 forward	142.025	444.291	7364.9	7457.62	6800.13	15315.8	15370.3	11466.1	13236	14884	9720.09	6806.01	9643.93	4759.79	7462.29	5054.55	5562.77	8799.98	3880.73	4149.84	5102.01	2797.43	5763.81
1235	4-Hexen-1-ol, (E)-	0.4882	NA	NA	MS2 reverse	142.121	220.083	7030.63	6632.48	7176.69	11197.3	9185.78	6332.42	7614.61	7925.36	6120.69	8390.68	5579.94	5590.16	5726.28	4510.35	7352.24	5885.86	5357.74	6107.44	5434.09	7010.4	5943.31
1258	S-Allyl-L-cysteine	0.3671	NA	NA	MS2 reverse	144.046	331.035	307616	299297	311542	150594	315122	214209	317374	234473	209616	668130	296702	469887	720684	478034	529450	162060	236275	272289	163704	159424	229240
1259	NA	NA	5-Tetrazolyl-glycine;Tet-glycine	12.1298	MS1 mz matched	144.046	43.384	105780	100048	101053	24302.7	51275.6	21174.2	71059.7	22961	46314.5	390129	134860	218861	270481	199021	190150	52410.4	51783.2	44129.1	50061.2	46734.9	53753.6
1263	Acetoacetic acid	0.3451	NA	NA	MS2 reverse	144.064	93.385	163308	159613	159987	83700.1	93185	39484.8	76390.7	64652.4	55401.2	234064	88418.8	150870	198262	132900	198011	224215	240117	300081	172638	242714	193517
1264	Larixinic Acid	0.6382	NA	NA	MS2 forward	144.064	422.409	17786.7	17979.3	23389.1	13265.8	14672.8	9180.89	11466.4	23137.1	12158.8	15787.5	12349.3	14007.1	13939.4	12270.4	14565.2	22116.9	16708.4	14399.8	11689.9	39893.2	32612.1
1270	1-Phenylethylamine	0.32315	NA	NA	MS2 reverse	144.079	170.484	12485.8	13393.2	13968	10122.3	12972.4	5868.96	10294.9	12060.2	8837.04	14997.4	7424.93	5644.55	19051.7	9833.05	22972.3	15902.1	16496.9	27181	5508.43	12866.2	21077
1273	NA	NA	N-Formylmaleamic acid	18.4469	MS1 mz matched	144.1	342.814	49716.9	49476.6	51649.8	53248.1	64654.4	42313.4	55686.7	61453.4	48238.8	64920	45929	47312.4	61217	42632.1	63378.4	47586.6	48889.9	89744.8	47690.6	42327.9	41584.9
1274	NA	NA	N-Formylmaleamic acid	18.0695	MS1 mz matched	144.1	261.271	41046.5	35887.6	41582.8	46404.9	52808.6	47313.1	52915.5	40204.7	49094.3	63431.7	59812.8	61123.6	133773	124204	46824.3	45573	40353	41484	41725.4	39990.7	53658
1275	NA	NA	N-Formylmaleamic acid	17.3385	MS1 mz matched	144.1	510.687	37277.1	33765.4	34383.2	37060.6	41232.5	26783.7	37273	27802.6	32765.3	36378.8	22480.9	26830.3	19321.9	20998.5	35311.6	29141.5	33916.3	42352	35555.3	34022.6	22477.2
1276	1-Aminocyclohexanecarboxylic acid	0.43285	NA	NA	MS2 reverse	144.1	188.985	3800.15	3168.18	3471.5	3099.83	3290.1	1732.16	3390.56	2760.55	3244.86	3393.42	2641.32	2529.3	4460.42	3645.16	2809.32	1562.46	1838.95	1597.78	2034.9	41032.9	42608.8
1281	NA	NA	Dimethylarsinous acid;Dimethylarsinous acid	-8.19685568619793;-8.19685568619793	MS1 mz matched	144.983	328.556	413966	417115	409792	406404	407090	335932	387766	425895	387237	418299	338926	362649	343215	342119	402174	403137	395220	455334	390437	500812	459991
1301	N-Acetylcadaverine	0.9813	NA	NA	MS2 forward	145.132	285.948	8571.48	6282.28	7851.44	23900.7	9392.96	7884.78	5737.86	25575.4	9473.93	10929.6	24713.5	22428.7	108911	9289.08	8148.31	35137.4	19633.7	10235.7	11989.4	1067.26	5977.58
1308	NA	NA	Isonicotinic acid;Nicotinic acid;Picolinic acid;2-Hydroxy-4-imino-2,5-cyclohexadienone;Nitrobenzene;Nicotite;Nicotinic acid;Niacin;3-Pyridinecarboxylic acid;Nitrobenzene;Nitrobenzol;Isonicotinic acid;Picolinic acid;2-Pyridinecarboxylic acid	7.89713063041509;7.89713063041509;7.89713063041509;7.89713063041509;7.89713063041509;8.12796670788718;8.12796670788718;8.12796670788718;8.12796670788718	MS1 mz matched	146.025	313.556	23096.9	22255.9	23595	40271.1	49091.8	27619.8	46841.5	49117.6	37380.6	12391.1	11652.6	8098.05	7527.3	5134.79	11045.3	25850.7	24301.1	37721.4	24478.7	10408.9	8265.95
1309	NA	NA	Isonicotinic acid;Nicotinic acid;Picolinic acid;2-Hydroxy-4-imino-2,5-cyclohexadienone;Nitrobenzene;Nicotite;Nicotinic acid;Niacin;3-Pyridinecarboxylic acid;Nitrobenzene;Nitrobenzol;Isonicotinic acid;Picolinic acid;2-Pyridinecarboxylic acid	24.1530602936485;24.1530602936485;24.1530602936485;24.1530602936485;24.1530602936485;24.383900123546;24.383900123546;24.383900123546;24.383900123546	MS1 mz matched	146.026	221.704	196744	201168	202545	191673	190030	117947	200151	220868	140887	218094	106873	128353	151442	110018	253241	156518	182153	222537	135543	104471	109286
1314	DL-O-tyrosine	0.6336	NA	NA	MS2 forward	146.058	244.551	128009	115102	129002	54405.8	99167.6	53032.8	55175.2	53334.6	89446.3	148898	81093.9	113948	93413.5	89023.5	102689	101853	116319	129361	113582	149278	113497
1315	Oxyquinoline	0.7183	NA	NA	MS2 forward	146.058	43.379	21517.6	24656.2	21354.4	16093.4	13680	19110.7	19255.5	18866.1	15877.8	18754.7	18258.8	31523.7	27781	27172.2	59481.3	28312.9	28324.8	23741.7	19288.9	35469.1	30057.6
1319	4-acetamidobutanoate	0.7792	NA	NA	MS2 forward	146.08	247.024	1882.45	1232.25	1705.88	53197.4	87491.1	40094.3	53812.1	53798.2	70006.2	3673.13	2695.34	3209.31	1449.38	2467.35	1449.58	87269.7	659.928	104766	98493.6	129536	97457.1
1320	4-Guanidinobutyric acid	0.9514	NA	NA	MS2 forward	146.091	342.315	126977	114260	108270	101424	135508	102967	114681	140864	102016	176025	138091	161651	203979	165929	163991	115900	95722.6	98008.9	78297.2	103286	137608
1321	(3-Carboxypropyl)trimethylammonium cation	0.9513	NA	NA	MS2 forward	146.117	362.086	2.52403e+06	2.47361e+06	2.50225e+06	2.43762e+06	3.07475e+06	1.90536e+06	2.80785e+06	2.3455e+06	2.43977e+06	3.1073e+06	2.07308e+06	2.50105e+06	2.6755e+06	1.78688e+06	3.05604e+06	2.01828e+06	2.13463e+06	2.6715e+06	1.95273e+06	2.00225e+06	2.02983e+06
1328	NA	NA	NA	NA	Unmapped	146.623	359.394	8251.42	11404.4	10925.3	7971.43	11942.2	7947.21	9935.38	3640.29	10762.1	12824.4	10349.7	8805.86	14052.6	10408.3	11466.4	9969.28	9798.48	12054.7	8275.29	7626.15	9447.91
1340	Coumarin	0.7653	NA	NA	MS2 forward	147.043	286.81	86938.8	75435	80655.6	44966.8	58150	53262.8	36459.7	29012.4	76546.1	77457.5	69990.9	88453.6	44890.1	72957	65606.2	63922	68838.4	63609.2	83183.4	32262.9	31241.8
1345	Ala-Gly	0.5	NA	NA	MS2 reverse	147.075	84.812	33636.1	27608.7	27367.3	29330	30749.2	16023.1	25050.5	25929.8	17791.9	34022.3	5921.26	23819.8	32559.9	18573.1	41939.5	44967.1	40290.4	48000	26398	42347.9	35646.4
1347	L-Glutamine	0.997	NA	NA	MS2 forward	147.075	378.19	182924	221208	158375	43400.5	55910.5	53155.9	64948.6	45094.7	50741.8	314751	59770.1	80445.9	103085	96516.5	87534.2	46774.2	52529.8	218955	172836	30538.7	48103
1352	L-Lysine	0.9966	NA	NA	MS2 forward	147.111	497.317	222643	215990	208217	285855	277051	159724	280288	345972	201750	222785	193652	200910	358571	166891	260352	294810	236901	259403	200647	270657	393376
1367	N-formylanthranilic acid	0.4409	NA	NA	MS2 reverse	148.041	194.963	59628.5	60933.5	58670.4	47285.7	82093.1	41871.3	80789.5	52835.3	63820.1	53508.3	23845	36285.2	36508.6	31908.5	74810.7	34157.1	42213.3	57787.2	35555.7	21361	25500.4
1375	L-Glutamate	0.9911	NA	NA	MS2 forward	148.059	448.801	38052.1	33549.1	35365.6	29672	34152.2	24785.4	31069	33406.4	29510.2	43430	34655.9	40573.5	46816.1	36027.7	42854.2	37343.5	35474.3	35329.7	34060.3	31568.2	41097.8
1384	(+-)-Mevalonolactone	0.4833	NA	NA	MS2 reverse	148.095	285.974	3760.02	4306.8	3827.71	2566.21	3333.36	3812.53	1771.4	1256.65	4554.73	5542.87	4171.44	5988.29	5594.12	6314.73	2830.05	3062.38	3901.66	2132.11	4657.38	942.419	711.468
1398	trans-cinnamate	0.8345	NA	NA	MS2 forward	149.058	243.99	121721	109989	121411	72434	103759	57343.8	66517.2	70657.8	85705.9	135735	86248.9	110089	104099	93669.7	126755	100854	102286	116859	100775	114400	119463
1402	Dihydroxyfumarate	0.49565	NA	NA	MS2 reverse	149.08	359.306	9630.22	9399.78	9448.67	7972.73	11479.5	7020.32	8402.5	8208.2	8728.44	9882.85	10595.3	10111	10883.9	9405.2	10654.3	8154.28	8686	9315.57	8221.49	6148.64	7809.71
1403	NA	NA	2-Acetylfuran;5-Methyl-2-furancarboxaldehyde;Pyrocatechol;(E,E)-2,4-Hexadienedial;1,3-Benzenediol;Hydroquinone;Catechol;1,2-Benzenediol;o-Benzenediol;1,2-Dihydroxybenzene;Brenzcatechin;Pyrocatechol;Hydroquinone;p-Benzenediol;1,4-Benzenediol;1,4-Dihydroxybenzene;Benzene-1,4-diol;Quinol;4-Hydroxyphenol;Resorcinol;Resorcin;1,3-Benzenediol;1,3-Dihydroxybenzene;m-Hydroquinone;Benzenediol;5-Methyl-2-fu…	3.63271111045683;3.63271111045683;3.63271111045683;3.63271111045683;3.63271111045683;3.63271111045683;3.63271111045683;3.63271111045683;3.63271111045683;3.63271111045683;3.63271111045683;3.63271111045683	MS1 mz matched	149.073	48.877	21202.5	26299.8	21022.8	28563	17511.1	20132.8	22221.7	521.22	19211	16203.4	12727.5	14978.9	27523.8	19675.4	32947.2	15778.9	21243.4	24078.5	20077.8	51807.9	53700.4
1421	L-Methionine	0.9723	NA	NA	MS2 forward	150.061	243.898	11921.4	12743.4	13230.2	8902.78	11302.6	6209.43	4832.95	4669.96	9077.83	16252.3	11327	12397.2	11622.1	12479.3	11620.4	9816.13	12287.7	9996.58	12493.2	12517	14518.4
1424	N6-Methyladenine	0.3849	NA	NA	MS2 reverse	150.075	124.859	13376.8	11248.8	11971.7	21323.1	25830.3	15501.2	28170.9	33993.6	21888.1	11677.8	26750.4	8406.58	10162.3	6856.16	16206.5	5288.38	29483.9	5005.22	32748.7	39507.1	35432.2
1429	Triethanolamine	0.9471	NA	NA	MS2 forward	150.111	141.762	127600	130858	126345	195403	244595	303023	269843	357886	219130	255923	189360	234071	46337.2	94736.5	146286	478573	183819	157093	190886	130555	227338
1436	NA	NA	Selenocysteine;5-Nitro-ortho-anisidine;2-Methoxy-5-nitroaniline	5.95060993737788;-14.8762150150169	MS1 mz matched	151.046	359.126	70633.9	77031.4	79459	51750.1	53977	52428	50393.3	50265.7	57076.7	77500.6	71762.6	82892.2	85288.9	81774.3	81519.1	71845.6	79281	80617.6	69758.5	71755.4	73249.4
1441	Methoxyacetic acid	0.9929	NA	NA	MS2 forward	151.06	144.306	5951.11	5425.88	6481.71	23445.3	13212.1	9426.56	18800.8	17564.3	13689.6	21435.4	14462.2	20548	13280.5	14669.3	4493.08	4649.53	4970.36	5045.87	6488.73	6339.51	8432.41
1461	L-Pyroglutamic acid	0.9937	NA	NA	MS2 forward	152.03	359.019	54480.9	55073.3	58463.1	39184.2	42409.6	39241.1	39629.1	38196.4	46779.5	61462	59956	65542.6	67137.4	59954.7	64190.1	55528.4	60986.7	63928.1	56320.2	53354.9	56621
1469	2-Hydroxyadenine	0.9548	NA	NA	MS2 forward	152.053	270.101	67345.3	48602	61451.8	39914.6	28186.2	17600.7	19061.2	30559.2	42256.6	24076.5	19433.2	28589.6	26272	34183.1	45232.8	74794.7	90603.7	94603.4	75158.3	82581.4	71309.9
1481	Xanthine	0.9825	NA	NA	MS2 forward	153.039	209.085	149006	152346	166693	227346	255826	209716	281346	340329	231759	89542.4	84193.4	64841.5	107930	87044.2	129842	119099	99595.2	139706	140490	121638	157717
1505	NA	NA	NA	NA	Unmapped	154.025	299.628	32835.6	31811.3	30327.1	7070.67	18963.8	11917.7	11980.9	13585.6	17121.7	54741.3	45887.1	70397.4	69932.9	51097.1	62381.9	35485.4	57238.7	39905.3	37729.6	74056.5	67048.5
1506	NA	NA	Chlorobenzene;Chlorobenzene;Monochlorobenzene;Benzene chloride;Phenyl chloride	9.12524285468898;8.9279337190627	MS1 mz matched	154.041	228.134	2.38986e+06	2.64499e+06	2.67866e+06	2.91606e+06	3.10702e+06	1.91897e+06	3.15468e+06	2.86552e+06	2.41221e+06	2.98403e+06	1.87365e+06	2.28188e+06	2.35137e+06	1.66323e+06	2.95862e+06	2.26441e+06	2.19818e+06	2.82476e+06	1.88636e+06	2.66329e+06	2.30274e+06
1530	NA	NA	N-Carbamoylsarcosine;D-Asparagine;Ureidopropionic acid;Glycyl-glycine;L-Asparagine;L-Asparagine;2-Aminosuccimic acid;N-Carbamoylsarcosine;D-Asparagine;Glycylglycine;N-Glycylglycine;3-Ureidopropiote;3-Ureidopropanoate;beta-Ureidopropionic acid;N-Carbamoyl-beta-alanine;Asparagine;Methylazoxymethanol acetate;N-Nitroso-N-methylurethane	-11.299208951455;-11.299208951455;-11.299208951455;-11.299208951455;-11.299208951455;-11.3590325134992;-11.3590325134992;-11.3590325134992;-11.3590325134992;-11.3590325134992;-11.3590325134992;-11.3590325134992;-11.3590325134992	MS1 mz matched	155.041	362.359	31399.1	27949.1	30867	33129.5	28080.1	36735.6	29553.9	32660.7	31348.8	23313.6	30302.5	23239.1	20736.7	23174.2	23377.9	34248.2	25582.1	26723.5	33035.8	26441.8	25136.5
1536	Ornithine	0.4999	NA	NA	MS2 reverse	155.08	186.724	8698	7997.36	9580.74	876.193	3385.81	8503.84	2920.19	1293.79	2646.38	3001.66	26330.7	25360	12213.8	19420.8	19936.7	19137.9	6502.77	6655.42	11224.1	28033.4	13408
1541	NA	NA	5-Hydroxyhexanoic acid;4,4-Dimethoxy-2-butanone;Paraldehyde;D-Leucic acid;Butoxyacetic acid;(R)-3-Hydroxyhexanoic acid;2-Hydroxy-3-methylpentanoic acid;2-Ethyl-2-Hydroxybutyric acid;2-Methyl-3-hydroxyvaleric acid;2-Hydroxycaproic acid;6-Hydroxyhexanoic acid;Ethyl (卤)-3-hydroxybutyrate;Threo-3-Hydroxy-2-methylbutyric acid;Hydroxyisocaproic acid;(5R)-5-Hydroxyhexanoic acid;(+/-)-1-Acetoxy-1-ethoxye…	-12.8634199899029;-12.8634199899029;-12.8634199899029;-12.8634199899029;-12.8634199899029;-12.8634199899029;-12.8634199899029;-12.8634199899029;-12.8634199899029;-12.8634199899029;-12.8634199899029;-12.8634199899029;-12.8634199899029;-12.8634199899029;-12.8634199899029;-12.8634199899029;-12.8634199899029;-12.8634199899029;-12.8634199899029;-12.8634199899029;-12.8634199899029	MS1 mz matched	155.153	149.628	18306	18916.7	17775.7	10172.5	13226.1	12005.3	36684.8	59294.5	10841.7	11502.5	11424.1	12302.5	34532.1	12084.8	13749.4	11652.9	25237.9	12746.4	13375.1	11297.2	10589.9
1558	Glycerol	0.32375	NA	NA	MS2 reverse	156.064	269.726	6445.75	6373.11	6707.77	2877.7	5033.9	2900.56	3803.47	2816.34	3383.88	14358.9	9517.94	11921.2	10856.5	10399.5	13237.1	1529.91	2160.64	2794.63	1697.97	1702.85	2250.14
1564	NA	NA	Fosfomycin;Fosfomycin;Phosphonomycin;(1R,2S)-Epoxypropylphosphote	7.24328004697104;7.24328004697104	MS1 mz matched	156.101	352.947	149971	151052	154669	129833	153010	95006.8	127514	136553	120205	206210	125949	159770	176058	122185	214142	138893	145604	182178	121328	140043	134117
1602	NA	NA	2-Amino-3-oxoadipate;D-N-(Carboxyacetyl)alanine;N-Acetyl-L-aspartic acid;N-Formyl-L-glutamic acid;N-Acetyl-L-aspartate;N-Acetyl-L-aspartic acid;N-Formyl-L-glutamate;2-Amino-3-oxoadipate;2-Amino-3-oxohexanedioic acid	-11.8390335385548;-11.8390335385548;-11.8390335385548;-11.8390335385548;-11.9967026206675;-11.9967026206675;-11.9967026206675	MS1 mz matched	158.043	384.796	40425.2	40974.6	41390.4	25502.7	22755.7	16532.5	19578.9	22694.4	28646.8	34742.5	32138.4	35406.4	35139.3	37807.3	40326.3	50174.2	49999.3	59359.5	55721.7	51926.9	51958.9
1610	Indoleacetic acid	0.49795	NA	NA	MS2 reverse	158.058	55.6365	19551.3	18275.3	17863.1	17357.4	10361.2	16717.9	17939	51921.1	16972.7	19014	12226.6	19108.9	97036.2	74186.4	52581.8	37935.5	46151.9	25182.7	14890.7	33345.7	61821.7
1616	NA	NA	NA	NA	Unmapped	158.099	311.467	7002.84	7257.97	6781.14	2411.55	4309.74	3207.57	2376.81	2443.3	3100.33	25862.4	5999.91	12830.8	12996.3	7262.47	14392.7	3986.08	7303.41	9903.14	7292.55	7788.39	6654.08
1619	NA	NA	NA	NA	Unmapped	158.116	336.737	12393.6	11564.4	10549.6	12477.5	12593.8	9735.6	9492.48	13797.3	11733.5	16621.4	11566.9	11860.6	14037.3	8490.99	17384.6	9733.46	14469.2	11878	9414.4	10375.3	8123.41
1635	D-Glucuronate	0.39815	NA	NA	MS2 reverse	159.026	162.209	393113	350480	384969	374276	351448	365159	368692	363895	405624	322801	250301	341417	317293	278693	320169	407091	397065	415897	427989	438589	429812
1637	Allantoate/Allantoic acid	0.8548	NA	NA	MS2 forward	159.049	176.778	13545.4	13495.5	15124.9	19640.4	21812.2	13349.3	22094.9	19398.8	16675.6	14718.6	8186.47	9504.25	19685.4	14310	14593.6	9289.48	8412.48	10323.7	6881.91	8020.46	10630.7
1639	NA	NA	xi-2,3-Dihydro-3,5-dihydroxy-6-methyl-4H-pyran-4-one;Ethyl 5-oxotetrahydro-2-furancarboxylate;Succinylacetone;Isopropylmaleate;2-Isopropylmaleate;beta-Isopropylmaleate;(1S,4S)-4-Hydroxy-3-oxocyclohexane-1-carboxylate;5-D-(5/6)-5-C-(Hydroxymethyl)-2,6-dihydroxycyclohex-2-en-1-one;5D-(5/6)-5-C-(Hydroxymethyl)-2,6-dihydroxy-2-cyclohexen-1-one;Dimethyl citracote;Citraconic acid dimethyl ester;2-Buten…	-12.0765864516827;-12.0765864516827;-12.0765864516827;-12.0765864516827;-12.0209113241275;-12.0209113241275;-12.0209113241275;-12.0209113241275	MS1 mz matched	159.063	266.993	25425.7	26801.1	28486.5	10710.6	13401.6	9784.11	14062.3	10759.6	8837.88	52901.5	34128.8	49662.6	57838.8	38328.6	54915.5	14016.4	16074.9	16680.4	9286.2	24446.9	19695.9
1642	NA	NA	2-Methoxynaphthalene;1-Hydroxymethylnaphthalene;(2-Naphthyl)methanol;(2-phthyl)methanol;2-phthalenemethanol;2-Hydroxymethylphthalene;1-Hydroxymethylphthalene;1-phthalenemethanol	8.56438852768208;8.56438852768208;8.56438852768208;8.34233760045709;8.34233760045709	MS1 mz matched	159.075	376.397	122903	117537	115010	85411.1	108996	91875.1	92616.3	122320	98818.4	164430	130202	161440	182321	149266	182328	115073	125540	123564	87345.9	124719	147446
1643	Ser-Ala	0.48365	NA	NA	MS2 reverse	159.074	341.918	103386	63695.7	63143	116435	178352	160836	13910.8	19582	213614	215206	196292	189056	19807.3	21405.3	11301.5	125518	95696.8	128464	174403	93037.4	10489.6
1647	Phenelzine	0.46575	NA	NA	MS2 reverse	159.09	244.895	132352	109237	138130	56057.6	113225	82473.7	38348.4	39362.4	114834	138727	102540	116796	64648.3	112526	71770.1	104999	99175.6	92425	134784	114763	93753.2
1671	NA	NA	NA	NA	Unmapped	160.074	39.706	44493.6	46213.9	44486.7	28160.5	26290.4	15492.2	33656.4	26118.6	22325.3	66556.1	31383.8	41813.5	66569.6	42745.1	63565.8	61154.5	56865.8	65516.9	40087.8	63019.8	53074.8
1681	NA	NA	NA	NA	Unmapped	160.132	220.875	30710.1	19156.5	20168.8	43175.8	75836.7	47790.9	4093.18	7721.55	65525.8	77317	60653.3	60657.7	15309.7	5446.13	3765.64	47061.6	29482.2	42857.5	54417.3	33182.9	4571.07
1682	Cyclohexylamine	0.7427	NA	NA	MS2 forward	160.132	369.064	244015	259975	206325	309797	304824	213239	409980	372891	211341	258632	199054	212732	820015	445709	331050	238703	141959	182092	142058	134298	343326
1693	DL-Homoserine	0.4473	NA	NA	MS2 reverse	161.09	93.607	112341	103421	111734	64113.9	69264.5	29077.3	58225.6	48779.4	40045.8	167283	62870.5	107787	134502	86169.4	138930	161390	165148	192075	125984	172109	132441
1697	N6-Methyl-L-lysine	0.995	NA	NA	MS2 forward	161.127	283.437	7485.32	6354.5	7384.18	7087.31	5535.66	5084.45	5390.27	5720.89	6075.44	5963.17	5944.31	5128.82	4973.73	4728.52	6459.91	7569.4	5154.09	6278.99	6356.27	7105.53	4026.49
1701	NA	NA	NA	NA	Unmapped	161.612	339.769	59279.2	55095.7	55892.6	67821.9	72933.3	56480.3	75904.4	80162.2	55875.8	58042.4	44400	45326.1	73833.5	31959.4	72145.5	45310.7	36245.5	56198.4	44872	32271.9	50321.2
1703	NA	NA	NA	NA	Unmapped	162.02	390.639	61824.2	34758.4	49275.4	20035.7	47160.1	14802.1	9277.68	4877.89	44510	58807.3	29047.3	40606.2	12952	12252.4	15432.1	33930.5	45376.2	76707.5	70535	21986.4	11857.9
1707	3,4-Dihydroxy-L-phenylalanine(L-DOPA)	0.3048	NA	NA	MS2 reverse	162.056	178.96	1497.21	956.765	1625.14	1691.63	3443.52	1660.66	2964.07	2986.29	1451.61	929.602	974.977	686.49	1173.94	405.216	1726.93	941.011	1052.55	1505.05	955.864	1005.2	392.853
1709	DL-2-Aminoadipic acid	0.9387	NA	NA	MS2 forward	162.074	397.451	33739.9	31066.9	30935.4	25523	34115.5	22645	29017.8	27468.7	26510	42543.1	29240.8	34184.8	48044.5	35140.5	35573.8	31866.3	31905.1	35688	28509.7	25238.8	31038
1714	L-Carnitine	0.9104	NA	NA	MS2 forward	162.112	339.905	1.22374e+07	1.18024e+07	1.15812e+07	1.40865e+07	1.56399e+07	1.26536e+07	1.71716e+07	1.63224e+07	1.3085e+07	1.36696e+07	9.55069e+06	10296156	1.68782e+07	1.17944e+07	1.46083e+07	1.04694e+07	8.47918e+06	1.11407e+07	9.47014e+06	8.28962e+06	1.23007e+07
1750	NA	NA	(卤)-2-Methylthiazolidine;	-5.53153328179159;	MS1 mz matched	164.072	37.432	106939	110477	107094	65332.8	49695.3	22859.1	54249.7	46108.5	30155.9	102285	76044.1	109396	143859	92122.2	159753	161232	158998	194399	133218	246873	189369
1777	trans-2-Hydroxycinnamic acid	0.6882	NA	NA	MS2 forward	165.054	286.896	542582	510586	518467	255678	361267	316049	206077	162050	475368	486694	437540	538537	273189	423391	394987	393682	413038	380520	557970	178261	156608
1786	NA	NA	NA	NA	Unmapped	165.573	243.925	19733.2	16375	18070	9982.39	14483.7	8150.62	6817.64	6991.57	13481.3	17818.6	11482.8	15215.6	13642	13510.1	6000.66	13432.9	18486.1	13948.8	14923.8	15424.9	18717.8
1793	DL-Methionine sulfoxide	0.9809	NA	NA	MS2 forward	166.052	353.699	40546.9	38270.3	41422.3	36362	44333	34565.7	34618.6	37167.7	44002.6	41276.8	39902.6	40975.2	38824.9	34932.9	44752.1	45890	37041.3	41965.4	35739.8	45576	39689.9
1799	DL-3-Phenyllactic acid	0.46315	NA	NA	MS2 reverse	166.061	311.062	7009.17	4450.89	4889.62	4832.27	5299.05	2621.3	4597.15	7059.9	6702.8	4158.37	5425.87	5776.93	4256.47	5161.64	5252.77	4419.91	7446.69	10057.1	5729.69	7545.02	9175.76
1823	NA	NA	Sevelamer;	8.4415251505333;	MS1 mz matched	167.091	125.885	109123	103756	112604	41490.2	89288.9	48572.7	82748.6	52862.1	51445.9	221621	69916.4	135972	194705	99718.1	152214	91161	90939.1	115130	75337.1	121480	105271
1831	3-Mercapto-2-butanone	0.4344	NA	NA	MS2 reverse	168.042	281.674	1947.7	2814.73	2045.05	812.728	1932.75	1225.25	3569.34	3000.09	1274.14	2935.68	1993.76	2652.59	11056.7	7432.47	3950.23	2602.14	1406.88	1921.78	1142.38	902.468	3835.92
1834	Pyridoxal (Vitamin B6)	0.9602	NA	NA	MS2 forward	168.064	97.229	183382	223960	257991	348529	409608	351103	366292	429632	475060	153986	55450.3	115731	111794	81560.6	128308	102517	71974.1	130658	109588	134396	125545
1835	DL-3-Hydroxybutyric acid	0.4461	NA	NA	MS2 reverse	168.064	421.819	24637.2	17717.8	20191.8	16971.1	17278.1	12111	13823.3	25231.8	18615.9	16794.8	17185.1	13930	13620.8	10938.9	20102.2	21386.2	16451.1	15376.8	13072.5	44205.4	38614.1
1844	D-Xylose	0.5	NA	NA	MS2 reverse	168.09	243.94	30874.5	22311.2	24350.7	13310.9	23915.7	15266.7	10663.6	10318.2	21207.3	32719.5	17977.6	26928.9	20785.6	23847.9	22353.6	24380	21333	24412.7	23535.2	27929.1	28072.6
1853	Uric acid	0.7524	NA	NA	MS2 forward	169.034	318.982	10067.9	8629.68	10173.3	26247.8	30988.8	14748.8	23618	13018.4	21595	5209.33	7655.32	3452.73	1110.63	900.609	4072.04	4143.19	2011.41	2826.3	5564.21	1043.98	649.258
1856	NA	NA	Selenocysteine;5-Nitro-ortho-anisidine;2-Methoxy-5-nitroaniline	5.95060993737788;-14.8762150150169	MS1 mz matched	169.057	359.019	277790	278299	295631	206062	202946	191565	196384	191121	224446	305110	294177	324430	327821	308599	316316	277574	307951	309532	279382	263948	286188
1862	Norharmane	0.4886	NA	NA	MS2 reverse	169.074	42.474	8602.26	9908.73	9412.97	6631.37	13788.7	5456.27	5338.38	8161.34	11031	9163.54	6323.16	8262.64	11849.8	7445.43	11883.1	12199	11376.6	13632.2	9248.93	20625.2	12175.3
1878	NA	NA	2-Pyridinemethanethiol;4-Methyl-5-vinylthiazole;	8.63873224004217;8.63873224004217;	MS1 mz matched	170.011	223.105	9208.89	9325.02	9672.92	22356	13621	12118.9	14417.9	27949.5	11306.1	9324.8	15122.8	14077.1	29214	11197.9	10518.2	19015.9	12468.6	8427.95	10236.6	12667.4	26111.3
1881	NA	NA	O-Acetylserine;D-Glutamic acid;DL-Glutamate;L-4-Hydroxyglutamate semialdehyde;3-(Carboxymethylamino)propanoic acid;N-Methyl-D-aspartic acid;L-Glutamic acid;N-Acetylserine;L-Glutamate;L-Glutamic acid;L-Glutaminic acid;Glutamate;D-Glutamate;D-Glutamic acid;D-Glutaminic acid;D-2-Aminoglutaric acid;Glutamate;Glutaminic acid;2-Aminoglutaric acid;O-Acetyl-L-serine;O3-Acetyl-L-serine;L-threo-3-Methylasp…	-1.07308134263585;-1.07308134263585;-1.07308134263585;-1.07308134263585;-1.07308134263585;-1.07308134263585;-1.07308134263585;-1.07308134263585;-1.36005200843395;-1.36005200843395;-1.36005200843395;-1.36005200843395;-1.36005200843395;-1.36005200843395;-1.36005200843395;-1.36005200843395;-1.36005200843395;-1.36005200843395	MS1 mz matched	170.041	386.093	16728.9	19666.4	17435.8	17584.2	16664.9	17686.4	20340.8	19844	16919.5	17376.5	17248.5	19118.6	18659.5	20062	22496.7	18098.5	18111.1	16941.1	16462	20564.7	19077.9
1885	Indoleacrylic acid	0.7356	NA	NA	MS2 forward	170.058	244.566	23017.8	23600.3	23900.1	9222.95	17853.2	8564.71	3606.86	6515.66	15275.9	29458.3	14345.9	21816.3	18329.9	17658.8	17767.1	20502.7	15934.7	19840.9	22675.6	25420.3	19302.3
1890	Pyridoxine	0.9862	NA	NA	MS2 forward	170.08	105.277	727216	653469	686344	112078	230485	93157.3	106474	96862.6	187077	1.78339e+06	548453	1.23296e+06	1.19597e+06	832800	1.5776e+06	439788	539841	728602	469092	540959	469596
1892	3-Methylhistidine	0.9327	NA	NA	MS2 forward	170.091	364.981	152873	130524	155626	100142	130692	173405	100089	165179	132153	185490	116713	138589	118730	110495	163451	119672	139339	160208	128826	172998	226769
1893	NA	NA	NA	NA	Unmapped	170.091	144.52	95493.6	100111	92831	82036.2	87507.9	51489	66021.1	70831.3	70483.3	104017	76755.1	95316	62222	67753.6	108778	102131	112718	135938	83518.9	135033	105594
1895	Diphenylamine	0.6453	NA	NA	MS2 forward	170.1	25.431	14629.1	9058.53	9252.67	10312	7256.48	8938.9	9109.66	18171.6	8524.6	6922.94	8690.89	11143.6	10625.9	6496.39	10157.3	8154.72	7793.32	8313.59	9376.08	10603.4	8711.84
1896	NA	NA	N-Heptanoylglycine;Polyethylene glycol;8-Amino-7-oxononoate;8-Amino-7-oxononoic acid;7-Keto-8-aminopelargonic acid;KAPA;(E)-2-Butenyl-4-methyl-threonine;2-Butenyl-4-methylthreonine	-4.50724774794347;-4.50724774794347;-4.27531305978884;-4.27531305978884	MS1 mz matched	170.116	220.077	25038.5	24489.9	24018.4	38047.4	37520.2	22971.1	31039.3	31190.2	21975.3	27050.2	19266.1	16237.8	20533.3	15806.9	26357.2	19060.3	18875	22187.2	16982.4	29399.9	20778.9
1930	NA	NA	N6,N6,N6-Trimethyl-L-lysine;7,8-Diaminononoate;7,8-Diaminopelargonic acid;DAPA;N6,N6,N6-Trimethyl-L-lysine;Propamocarb	-7.85479955668226;-7.97225654717823;-7.97225654717823;-7.97225654717823	MS1 mz matched	171.148	37.318	132134	134534	133168	123777	141141	97229.3	138303	153318	127343	112882	96049.1	143207	140255	115580	135784	153317	144365	170304	106867	124173	100088
1933	NA	NA	NA	NA	Unmapped	172.038	270.021	7852.82	7625.98	7383.56	3867.05	5268.91	3465.57	3973.39	4266.11	5299.49	9382	4706.95	6919.36	4753.02	4196.33	9439.3	4782.89	7146.96	9863.33	7207	8208.35	6272.99
1936	N-Acetyl-L-glutamate	0.8332	NA	NA	MS2 forward	172.058	378.993	25301.3	29017	26503.7	15199.7	16453.1	13791.4	14339.6	16169.6	20213.2	27303.8	21405.9	23581.4	29042.2	24450.9	28056.4	26840.6	26100.6	30203.3	27868.7	22310.9	22055.8
1952	NA	NA	NA	NA	Unmapped	172.131	350.658	11342.3	9256.44	8877.21	13767.5	14099.5	8285.28	7275.91	7482.78	9787.81	12002.4	8696.44	14136.4	7908.07	7998.68	13458.7	8179.03	7659.97	9959.72	11721.2	7579.26	6309.52
1966	Glycerol 3-phosphate	0.9985	NA	NA	MS2 forward	173.019	420.226	131976	107695	116244	188761	204038	221425	207874	362408	215848	80374.5	86251.4	55942	22624.8	25450.9	71396.6	120022	49626.4	71622.6	103065	41983.3	58955.5
1977	NA	NA	Glycerol 3-phosphate;Beta-Glycerophosphoric acid;sn-Glycerol 3-phosphate;Glycerophosphoric acid;D-Glycerol 1-phosphate;sn-Glycerol 1-phosphate;sn-Gro-1-P;L-Glycerol 1-phosphate;Glycerol 2-phosphate;beta-Glycerophosphoric acid;DL-Glycerol 1-phosphate;Glycerol 1-phosphate;Glycerol-3-phosphate;rac-Glycerol 1-phosphate;DL-Glyceryl 1-phosphate;DL-Glycerol 3-phosphate	-9.87948768463508;-9.87948768463508;-9.87948768463508;-9.87948768463508;-9.87948768463508;-9.87948768463508	MS1 mz matched	173.079	244.54	55372.7	43185.9	51320.5	23109.6	44263	30411.3	12211.9	13121	36991.8	74062.9	51969.1	69332.6	36624.7	65655.2	25949.8	34088.6	30186.9	19424.3	41823.4	25176.4	24269.9
1979	Glycylproline	0.9561	NA	NA	MS2 forward	173.09	312.187	45701.6	42706.3	42703.2	15160.1	25937.1	24308.1	26204.7	16686.8	16082.1	44646.8	21898.7	46545.1	104083	58450.5	44252	29153.4	29880	25669.9	37142.7	140745	45388.8
1982	L-Isoleucine	0.8429	NA	NA	MS2 forward	173.127	233.459	75562	71857.1	74159.7	19043.5	25804.4	10702.8	17916.7	17143.4	24267.9	222261	48178.8	96211	117184	68211.7	136595	69064	89144.8	124256	62633.7	82161.3	80014.4
1992	NA	NA	NA	NA	Unmapped	174.031	308.187	75262.5	90540.6	94720.3	69689.8	91470.9	89086.4	66059.3	72905.6	83688.2	58354.2	79378	73766.9	23810	54347.5	78578.9	135805	96114.6	91564.3	81926.2	135093	102647
1999	Ethyl hydrogen malonate	0.3679	NA	NA	MS2 reverse	174.074	268.691	6142.41	6469.48	5732.53	3480.71	3635.61	2924.09	3614.65	3306.07	2086.26	11211.7	6156.4	10071.3	13455.8	9690.26	12268.6	1419.07	1827.66	2228.62	5192.61	8020.08	2098.95
2006	3-Indoleacetonitrile	0.6148	NA	NA	MS2 forward	174.101	188.887	8358.4	6148.12	9173.26	6573.86	6852.08	6128.6	4747.53	4924.86	8181.44	6561.38	10145.1	11667.9	6064.31	9124.31	5604.19	8220.15	7928.06	14581	10242.7	13941.1	1547.12
2008	NA	NA	2,5-Dimethyl-4-ethoxy-3(2H)-furanone;8-Hydroxy-5,6-octadienoic acid;Propane-1,2-diol 1-phosphate	-4.12804713222836;-4.12804713222836;23.7066576624668	MS1 mz matched	174.111	37.448	13901.8	16477.9	12137.8	19686.6	16327.5	18762.2	17847.6	17361.3	22110.6	10643.8	11787.8	13324	9233	13965.5	10666.2	15254.5	12187.5	19574	14562.3	12251.4	10173.9
2027	NA	NA	D-Arabitol;D-Xylitol;L-Arabitol;L-2-(Hydroxymethyl)-1,2,3,4-butanetetrol;Ribitol;Xylitol;Ribitol;Adonitol;L-Arabitol;L-Arabinol;L-Arabinitol;L-Lyxitol;D-Apiitol;3-(Hydroxymethyl)erythritol;D-Arabitol;D-Arabinitol;D-Arabinol;D-Lyxitol	3.46225609990169;3.46225609990169;3.46225609990169;3.46225609990169;3.46225609990169;3.28799192461408;3.28799192461408;3.28799192461408;3.28799192461408;3.28799192461408	MS1 mz matched	175.056	228.255	28929.4	29199	29803.9	32044.4	36884.2	40535.2	40684.5	32002.7	31317	50505.5	56996.5	44089.7	48123	57572	38964.1	27261.2	26070.1	18844.5	23049.2	21151.1	17139.7
2029	Dihydrouracil	0.33675	NA	NA	MS2 reverse	175.07	388.801	12965.8	15952.2	13875.6	21605	16965.2	14889.5	19368.2	23175.9	16524.5	15113.1	14821.8	18386.2	26033.3	19006.2	22174.6	21340.9	19413.7	11121.7	11947.8	16931.7	25678.6
2030	NA	NA	N-Acetylasparagine;Formiminoglutamic acid;N-Formimino-L-glutamate;N-Formimidoyl-L-glutamate;Formylisoglutamine;DL-Formylisoglutamine	11.1637062568995;11.1637062568995;10.9155190530743;10.9155190530743	MS1 mz matched	175.069	307.932	5502	7022.7	6665.56	4534.97	7328.45	4625.83	3998.2	5391.75	5290.81	4615.9	11238.5	7335.5	7595.17	8184.8	9560.25	11652	8523.45	8935.3	6994.69	8590.05	8085.3
2039	N2-Acetyl-L-ornithine	0.9281	NA	NA	MS2 forward	175.106	344.824	45954.2	43035.4	48629.4	41202.7	49804.9	31508.4	40069.9	37248.3	34929.6	52061.4	46423.5	47736.4	55082.1	41979.2	51204	45799.4	41543.2	50265.6	37398.6	49292.2	51552
2040	Gly-Val	0.9842	NA	NA	MS2 forward	175.106	264.277	3978.19	4186.64	6209.32	3385.88	1167.83	4214.24	3055.97	705.437	4040.75	2826.99	5259.01	3422.09	7366.96	3843.18	2908.78	4809.95	4691.43	6009.95	6834.38	19690.8	4107.03
2042	L-Arginine	0.9993	NA	NA	MS2 forward	175.117	486.496	881535	843340	892431	867735	1.05728e+06	659137	984285	895261	829939	840833	509158	534005	491002	485541	944863	755871	781117	1.01243e+06	819408	1.00487e+06	747197
2061	NA	NA	Beta-Guanidinopropionic acid;Creatine;Creatine;alpha-Methylguanidino acetic acid;Methylglycocyamine;3-Guanidinopropanoate;Guanidinopropionic acid	-3.63547648730471;-3.63547648730471;-3.81477002671558;-3.81477002671558	MS1 mz matched	176.039	333.151	484857	439695	572502	159633	265368	105311	175679	173304	289099	482294	182268	247472	176427	201504	447075	286382	348760	712855	384886	545141	309846
2062	N-Acetyl-L-aspartic acid	0.9173	NA	NA	MS2 forward	176.054	384.784	47082.2	45067.3	49276.9	25272.7	22425.6	18957.6	20922.5	23655	33859.6	42459.2	35248.2	42502.2	42890.8	39791.4	43575.5	55476.4	59638.6	69148.2	63975.3	64812.9	56308.9
2067	Allantoin	0.766	NA	NA	MS2 forward	176.076	176.582	12990.4	14707.9	13333.2	18644.7	22777.1	14952.3	22647.6	25595.4	16548.3	13566.3	7711.94	9417.05	21565.7	15308.9	13597.8	9044.47	8010.59	10168	7194.09	8779.56	9918.25
2072	L-Citrulline	0.9916	NA	NA	MS2 forward	176.101	376.416	67247.9	71296.5	66773.9	41104.6	59337.3	52400.2	48093.1	70348.6	48162.3	96104.3	68173.6	89326.1	103631	80305.7	96204.3	68356.4	70858.1	70238.2	59628.8	66872.1	89544.3
2085	NA	NA	NA	NA	Unmapped	176.874	294.177	1.64709e+06	1.65552e+06	1.68101e+06	1.52914e+06	1.59572e+06	1.18885e+06	1.57398e+06	1.62399e+06	1.31218e+06	1.92073e+06	1.31413e+06	1.5301e+06	1.4006e+06	1.17577e+06	1.84529e+06	1.52345e+06	1.86355e+06	2.15487e+06	1.72555e+06	2.23949e+06	1.80116e+06
2092	NA	NA	NA	NA	Unmapped	177.031	407.83	136701	138595	153187	106896	108851	81191.6	125484	99251.5	113346	152969	95125.1	120016	135769	126803	148033	139699	183721	202168	165249	159454	191323
2106	Gly-Thr	0.8245	NA	NA	MS2 forward	177.086	317.616	5161.87	6594.28	5253.76	8357.82	9842.48	7291.63	8424.7	7183.4	6755.87	4617.71	4062.83	6040.07	4969.01	3665.47	4618.27	5649.44	4880.33	3458.6	5049.78	4568.17	4660.89
2107	Serotonin	0.976	NA	NA	MS2 forward	177.1	217.888	8320.33	6473.47	7828.03	6081.49	3967.57	1871.7	3830.63	3930.21	6622.18	4400.88	3040.19	3924.45	4148.14	3542.86	5038.54	8819.29	10951.3	15072	10217.3	8664.58	5100.74
2113	Hexanoic acid	0.35355	NA	NA	MS2 reverse	177.111	53.331	22610.1	21558.1	25203.1	9172	21221	15368	7145.23	8830.99	18026.6	20527.3	8622.19	13607.6	13726.6	13415.7	12932.9	14314.7	14102	14354.7	17217	12676.7	14364.3
2114	NA	NA	NA	NA	Unmapped	177.133	260.927	55675	48630.6	43900.3	50856.1	48951	34398.7	44739.8	50930.8	77045.7	45790.8	29585.2	43096.4	92060.5	50349	41388.8	35915.3	33320.9	38559	52870.7	33862.6	48000
2137	DL-Norvaline	0.49775	NA	NA	MS2 reverse	178.104	217.668	1050.81	724.798	1073.78	1225.8	3833.48	3226.49	592.282	657.509	1099.11	1155.69	729.304	3785.75	4022.85	3575.09	765.599	1162.8	1519.22	1687.73	1375.35	7184.13	5469.64
2159	Cysteinylglycine	0.3648	NA	NA	MS2 reverse	179.047	441.468	57339.4	46022.2	41316.2	28039.1	46403.5	22040.4	27026.2	20915.9	37806.8	14857.6	10963.5	37300.7	28848.4	23997.5	11740.9	37438.7	11866.5	49575.7	20934.9	18885.9	27992.5
2164	4-Hydroxy-3-methoxycinnamaldehyde	0.31195	NA	NA	MS2 reverse	179.069	43.088	60889.9	56290.2	58468.4	35877.3	30157.8	18835.9	35282.5	26076.3	21686.2	89145.4	46935.5	54467.5	92973.6	57503.7	79133.7	76544.9	70885.8	97125.9	53435.5	80671.7	75354.2
2193	NA	NA	NA	NA	Unmapped	180.1	36.665	71370.7	72397.1	70427.2	64554.8	54297.3	24999.3	60343.1	56307	47378.4	61798	42999.7	68164.2	93631.7	52006.8	75718.3	85537.4	90017.4	114091	70421.4	113671	104504
2230	L-Tyrosine	0.9668	NA	NA	MS2 forward	182.08	286.896	802163	741085	794693	344440	522402	454668	275842	212553	728998	728650	660730	867396	377181	688284	555545	580195	604399	528719	849405	229747	193179
2232	Pargyline	0.8603	NA	NA	MS2 forward	182.09	349.153	4026.56	3969	4503.99	4121.48	2675.93	3552.49	2872.04	6060.26	2369.25	2383.66	2238.61	2295.95	3285.55	1816.7	3450.11	2828.06	3223.68	3535.62	3170.02	16062.2	14493.6
2235	2-Phenylbutyric acid	0.49955	NA	NA	MS2 reverse	182.116	41.755	12549.9	11487.7	12226.6	6270.55	6133.71	5566.76	3266.59	452.12	5894.13	7738.85	19087.3	7997.78	8473.37	9497.36	15099.5	16964.4	10170.1	9881.58	7395.5	28902	20992
2238	NA	NA	Beta-Tyrosine;L-Threo-3-Phenylserine;Meta-Tyrosine;4-Hydroxy-4-(3-pyridyl)-butanoic acid;o-Tyrosine;L-Tyrosine;4,6,7-Trihydroxy-1,2,3,4-tetrahydroisoquinoline;L-Tyrosine;(S)-3-(p-Hydroxyphenyl)alanine;(S)-2-Amino-3-(p-hydroxyphenyl)propionic acid;Tyrosine;Tyrosine;3-(p-Hydroxyphenyl)alanine;2-Amino-3-(p-hydroxyphenyl)propionic acid;L-threo-3-Phenylserine;3-Amino-3-(4-hydroxyphenyl)propanoate;beta…	-0.150671814156452;-0.150671814156452;-0.150671814156452;-0.150671814156452;-0.150671814156452;-0.150671814156452;-0.150671814156452;-0.150671814156452;-0.150671814156452;-0.150671814156452;-0.150671814156452;-0.150671814156452;-0.150671814156452;-0.150671814156452;-0.150671814156452	MS1 mz matched	182.188	147.666	21009.2	18000.6	16892.3	20681.6	19654.3	14125.8	22214.1	24739	22222.4	14804.2	21625.2	26626.6	16950.8	20876.1	16748.6	13520.5	22054.4	17222.3	20877.8	32456.4	19893.5
2243	NA	NA	Stipitatate;Stipitatic acid;3,6-Dihydroxy-5-oxo-1,3,6-cycloheptatriene-1-carboxylic acid;4-Hydroxyphthalate;3,5-Dihydroxyphenylglyoxylate;2-(3,5-Dihydroxyphenyl)-2-oxoacetate;2-Hydroxyisophthalic acid;2-Hydroxy-1,3-benzenedicarboxylic acid;4-Hydroxyisophthalate;4-Hydroxy-1,3-benzenedicarboxylate	-13.2319533681536;-13.2319533681536;-13.2319533681536;-13.2319533681536;-13.2319533681536	MS1 mz matched	183.019	228.138	17968.4	16317.9	17586.1	18712.7	20519.8	11715.5	19606.5	14710.6	15637.2	17565.9	13244.6	15812.7	15157.8	11381.3	22406.9	16464.1	13739.4	22156.4	12203.1	14166.4	13402.4
2262	NA	NA	NA	NA	Unmapped	183.504	454.929	333260	410627	285591	381487	328118	153454	263292	239220	256794	378364	286524	215608	163759	268005	205987	413496	377830	286621	426106	336907	349134
2276	Phosphorylcholine	0.9409	NA	NA	MS2 forward	184.072	454.839	9.04467e+07	8.77421e+07	6.23448e+07	9.20908e+07	8.20135e+07	6.08115e+07	6.46719e+07	5.23229e+07	5.93022e+07	6.56651e+07	7.03758e+07	7.32489e+07	5.27338e+07	5.89449e+07	6.31363e+07	9.20878e+07	6.47711e+07	1.07926e+08	66935348	6.50237e+07	7.31556e+07
2277	NA	NA	4-Amino-2-hydroxylamino-6-nitrotoluene	-7.64758	MS1 mz matched	184.07	307.932	43537.2	44340	45952	29269	32327.3	30634.4	23550.5	42157.5	42608	16277.2	46114.6	30018.9	22340.7	28812.4	38535.5	84968.8	48027.3	54392.2	47306.1	102958	100920
2286	7-Methylxanthine	0.3765	NA	NA	MS2 reverse	184.086	286.01	9416.48	9343.44	8014.97	7933.24	8179.44	7618.36	8495.45	8683.52	7294.64	4961.59	8317.63	9249.69	29981.3	25943.5	11278.2	10936	8271.25	6801.24	8074.34	3778.9	4051.74
2287	NA	NA	NA	NA	Unmapped	184.095	265.799	28956.3	30518	32479.5	25224.4	25916.7	16962.3	29995.9	24115.8	24845	21687.7	15076.3	19200.4	20156.6	11134.9	22692.8	34181.1	38812.5	45300.6	33721.5	50570.9	37785.7
2301	L-Cysteine	0.7384	NA	NA	MS2 forward	185.036	180.204	1943.24	1430.49	1937.05	799.56	2552.82	4410.6	1553.39	958.563	2159.6	985.038	797.054	1094.6	697.392	1488.92	1491.08	1683.16	1607.46	829.667	3844.16	778.187	436.772
2346	NA	NA	Pseudoecgonine;Ecgonine;Otonecine;(1R,4beta,7abeta)-2,3,5,7a-Tetrahydro-1,7a-dihydroxy-7-(hydroxymethyl)-4-methyl-1H-pyrrolizin-4-ium;Ecgonine;Pseudoecgonine;N-Isovaleryl-L-homoserine lactone	-2.1698485533938;-2.1698485533938;-2.1698485533938;-2.1698485533938;-2.1698485533938;-2.1698485533938	MS1 mz matched	186.22	124.965	36757.6	29275.8	30873.3	46582.5	32879.1	21454.3	42706.9	24017.4	18430.5	76253.3	10635.3	17016.5	38136.3	13139.6	24453.5	16781.9	20186.6	37791.7	25123.2	44544.6	53785.9
2351	NA	NA	NA	NA	Unmapped	186.995	328.308	6.75681e+06	6.84056e+06	7.17536e+06	7.07786e+06	6.76208e+06	4.95024e+06	6.71093e+06	7.52668e+06	5.81078e+06	6.61909e+06	4.83569e+06	5.10343e+06	4.72133e+06	4.30669e+06	6.54475e+06	6.93165e+06	6.93675e+06	7.93823e+06	5.98249e+06	9.64189e+06	8.39468e+06
2361	Gly-Glu	0.7166	NA	NA	MS2 forward	187.07	402.478	6052.04	5570.02	4747.47	7212.21	7090.1	4415.65	6793.67	9592.69	5981.53	11073	4920.02	6224.01	6425.37	4024.96	5499.69	6266.42	3070.15	4351.55	3843.97	5738.65	3645.29
2367	NA	NA	5-(2-Methylpropyl)tetrahydro-2-oxo-3-furancarboxylic acid;5-Butyltetrahydro-2-oxo-3-furancarboxylic acid;cis-2-Carboxycyclohexyl-acetic acid	-6.49634660247421;-6.49634660247421;-6.44852038705854	MS1 mz matched	187.095	229.387	22005.8	19904.7	20977.5	37079.2	38372.4	17228.6	39734.7	24308.5	28644.3	26720.1	12036.8	14948.1	20669.3	12376.4	23072.4	6758.8	9170.4	6588.13	10120.5	7520.37	7422.27
2369	Pro-Ala	0.9793	NA	NA	MS2 forward	187.106	323.348	29050.3	23823.2	33744.4	12888.5	29271	32965.8	26126.5	8894.28	41193.6	17680.8	16004.9	14346.1	12179.3	19510.3	17599.9	4388.87	6390.72	10148.2	16899	6320.48	4846.84
2378	NA	NA	NA	NA	Unmapped	187.488	244.53	7302.27	5575.73	8508.8	1147.94	5133.62	3038.51	2188.47	2197.55	5004.87	9319.67	5449.63	6524.28	5186.69	5296.04	5741.55	6939.97	7680.15	6467.71	6760.82	9310.73	6238.23
2383	NA	NA	NA	NA	Unmapped	188.033	353.893	19661.1	18021.1	22692.7	16597.3	18024.2	17814.1	15588.8	15981.9	21582.8	26871.1	20578.7	20755.9	19327.4	25554.1	20263.6	27670.2	23186.1	20748.3	17819.4	30359.3	27287.6
2387	DL-Indole-3-lactic acid	0.7345	NA	NA	MS2 forward	188.069	244.479	1.47002e+06	1.37976e+06	1.51936e+06	736867	1.14553e+06	612972	609120	599716	1.06014e+06	1.74074e+06	973151	1.3865e+06	1.11741e+06	1.09158e+06	1.2127e+06	1.3298e+06	1.34992e+06	1.38696e+06	1.36851e+06	1.71499e+06	1.4952e+06
2388	NA	NA	4,5-Dichloro-3H-1,3-dithiol-2-one;	21.3286077789544;	MS1 mz matched	188.072	284.264	47679.6	46062.5	48267.3	55469.8	71712	56280.5	67280.6	79156.2	52858.7	77030.7	41178.4	55534	96331.1	52160.5	78531.9	25803.5	20675.7	26869.5	22133.5	9324.21	23328.3
2394	NA	NA	N-Heptanoylglycine;Polyethylene glycol;8-Amino-7-oxononoate;8-Amino-7-oxononoic acid;7-Keto-8-aminopelargonic acid;KAPA;(E)-2-Butenyl-4-methyl-threonine;2-Butenyl-4-methylthreonine	-4.50724774794347;-4.50724774794347;-4.27531305978884;-4.27531305978884	MS1 mz matched	188.126	220.052	14777.3	13478	13202.9	22438.5	23774.9	13177.1	18908.1	18097.8	12261.3	15133.1	10105.3	7540.06	11248.5	8765.13	15671	9296	9812.92	12085.8	9300.89	14656.5	9503.47
2408	NA	NA	Phthalic acid;Benzoquinoneacetic acid;3,4-Methylenedioxybenzoic acid;Terephthalic acid;Phthalate;o-Phthalic acid;1,2-Benzenedicarboxylic acid;4-Hydroxyphenylglyoxylate;4-Hydroxybenzoylformate;4-Hydroxyphenylglyoxylic acid;2-(4-Hydroxyphenyl)-2-oxoacetate;Terephthalate;Terephthalic acid;1,4-Benzenedicarboxylic acid;3-Formylsalicylic acid;2-Hydroxyisophthalaldehydic acid;4-Formylsalicylic acid;4-Fo…	2.35685112798289;2.35685112798289;2.35685112798289;2.35685112798289;2.40925249318397;2.40925249318397;2.40925249318397;2.40925249318397;2.40925249318397	MS1 mz matched	189.016	283.116	6032.63	6683.49	6280.95	6532.44	5435.89	5720.67	5101.64	6484.69	5772.2	6749.65	8173.39	8542.25	7107.52	7284.07	6208.12	8351.26	8739.12	6999.43	6205.11	2862.24	2523.97
2415	alpha-Guanidinoglutaric Acid	0.9044	NA	NA	MS2 forward	189.075	283.822	4579.11	4179.4	4154.22	5688.76	6505.06	5916.73	6221.61	6778.21	5528.83	6460.91	4753.58	6432.31	8347.37	5003.65	8086.91	761.84	2655.61	2864.56	2741.56	2171.48	2605.47
2427	NA	NA	Valyl-Alanine;Leucyl-Glycine;Isoleucyl-Glycine;N6-Acetyl-L-lysine;N-Alpha-acetyllysine;Alanyl-Valine;Glycyl-Isoleucine;Glycyl-L-leucine;Glycyl-leucine;Glycyl-L-leucine;N6-Acetyl-L-lysine;6-Acetamido-3-aminohexanoate;N2-Acetyl-L-lysine;N(alpha)-Acetyllysine	-11.1229186898065;-11.1229186898065;-11.1229186898065;-11.1229186898065;-11.1229186898065;-11.1229186898065;-11.1229186898065;-11.1229186898065;-11.1633188227081;-11.1633188227081;-11.1633188227081;-11.1633188227081	MS1 mz matched	189.122	309.317	91526.9	68138.2	64243.5	124275	217831	148194	11626.2	22391.8	223760	239567	192606	195197	25443.5	16551.3	12587.2	149761	94961	143334	169311	102294	14193.6
2430	L-NG-Monomethylarginine	0.979	NA	NA	MS2 forward	189.133	477.224	25600.2	23127.4	29031.7	38100.3	36194.2	22727.1	41096.9	46919.9	27320.3	27129.3	24091.2	16263.9	43220	18241.9	26340.5	32845.6	24750.8	25345	23770.7	23432.9	38648.6
2432	N6,N6,N6-Trimethyl-L-lysine	0.9988	NA	NA	MS2 forward	189.158	498.756	121881	112906	109186	201510	165136	99710.3	150129	245428	116969	143558	142991	159425	312822	98728.2	149212	209884	160409	143930	112863	169112	282642
2461	Pro-Gly	0.47865	NA	NA	MS2 reverse	190.117	366.117	7305.12	8190.34	7071.31	18070.1	13557.5	8189.75	15279.6	17273.8	21322.2	8025.36	9561.2	10795.8	32018.7	18984.1	10385.3	12234.9	6712.22	26680.4	26227.7	7473.2	19046.2
2480	NA	NA	Nitroxoline;4-Nitroquinoline N-oxide;4-Nitroquinoline 1-oxide;Nitrochin	6.09299699042037;6.314533213829	MS1 mz matched	191.047	225.259	67006	64510	65641.9	123743	157443	129677	132849	97407.2	123809	17683.1	14904.8	12142.1	12517.5	9879.06	23581.9	41932.8	32703.7	44758.9	41844.6	73790.2	24141.5
2484	Gly-Asp	0.3365	NA	NA	MS2 reverse	191.065	418.482	8422.15	6019.52	6527.4	5150.87	8284.9	3572.4	4718.28	7047.46	4682.6	13734	6446.02	8555.07	9274.44	6153.6	10079.6	4685.03	4893.33	5509.6	4767.74	6191.12	6145.75
2487	Quinaldic acid	0.49955	NA	NA	MS2 reverse	191.08	43.325	18617	21332.3	18092	17226.3	12050.3	15057.3	17293.7	22761.8	14657.5	21901.3	20896.3	25979.2	41366.6	35367.2	35480.4	22864.8	29142.6	21814.3	20792.6	28310	29392
2507	Tartaric acid	0.321	NA	NA	MS2 reverse	192.049	442.517	1513.36	915.19	955.288	1340.98	1746.06	1114.08	1242.41	1500.49	5228.87	1408.75	1261.86	1388.28	1918.56	1153.86	1322.82	1048.98	842.06	1132.06	965.102	886.012	1235.32
2512	N-Acetyl-L-methionine	0.9389	NA	NA	MS2 forward	192.067	193.887	44248.7	43717.3	42894.1	43333.4	53466.3	21642.7	64521.5	44997.3	38234.6	61691.5	25702.5	35322.1	52259	33100.3	73838.1	20295.7	23553.9	37630.9	20090	35242.7	37940.1
2513	L-Arabinose	0.5	NA	NA	MS2 reverse	192.085	246.957	6848.52	5092.87	6679.98	701.15	3034.6	1184.99	901.279	1463.24	2680.88	17783.4	8339.32	13483.2	7223	10134.5	9027.17	1985.06	1495.63	2221.29	811.155	2475.53	3175.92
2525	NA	NA	NA	NA	Unmapped	192.905	294.163	240723	250031	246087	261335	237756	189862	242981	249746	198585	270876	185364	206801	180957	138286	268196	229317	265884	311444	238313	295747	250011
2538	NA	NA	Eugenyl formate;Isomyristicin;Myristicin;4-(3,4-Methylenedioxyphenyl)-2-butanone;(R)-Shinanolone;Ethyl 3-oxo-3-phenylpropanoate;(Z)-4-Methoxy-6-(1-propenyl)-1,3-benzodioxole;Benzyl acetoacetate;1'-Hydroxychavicol acetate;Isoeugenol formate;Ethyl phenylglycidate;Dehydrozingerone;Methyl trans-p-methoxycinnamate;Allyl phenoxyacetate;Carpacin;Myristicin;Sarisan;Isoshinolone;cis-1,2-Dihydroxy-1,2-dihy…	1.85184564008332;1.85184564008332;1.85184564008332;1.85184564008332;1.85184564008332;1.85184564008332;1.85184564008332;1.85184564008332;1.85184564008332;1.85184564008332;1.85184564008332;1.85184564008332;1.85184564008332;1.85184564008332;2.0824808178177;2.0824808178177;2.0824808178177;2.0824808178177;2.0824808178177;2.0824808178177;2.0824808178177;2.0824808178177	MS1 mz matched	193.086	105.701	16317.8	13640.1	12212.8	17412.6	21145.3	18128.2	18520.9	25703	21787.7	12611.5	1667.14	11546.4	12088.3	4920.7	10592.1	12183.4	11121.7	12575.1	12086.8	12015.9	15241.8
2542	Butoxyacetic acid	0.33665	NA	NA	MS2 reverse	193.107	146.776	11563.4	7792.69	9279.08	10946.8	12876.3	7413.74	12274.3	10366.4	8445.25	7669.2	28103.5	5625.48	7482.88	5783.24	6509.37	7110.23	7011.21	6535.69	6468.36	5580.84	6341.99
2554	NA	NA	NA	NA	Unmapped	193.997	290.497	230303	234077	224386	286483	249910	74644.3	345683	521054	111503	380467	99239.9	133188	417635	99792.9	485545	297944	346151	576437	143829	857806	791973
2562	Arecoline	0.4998	NA	NA	MS2 reverse	194.056	444.235	1730.78	2254.91	1328.32	4098.49	2881.57	1667.33	3455.7	5566.28	2138.34	1267.27	4775.62	3442.12	16611.4	7634.02	2492.57	5227.36	1863.39	904.425	2185.4	1430.87	8360.41
2577	NA	NA	2-Chloro-3-oxoadipate	-11.3403	MS1 mz matched	195.001	379.391	21099.9	19468.3	24974.9	24706.9	26193.4	23767.1	24979.2	28155.8	24663.1	13677.5	16065.8	10082.5	4522.79	7707.96	11752.7	23977.5	25026.5	23916.8	19534	28663.3	20332.8
2590	Caffeine	0.9881	NA	NA	MS2 forward	195.086	41.02	5510.18	5776.29	4065.7	3202.45	26403.5	10062	2874.49	21259.3	1952.56	3178.81	2324.75	26142.9	23141	2216.79	24015.9	24534.1	3332.75	2238.08	22241.2	7258.69	21417.4
2594	NA	NA	NA	NA	Unmapped	195.121	53.918	231643	172931	193983	152586	215948	136434	70803.1	47943.9	202623	183420	91038.7	124191	58913.3	64281	57295.9	118968	89726.5	143401	142624	110528	59501.9
2606	NA	NA	3-Hydroxyhippuric acid;Leucodopachrome;L-Dopaquinone;N-acetyl-5-aminosalicylic acid;Salicyluric acid;4-Carboxyphenylglycine;Dopaquinone;4-Hydroxyhippuric acid;2-Hydroxy-7-methoxy-2H-1,4-benzoxazin-3(4H)-one;Alpha-Hydroxyhippuric acid;2-Hydroxy-6,7-dimethoxybenzoxazole;Dopaquinone;1,2-Epoxy-3-(p-Nitrophenoxy)propane;EPNP;2-Carboxy-2,3-dihydro-5,6-dihydroxyindole;Leucodopachrome;cyclo-Dopa;Salicylu…	-13.8269999339223;-13.8269999339223;-13.8269999339223;-13.8269999339223;-13.8269999339223;-13.8269999339223;-13.8269999339223;-13.8269999339223;-13.8269999339223;-13.8269999339223;-13.8269999339223;-14.0433481737686;-14.0433481737686;-14.0433481737686;-14.0433481737686;-14.0433481737686	MS1 mz matched	196.05	169.114	5975.57	5106.14	6236.3	6851.54	8995.83	3038.95	7351.81	5489.81	3810.02	7132.23	4232.17	4145.56	7589.79	4584.46	7329.61	6149.95	5323.1	6575.2	2419.35	7022.71	5768.52
2607	Ethylmalonic acid	0.377	NA	NA	MS2 reverse	196.056	269.798	3940.74	3447.74	3744.67	2060.78	2732.79	2152.59	2116.59	1109.5	1550.68	7234.9	3626.78	4874.44	7050.52	6550.44	6901.16	755.604	1760.09	1540.06	992.958	1959.29	1811.32
2613	2-Phenylacetamide	0.8259	NA	NA	MS2 forward	196.096	43.379	142353	138587	132258	79745.6	81081.2	35626.2	84315.2	61717.2	41373.4	222336	98052.3	141733	223453	121232	188942	177422	203523	256529	135401	226569	170782
2653	NA	NA	Beta-Guanidinopropionic acid;Creatine;Creatine;alpha-Methylguanidino acetic acid;Methylglycocyamine;3-Guanidinopropanoate;Guanidinopropionic acid	-3.63547648730471;-3.63547648730471;-3.81477002671558;-3.81477002671558	MS1 mz matched	198.021	333.624	65729.2	65829.3	65840	25833.3	42425.7	20465.8	26966.7	27692.5	46194	64292.1	36234.7	35875.5	23520	33453.7	52899.1	46449.8	46516.5	88335	60553.6	64415.4	56573.7
2659	Kinetin	0.9687	NA	NA	MS2 forward	198.074	367.151	1656.99	1556.1	1500.7	1628.29	1545.6	1788.01	1195.7	1627.75	1490.11	2309.81	1551.95	2352.37	2307.85	1320.22	1996.81	788.206	1120.6	1452.93	1206	1045.78	1158.76
2662	N-Acetyl-L-Histidine	0.9942	NA	NA	MS2 forward	198.086	306.485	21492.6	21083.3	20669.4	10937.8	13409.2	10065.1	15159.3	18140.6	11867.4	25327.3	22131.7	26331.1	51692.4	37587.4	31334.8	29130.7	20505.2	24026.1	16949.1	32365.5	40094.7
2667	myo-Inositol	0.9891	NA	NA	MS2 forward	198.095	380.208	189345	179812	182679	62065.4	98910.6	44385.5	62662	69396.6	116923	241179	144468	211588	252386	170241	243508	158945	215401	251016	152848	190005	186533
2673	9-Decen-1-ol	0.4838	NA	NA	MS2 reverse	198.183	33.6185	30491.9	27019.1	32394.2	56455.4	51155.2	40780.2	30014.4	92327	23112.7	13276.3	20779.8	41308.8	13880.2	39896.1	43463.8	23973.9	32047.5	45820	63741	24426.4	31143.7
2677	.beta.-Citronellol	0.42205	NA	NA	MS2 reverse	198.19	26.432	3816.76	3617.66	4190.84	3238.55	4231.92	2974.15	3774.31	3191.4	2585.77	2981.67	3798.77	3721.64	3707.14	4402.13	3359.34	4423.98	20813.9	3566.46	4091.07	3114.68	4053.18
2702	NA	NA	NA	NA	Unmapped	199.143	41.271	47486.9	51793.4	47474.3	13915.1	23339.8	29288.7	13414.6	21123	17288.3	23907.8	69236.3	29848.4	32006.2	39717.9	62100	66602.7	43348.6	36636.4	35716.1	117004	99466.3
2707	NA	NA	NA	NA	Unmapped	199.428	228.137	13638.3	14949.3	12689.2	15720	19642.1	12376.5	18316.7	12430.2	14098.2	19115	10848.6	12886.7	14167.8	9915.6	18522.6	13561.5	9645.19	13604.7	10273.3	9838.21	10313.8
2712	IS	0.9751	NA	NA	MS2 forward	200.047	228.131	3.36944e+06	3.63708e+06	3.65921e+06	4.17289e+06	4.6178e+06	2.82832e+06	4.56876e+06	4.04967e+06	3.23537e+06	4.49355e+06	2.80008e+06	3.31321e+06	3.74334e+06	2.35171e+06	4.34116e+06	3.13087e+06	3.16439e+06	3.42821e+06	2.58678e+06	3.70196e+06	3.17461e+06
2714	p-CHLOROPHENYLALANINE	0.9839	NA	NA	MS2 forward	200.045	258.269	48887	43091.3	52415.5	52083.2	54255	37258.8	54045.1	38909.6	36265.8	883719	31078.4	32604.1	37006.2	30036.5	52931.7	34649.8	36403.5	245305	35707.1	37870.9	36434.6
2739	D-Erythrose 4-phosphate	0.8489	NA	NA	MS2 forward	201.014	384.962	12019.5	11488.3	11404	14475.7	15059.6	11088.8	11024.9	15263.8	9549.5	11158.4	9577.1	10712	9758.02	7468.37	9872.23	9885.18	9868.39	13704.6	13209.9	11915.4	16927.8
2763	3-Hydroxybenzoate	0.4722	NA	NA	MS2 reverse	202.043	228.137	1.00976e+06	1.078e+06	1.12868e+06	1.21011e+06	1.33692e+06	810598	1.33019e+06	1.19538e+06	1.08377e+06	1.30411e+06	830208	993547	1.0813e+06	700438	1.27824e+06	909704	927471	1.04117e+06	788773	1.13601e+06	964179
2771	Simazine	0.31455	NA	NA	MS2 reverse	202.085	39.439	165331	160004	171836	142384	156709	71850.4	152360	117639	97271.5	217104	95943.9	144112	214748	129046	220553	211049	199080	255196	143715	183881	176611
2773	3-Methoxy-4-hydroxyphenylethyleneglycol	0.38745	NA	NA	MS2 reverse	202.106	265.665	75769.4	77238.3	77944.9	64823.4	65999.9	40301.6	69321.7	59756.1	56571.5	58264.4	35635.3	48317.3	47777.7	31632.1	58162.9	94002.4	99880.4	113127	84562.7	119763	93185.4
2776	NA	NA	3-{[(2E)-4-Amino-4-oxobut-2-enoyl]amino}-L-alanine	-7.2557	MS1 mz matched	202.178	89.2515	41354	45154.6	33947.9	54812.1	55717.6	33579.8	81572.8	79446.8	37688.9	39659.6	17061.7	30678.4	232739	171781	41766.3	42865.5	30955	36764	28718.7	24100.9	64352.5
2787	NA	NA	Bentoquatam;Fluoren-9-one;9-Fluorenone	-4.99830890549506;13.8844535773168	MS1 mz matched	203.051	380.393	299441	261407	279058	156083	215699	179810	164255	179013	229825	356099	296564	340281	272022	265168	348516	251156	331422	285972	273424	335747	254181
2796	NA	NA	N-Methyl-1H-indole-3-propanamide;Tetrahydroharmol;	7.40732996170694;7.40732996170694;	MS1 mz matched	203.112	358.203	90597.6	93574.1	99441.5	76147.4	105958	129429	70646.9	104205	122700	60180.4	84720.8	58138.4	24197.4	46246.8	67161.1	138297	75236.5	78619.6	96249.8	196198	127165
2800	NA	NA	Feniculin;Dictagymnin;2-Pentyl-3-phenyl-2-propenal;Panaquinquecol 5;(卤)-Anisoxide;alpha-Amylcinmaldehyde;alpha-Pentylcinmaldehyde	6.22255046624742;6.22255046624742;6.22255046624742;6.22255046624742;6.22255046624742;6.05038790758583	MS1 mz matched	203.137	342.876	63260.5	58813.4	74626.8	112977	119302	77914.9	114634	115356	90270.1	61483.8	43185.5	35667	36760.5	25020.4	60491	56691.9	39138.7	49466.8	57802.3	41713.5	30777.6
2805	NG,NG-dimethyl-L-arginine(ADMA)	0.9942	NA	NA	MS2 forward	203.148	464.289	389541	337513	296345	435551	460500	304201	460985	774934	342412	367199	321278	310951	749279	279816	416417	411139	315443	382796	285173	357249	607772
2815	NA	NA	(R)-2,7-Dihydroxy-2H-1,4-benzoxazin-3(4H)-one;2-Methyl-3-hydroxy-5-formylpyridine-4-carboxylate;2,4-Dihydroxy-2H-1,4-benzoxazin-3(4H)-one;2-Methyl-3-hydroxy-5-formylpyridine-4-carboxylate;5-Formyl-3-hydroxy-2-methylpyridine-4-carboxylate;DIBOA;2,4-Dihydroxy-1,4-benzoxazin-3-one;2,4-Dihydroxy-2H-1,4-benzoxazin-3(4H)-one	2.71932599091446;2.71932599091446;2.71932599091446;2.7618587310176;2.7618587310176	MS1 mz matched	204.031	364.278	22159.8	22020.6	23169.1	25582.2	23019.9	16681	25857.7	23970.8	17371.6	23001	19634.8	21911.6	33707.1	26849.8	30517.8	27721.9	27421.2	22298.1	17315.8	23170	19801.2
2820	3-Amino-3-(4-hydroxyphenyl)propanoate	0.4851	NA	NA	MS2 reverse	204.061	286.017	8441.93	8277.41	8973.29	2644.29	4614.51	12717.6	1312.73	889.677	14377.7	4687.35	14225	14269	7735.41	14609.8	2428.69	5053.97	3493.42	1406.86	14457.7	374.108	1635.54
2823	N-Acetyl-D-glucosamine	0.8746	NA	NA	MS2 forward	204.085	422.542	207002	209450	202867	170110	183272	145688	157004	222838	182878	207498	170028	170990	164190	144706	192553	252969	200001	224339	158497	409084	333430
2828	Gly-Gln	0.7651	NA	NA	MS2 forward	204.096	344.734	12688	15188.4	12692.3	7367.78	10484.3	11010.5	12769.7	16695.7	9862.02	14198.9	10709.8	13475.7	29188.6	22143.2	13813.9	10561.6	9294.39	8855.04	15489.3	21381.6	11728
2833	Acetylcarnitine	0.9978	NA	NA	MS2 forward	204.121	292.762	117668	119434	119186	50941.5	62513.4	99481.1	51315.9	80350.7	77526.9	175543	251867	255859	107878	231375	203841	94394.9	103238	158479	98840.2	170672	110931
2853	NA	NA	2,4-Dinitrotoluene;2,4-DNT;2,6-Dinitrotoluene;2,6-DNT;Nitrofurylacrylamide;Z-Furan;3,5-Dinitrotoluene;5-Nitroanthranilate;2-Amino-5-nitrobenzoate	-4.3948123634759;-4.3948123634759;-4.3948123634759;-4.3948123634759;-4.3948123634759	MS1 mz matched	205.022	342.86	22870.5	18818.8	19394	17682.4	19807.1	9104.31	19577.3	12473.8	18535	10339.4	10956.8	8084.22	5960.44	6436.39	12950.8	29982.2	31735.6	30267.3	26508.4	26846.6	19129.1
2861	NA	NA	Apiole;Monobutylphthalate;Isodillapiole;5-(3,4-Methylenedioxyphenyl)pentanoic acid;Piperonyl isobutyrate;5'-(3'-Methoxy-4'-hydroxyphenyl)-gamma-valerolactone;Vanillin isobutyrate;Monoisobutyl phthalic acid;(Z)-3-(2,4,5-Trimethoxyphenyl)-2-propenal;Dihydrodeoxy-8-epiaustdiol;2,3-Dihydro-3-hydroxy-6-methoxy-2,2-dimethyl-4H-1-benzopyran-4-one;Dillapiol;Apiole;Dillapiole;Dillapiol;Diethyl phthalate;D…	3.56208211976265;3.56208211976265;3.56208211976265;3.56208211976265;3.56208211976265;3.56208211976265;3.56208211976265;3.56208211976265;3.56208211976265;3.56208211976265;3.56208211976265;3.56208211976265;3.60215625072329;3.60215625072329;3.60215625072329;3.60215625072329;3.60215625072329	MS1 mz matched	205.085	32.332	3.05045e+06	2.75512e+06	2.91225e+06	2.71785e+06	3.38082e+06	2.74028e+06	2.92963e+06	2.97381e+06	3.93758e+06	3.75378e+06	2.9233e+06	2.99175e+06	3.03477e+06	3.37054e+06	3.78004e+06	2.21192e+06	3.46365e+06	3.40696e+06	3.82991e+06	2.9268e+06	3.06452e+06
2863	NA	NA	NA	NA	Unmapped	205.099	313.012	189577	178698	186240	400799	500018	242068	422213	500691	349552	107751	122066	99775.6	93573.2	105772	109031	221563	182799	332441	200906	89632.4	87205.6
2874	NA	NA	2-Bromo-1H-indole-3-carboxaldehyde;	7.72997251857797;	MS1 mz matched	205.96	291.838	137394	135907	135543	86243.6	103410	51425.7	93382.5	121595	75323.7	222978	97791.5	150720	228238	118076	239700	106158	121322	156185	84368.7	181330	172175
2884	NA	NA	Nornitrogen mustard;2-Hydroxymucote semialdehyde;2-Hydroxymuconic semialdehyde;2-Hydroxymucote-6-semialdehyde;cis,cis-Mucote;cis,cis-Hexadienedioate;cis,cis-2,4-Hexadienedioic acid;2-Oxo-2,3-dihydrofuran-5-acetate;3-Oxoadipate enol-lactone;4,5-Dihydro-5-oxofuran-2-acetate;5-Oxo-4,5-dihydrofuran-2-acetate;cis,trans-Hexadienedioate;1,2,3,5-Tetrahydroxybenzene;2,5-Dihydro-5-oxofuran-2-acetate;2-Oxo-…	7.04091475567867;9.85730841961739;9.85730841961739;9.85730841961739;9.85730841961739;9.85730841961739;9.85730841961739;9.85730841961739;9.85730841961739;9.85730841961739;9.85730841961739;9.85730841961739	MS1 mz matched	206.047	360.912	23715.4	26527.2	26785.8	11029.8	17656.4	15111.4	14625.2	12204.9	14617.8	39906.6	34492.2	44870.8	47312.2	35979.4	44565	16405.1	20798.6	24208.8	15871	17321.5	20172
2912	N-Acetyl-L-phenylalanine	0.9592	NA	NA	MS2 forward	207.094	313.555	13419.9	12650.8	15740.6	22444.6	26980.2	14975	22383.4	24747.6	17522.2	6690.63	8174.54	6269.89	5644.93	5049.77	7230.82	13558.9	14230.3	17855.8	17098.6	7108.49	6013.34
2915	L-Phenylalanine	0.9855	NA	NA	MS2 forward	207.111	220.047	67210.4	61045.1	61682.2	16070.5	23691.8	8738	15838.7	16474.3	19343.2	181885	40167	76267.7	91192.4	58947.6	107329	56538.5	73934	99573.1	50646.1	81112.3	78166.5
2959	(R)-3-Hydroxybutyric acid	0.8344	NA	NA	MS2 forward	209.1	264.716	45581.1	47009.6	43074.7	11311.1	16864.4	11795.6	4058.17	5814.92	17694.4	15662.3	15191.2	13444.4	6078.11	4086.57	2732.84	13872.2	7847.47	11574.9	15612.9	11209.3	3608.76
2968	NA	NA	3-Hydroxy-beta-ionone;2,2,6,7-Tetramethylbicyclo[4.3.0]nona-1(9),4-diene-7,8-diol;(5R,6S)-5,6-Epoxy-7-megastigmen-9-one;Acetal R;5,9:6,9-Diepoxy-3-megastigmene;(5alpha,8beta,9beta)-5,9-Epoxy-3,6-megastigmadien-8-ol;Theaspirone A;Eremopetasinorol;5,9:6,9-Diepoxy-4-megastigmene;(S,E)-Lyratol propanoate;(3R,8E)-3-Hydroxy-5,8-megastigmadien-7-one;2,3,5,6,8,8a-Hexahydro-2,5,5,8a-tetramethyl-7H-1-benzo…	3.21936975925203;3.21936975925203;3.21936975925203;3.21936975925203;3.21936975925203;3.21936975925203;3.21936975925203;3.21936975925203;3.21936975925203;3.21936975925203;3.21936975925203;3.21936975925203;3.21936975925203;3.36301918407781	MS1 mz matched	209.152	33.58	69255.7	66387.6	65886.8	49946	63340.7	64699.7	76403.3	114337	70900.2	58633.1	53860.6	44427.5	35864.8	96436.9	107001	58510.4	54626.9	110633	80058.4	51765.4	105788
2980	Monomethyl glutaric acid	0.37995	NA	NA	MS2 reverse	210.078	197.237	43738.5	43590.1	43571.5	122136	91770.5	51617.5	94167.1	80777.4	65895	25287.5	22482.7	17057.3	29731.2	32071.7	18365.4	17754.2	13043	18785.1	16598.3	13981.5	14700
2985	NA	NA	N-Heptanoylglycine;Polyethylene glycol;8-Amino-7-oxononoate;8-Amino-7-oxononoic acid;7-Keto-8-aminopelargonic acid;KAPA;(E)-2-Butenyl-4-methyl-threonine;2-Butenyl-4-methylthreonine	-4.50724774794347;-4.50724774794347;-4.27531305978884;-4.27531305978884	MS1 mz matched	210.108	220.004	15461.9	14081.8	15064.5	18981.7	21553.1	12346.6	16559.8	15021.8	13042	17501.6	10878.4	7414.84	9120.82	9529.51	16627.9	9200.11	10482.9	11138.8	9630.07	14742.4	9787.62
2997	NA	NA	2,4-Dichloro-3-oxoadipate	3.5094	MS1 mz matched	210.955	329.014	69464.8	77490	75778.7	78994.3	73042.1	76332.1	69382.9	68382.2	72151.1	72464.9	73435.1	72097.8	71324.5	75495.3	79698.7	77859.3	71594	79795.5	77228.8	71289.8	75353.6
3017	Carvone	0.4194	NA	NA	MS2 reverse	211.135	158.225	10525.7	10881.9	9969.55	13050.8	16860.4	10474.2	10707.9	8677.34	10861	8584.74	8882.92	7309.27	22073.5	21428.5	5462.55	7205.16	6067.38	6962.17	7555.46	7220.44	10581.8
3030	(S)-Citramalic acid	0.49905	NA	NA	MS2 reverse	212.051	379.159	52362.7	57820.8	56063.6	29798.8	30046	25811.8	28466.6	31657.8	42483.8	63211.7	47434.1	55474.1	55305.7	48224	58001.1	53172.5	65734.2	74036.6	53812	58230.8	45156.1
3031	Phosphocreatine	0.8515	NA	NA	MS2 forward	212.042	430.405	82844.9	80218.1	84081.2	24188.4	36234.5	17652	20805.4	31719.2	53561.6	299380	130260	105780	73233.4	60888.8	76509.2	47338.9	62004.3	102938	54959.6	100743	83447.9
3042	NA	NA	3-Hydroxyphenanthrene;2-Hydroxyphenanthrene;4-Hydroxyphenanthrene;9-Hydroxyphenanthrene;1-Hydroxyphenanthrene;Phenthrene-9,10-oxide;9-Hydroxyphenthrene;9-Phenthrol;Phenthrene-1,2-oxide;1-Phenthrol;1-Hydroxyphenthrene	9.45571223584385;9.45571223584385;9.45571223584385;9.45571223584385;9.45571223584385;9.27485093240328;9.27485093240328;9.27485093240328;9.27485093240328	MS1 mz matched	212.116	123.921	34322.1	36023.2	38056	72457.8	32261.4	37148.1	34856.2	131488	22990.5	53074.6	28927.8	22330.6	33419.7	28800.9	28454	29726	19254.7	26691.6	21482	37183.1	45583.1
3058	NA	NA	Se-Methylselenomethionine	-22.7956	MS1 mz matched	213.014	284.079	13995.3	14950.5	13849.1	7695.59	5787.55	5323.4	6076.69	8330.77	10053.1	8749.5	6377.29	7309.83	7659.34	7825.31	9932.09	25523.4	25803.4	31167.6	22893.1	8424.14	6653.64
3059	NA	NA	Ribose 1-phosphate;D-Arabinose 5-phosphate;Beta-L-arabinose 1-phosphate;Xylulose 5-phosphate;D-Xylulose 1-phosphate;D-Ribulose 5-phosphate;D-Ribose 5-phosphate;D-Ribose 5-phosphate;Ribose 5-phosphate;D-Ribulose 5-phosphate;D-Xylulose 5-phosphate;alpha-D-Ribose 1-phosphate;Ribose 1-phosphate;D-Ribose 1-phosphate;L-Ribulose 5-phosphate;D-Arabinose 5-phosphate;L-Xylulose 5-phosphate;alpha-D-Ribose 5…	-5.01610401106222;-5.01610401106222;-5.01610401106222;-5.01610401106222;-5.01610401106222;-5.01610401106222;-5.01610401106222;-5.21695580200007;-5.21695580200007;-5.21695580200007;-5.21695580200007;-5.21695580200007;-5.21695580200007;-5.21695580200007;-5.21695580200007;-5.21695580200007;-5.21695580200007;-5.21695580200007;-5.21695580200007;-5.21695580200007;-5.21695580200007	MS1 mz matched	213.014	428.772	40663.5	36458.2	35308.5	41138.8	62422.8	35018.5	38709.3	18920.8	34550.3	38704.7	32576.6	43006.8	41371.3	28326.2	67761.9	22204.9	23662.8	24863.5	22241.5	19016.8	20183.2
3060	NA	NA	Nitroxoline;4-Nitroquinoline N-oxide;4-Nitroquinoline 1-oxide;Nitrochin	6.09299699042037;6.314533213829	MS1 mz matched	213.029	225.259	6679.29	6875.54	6414.35	8595.34	13179.8	11854.5	11535.3	6481.78	12583.9	2063.93	1794.66	1264.66	1029.14	1256.35	2465.97	3040.38	2776.97	3388.83	4077.91	5616.47	1525.64
3072	His-Gly	0.9714	NA	NA	MS2 forward	213.096	364.608	6313.77	6654.3	7194.42	10852.6	11319.6	9311.68	9460.97	12278.3	11021.4	7282.98	9148.72	7965.19	12639	7349.17	6958.87	9542.65	5675.79	4557.02	6428.39	5899.98	8058.23
3073	NA	NA	Selenomethionine se-oxide;Burimamide	7.22172457678033;9.10755571645109	MS1 mz matched	213.112	187.364	9695.94	6773.06	8598.6	6877.72	10099.3	15605.7	4507.52	4353.56	13077.1	6743.04	16038.2	13702.1	5347.91	15120.5	4254.96	9103.81	6605.65	3914.61	11945.5	2797.49	2915.46
3108	D-Lyxose	0.35355	NA	NA	MS2 reverse	214.069	365.341	2716.28	2208.99	2337.46	4927.57	5996.65	22037.6	5135.69	4120.21	4535.34	1748.49	11752.2	8301.75	11087.3	13153.8	1849.91	10751	1029.1	4352.65	1684.44	5134.74	6198.68
3113	Lys-Cys	0.869	NA	NA	MS2 forward	214.105	364.401	8128.66	10055.1	10064.2	23875.3	17556.4	22414	23919.9	20774.7	12696.4	6393.9	10003.5	6995.18	11719.5	12444.2	6080.5	11141.3	4859.35	3427.16	5820.94	3743.49	5265.75
3122	NA	NA	Cysteinyl-Glutamate;Glutamyl-Cysteine;Dubamine	8.0236215417434;8.0236215417434;8.0236215417434	MS1 mz matched	214.251	66.923	7234.12	6508.78	5404.91	18802.1	10524.3	4355.98	7497.84	10100.3	4178.57	5715.41	2599.21	4412.21	7327.93	5866.04	5916.2	6274.35	7359.54	11864.8	6087.03	13101.8	14552.9
3137	Acetoin	0.48325	NA	NA	MS2 reverse	215.068	105.546	12070.8	6410.39	9267.19	9621.84	17910	13251.7	10056.1	13132.2	19275.4	11630.5	5170.24	8496	5800.18	2800.47	5984.81	6739.67	6339.28	7908.77	11254.3	8206.25	6293.15
3146	Pro-Val	0.9699	NA	NA	MS2 forward	215.137	278.3	8555.72	6576.78	7160.91	14094	11608.7	15115.4	15924.1	20421	8343.51	8245.94	6777.92	6785.89	11339	6398.52	5666.48	5521.22	6353.61	6955.55	7434.61	5838.6	4852.29
3156	NA	NA	NA	NA	Unmapped	215.983	27.142	10449.7	10894.5	10690.7	11690	8921.69	6873.85	14104.6	19542.7	4528.85	17035.9	7490.39	4539.39	25518.7	6253.56	13921.2	5615.95	6336.22	8566.55	16515.6	8475.25	11553.4
3165	sn-Glycerol 3-phosphoethanolamine	0.9863	NA	NA	MS2 forward	216.062	379.496	416001	386223	402485	552757	562685	416088	510028	561175	490716	249472	294774	197003	114215	152988	225075	463688	370729	421197	380034	496932	441467
3176	NA	NA	Fencamfamine;	6.61670867421693;	MS1 mz matched	216.169	323.426	9099.01	8890.99	9459.8	6235.16	9657.07	8269.9	6803.38	4594.03	8192.53	6274.69	11382.5	10170.4	9080.54	7535.94	13167.8	13226.9	9652.01	8948	9315.63	7918.94	5173.53
3177	NA	NA	NA	NA	Unmapped	216.194	41.066	101396	86254.2	94787.6	102093	81238.4	44853.5	93130	124941	82036.9	93508.9	56093.9	51515.5	73849.1	100895	168714	80528.1	97786.4	172253	79611.1	131194	124499
3188	Deoxyinosine	0.49935	NA	NA	MS2 reverse	217.067	222.33	21072.3	19989.3	20802.3	8892.73	7970.92	187028	10582.5	10863	12573.9	6908.72	9031.42	8017.76	4675.69	11139.7	10539.1	22704	27276.7	32825.7	26160.4	35764.7	32426.2
3189	NA	NA	(-)-Bornesitol;Mytilitol;4-O-Methyl-myo-inositol;Sequoyitol;L-Pinitol;D-4-O-Methyl-myo-inositol;D-Pinitol;Methyl beta-D-glucopyranoside;L-Quebrachitol;5-O-Methyl-myo-inositol;1D-5-O-Methyl-myo-inositol;Sequoyitol;Methyl beta-D-galactoside;Methyl beta-D-galactopyranoside;D-Bornesitol;(-)-Bornesitol;1-O-Methyl-myo-inositol;1D-1-O-Methyl-myo-inositol;L-Bornesitol;(+)-Bornesitol;3-O-Methyl-myo-inosit…	-5.349366988004;-5.349366988004;-5.349366988004;-5.349366988004;-5.349366988004;-5.349366988004;-5.349366988004;-5.349366988004;-5.349366988004;-5.15254097560671;-5.15254097560671;-5.15254097560671;-5.15254097560671;-5.15254097560671;-5.15254097560671;-5.15254097560671;-5.15254097560671;-5.15254097560671	MS1 mz matched	217.067	192.537	4552.08	4480.69	5010.82	7879.28	10506.9	7627.15	10374.5	6199.61	9717.77	171465	1756.66	166524	151824	171326	156955	159099	163924	150823	181816	117342	108981
3193	NA	NA	2,5-Dimethyl-4-ethoxy-3(2H)-furanone;8-Hydroxy-5,6-octadienoic acid;Propane-1,2-diol 1-phosphate	-4.12804713222836;-4.12804713222836;23.7066576624668	MS1 mz matched	217.112	25.438	251668	276040	267532	222318	274806	233955	244968	225530	275657	180171	219333	270796	215177	256450	225139	471071	213898	199275	192743	245526	217521
3198	NA	NA	Pyrimethanil;Pyrimethanil	20.353476556371;20.5915396898031	MS1 mz matched	217.153	359.072	5421.94	6097.57	6459.52	6306.12	8179.52	5310.35	7869.82	8854.21	6103.82	5666.92	7102.83	4483.64	5291.72	6143.67	6686.11	6253.71	4744.49	4552.83	5258.64	6223.29	6051.41
3199	Val-Val	0.7682	NA	NA	MS2 forward	217.153	207.749	3647.38	2505.24	3093.75	4123.3	5743.33	5041.33	6898.97	5759.69	4289.01	3398.78	2312.94	2446.39	3162.99	2957.13	2665.29	1041.85	1149.25	1738.03	899.918	1974.8	1565.7
3204	NA	NA	NA	NA	Unmapped	217.462	266.982	3085.99	3424.87	4352.63	1919.4	2035.2	1091.27	2361.22	1404.22	1354.67	8015.36	6093.47	3726.24	10965.3	6803.35	9521.95	2152.88	2352.7	2250.89	1298.2	5258.93	3375.11
3224	NA	NA	Propionylcarnitine;O-Propanoylcarnitine;O-Propionylcarnitine	7.33150498102631;7.36880985429224	MS1 mz matched	218.138	266.868	950015	969452	940023	358520	535474	268266	446743	374048	281060	2.10171e+06	1.39187e+06	1.67511e+06	2.30824e+06	1.63281e+06	2.02394e+06	454243	577371	579356	295489	900177	774823
3226	Ala-Lys	0.8273	NA	NA	MS2 forward	218.148	415.864	10624.4	10319.8	10094.6	18256.4	11656.5	13176	13833.4	17743.9	12017.5	14097.8	17977.6	13131.3	17307.1	11617.2	8909.25	15166.4	11316.5	11584.3	10842	11128.7	16510.3
3235	NA	NA	Tungsten carbide;WC	10.717	MS1 mz matched	218.941	293.27	40472.6	37741.2	38955.6	45299.8	44139.6	30858.8	42481.7	50166	31553.7	41944.2	30253.6	33916.4	34934.6	26195.7	40116.8	43865.1	43459.2	49774.1	38654	64063.1	34193.8
3239	Methyl 4-hydroxybenzoate	0.7169	NA	NA	MS2 forward	219.003	449.722	10764.6	8843.92	8145.95	10676.2	13242.3	7972.72	13442	12607.3	11533.2	9138.81	8469.65	9523.83	5542.69	3484.73	10040.6	5732.97	4298.66	5993.63	7252.09	4466.54	8841.15
3246	Theanine	0.8358	NA	NA	MS2 forward	219.069	345.14	2728.92	2939.16	2927.57	1471.32	2779.85	3131.79	2510.49	2293.87	2806.5	3793.39	2885.7	3453.38	3026.63	3594.06	3361.34	2561.54	2626.81	2772.43	2128.44	3785.32	2757.01
3248	5-L-Glutamyl-L-alanine	0.9542	NA	NA	MS2 forward	219.096	405.841	40588.4	38268.6	38625.3	16864.9	23177.8	12317	37114.1	22793	26847.4	55022.1	35829.2	43172	51895.7	34941	43338.1	43082.3	44863.6	53061.9	45079.2	66404.3	57364.2
3250	N-Acetylserotonin	0.9555	NA	NA	MS2 forward	219.111	39.838	102430	106160	103904	93312.3	97445.9	54816.5	95773.4	73710.9	64122.8	146015	67766.4	92740.7	144810	90064	141758	120777	123826	156954	95551.3	125874	103530
3252	Ile-Ser	0.49175	NA	NA	MS2 reverse	219.132	257.769	9897.48	11204.8	9191.4	15666	13122.5	12887.6	21346.6	20735.9	10042.7	9048.29	9617.02	7761.19	8252.37	5879.42	9808.97	5921	5816.78	9156.56	3894.37	9016.31	7757.65
3266	NA	NA	NA	NA	Unmapped	219.435	265.507	4841.41	6757.95	8149.66	5277.88	5611.96	3036.82	5592.85	5412.59	5795.1	2378.03	2834.68	3653.91	4223.7	3012.08	4875	7320.71	9903.74	9927.64	7406.33	10615.8	7761.17
3286	Pantothenate	0.9488	NA	NA	MS2 forward	220.117	265.507	1.48321e+06	1.51635e+06	1.51279e+06	1.25169e+06	1.33502e+06	671957	1.32257e+06	1.1184e+06	1.09759e+06	1.11436e+06	686287	853448	832356	600242	1.15197e+06	1.61328e+06	1.96815e+06	2.48191e+06	1.70449e+06	2.3885e+06	1.96897e+06
3297	NA	NA	NA	NA	Unmapped	220.9	294.017	67524.2	64036.8	64086.3	69408.3	69395.6	50276.8	71088.3	61739.5	53324.2	71615.2	47302.2	56759.5	49719.4	38523.4	72185.9	55759.9	67439.8	81581.4	64797	82560.5	48005
3317	Met-Ala	0.8267	NA	NA	MS2 forward	221.092	43.384	12146.9	15665.1	13756.9	33204.4	26853.9	20320.6	30860	20270	16198.6	13257.1	7667.14	12654	20552.6	9865.11	31372	11037.1	25172.4	12649.8	25942.9	33092.9	13842.2
3320	Thr-Thr	0.7776	NA	NA	MS2 forward	221.112	311.05	4053.44	3318.25	3048.49	4473.58	5618.98	5075.74	5646.85	4298.34	4614.78	4404.32	3373.06	2047.91	3610.8	10567.8	10286.1	10610.2	2096.34	9884.53	3958.02	10486	9769.8
3321	NA	NA	Ethyl 2-benzylacetoacetate;1-(5-Acetyl-2-hydroxyphenyl)-3-methyl-1-butanone;Ethyl methyl-p-tolylglycidate;Precocene II;Precocene 2;Flossonol;1,2-Dimethoxy-4-[2-(2-propenyloxy)ethenyl]-benzene	9.33896923925441;9.33896923925441;9.33896923925441;9.54068853779156;9.54068853779156;9.54068853779156	MS1 mz matched	221.12	265.665	134694	133795	134877	101082	110114	61418.6	115929	98693	99177	99355.4	59292.5	77622.9	80573.5	55042.1	100420	153060	179030	190934	143504	208342	163183
3325	NA	NA	Benzoylmalic acid;Centarol;Daucol;Debneyol;Seiricardine A;Bisabolol oxide A;Bisabolol oxide B;Bornyl isovalerate;Bornyval;Hysterol;Kanokonol	-10.4956684376262;-9.65602307030083;-9.65602307030083;-9.65602307030083;-9.65602307030083;-9.65602307030083;-9.65602307030083;-9.65602307030083;-9.65602307030083	MS1 mz matched	221.184	260.974	86759.4	82400.1	86034.7	84848.1	107730	53194.6	82318	81342.5	81647.5	67636.6	37812.3	47846.1	51277.2	49165.9	61847.1	71864.5	69333.8	85009.3	71668.7	36978.6	33525.6
3344	N-Acetylmannosamine	0.8967	NA	NA	MS2 forward	222.096	248.27	142972	100066	134913	62841.8	122753	134872	56421.3	202504	114403	107525	62974.6	55986.8	85527.9	83731.4	49031	103395	69670.5	98646.3	112661	153452	159839
3345	Alpha-D-Glucose	0.5	NA	NA	MS2 reverse	222.095	358.566	13841.9	19662	21988.8	22798.5	27868	15686.1	22025.9	24217.4	19039.8	13223.5	14470.4	9434.79	9977.47	6471.26	9149.63	21091.4	13691.4	16940.5	18994.2	15147.9	13476.2
3367	Allocystathionine	0.9867	NA	NA	MS2 forward	223.073	435.069	166537	119904	157115	41768	130646	44175.1	69506.3	43183.4	127625	209784	68554.3	131087	57792	55955.7	191747	88676.7	124459	223693	164865	154475	55042.7
3370	Phe-Gly	0.9932	NA	NA	MS2 forward	223.106	223.675	16147.8	16062.6	21397.8	38221.3	40290.3	24893.4	57296.1	24091.1	33324	16476.4	13861.2	15130.1	17173.3	16255.6	19723.6	13209.7	11748.9	12562.6	12553.7	44088.4	10244.6
3381	NA	NA	2-Bromo-1H-indole-3-carboxaldehyde;	7.72997251857797;	MS1 mz matched	223.97	292.124	40588	42795.6	43813.2	22042	24848.8	15850.3	23391.8	31777.7	22546.6	68554.8	33637.9	51350.4	60034.2	36141.7	72223.8	33577.4	40070.2	51890.5	28521.4	43894	47465.1
3439	Fraxetin	0.31815	NA	NA	MS2 reverse	226.067	145.991	2466.65	2195.62	2349.77	5237.75	5498.53	4781.4	5727.98	8424.18	5444.28	7140.94	10511.8	11617.6	11851.4	820.497	1735.05	8182.45	9385.93	8201.74	2070.3	10409.9	2287.67
3448	5-Hydroxy-L-lysine	0.7305	NA	NA	MS2 forward	226.113	25.205	11945.5	12087.9	12459	11338.8	9293.44	11403.9	12905.9	30113	9004.25	8237.39	11031.3	14517.9	13831.9	7551.45	11863.2	23425.3	31584.8	9190.95	12658.8	26910.6	11740.3
3454	NA	NA	N-Undecanoylglycine;	-1.82454855172061;	MS1 mz matched	226.178	127.802	363238	530415	372919	612884	350461	424404	563998	809060	399965	630406	172478	220512	301878	612887	943506	378819	359272	731981	358303	707334	444229
3462	Dimethyl sulfone	0.7688	NA	NA	MS2 forward	226.986	328.551	1.16622e+06	1.17008e+06	1.15232e+06	1.17425e+06	1.16887e+06	968680	1.10941e+06	1.2085e+06	1.04196e+06	1.16114e+06	943018	964467	964659	900401	1.14248e+06	1.12758e+06	1.18195e+06	1.27581e+06	1.08987e+06	1.40182e+06	1.3079e+06
3466	NA	NA	Glycyl-Hydroxyproline;N-Acetylglutamine;L-glycyl-L-hydroxyproline ;Tabtoxinine-beta-lactam;Tabtoxinine-delta-lactam	-3.75851287538921;-3.75851287538921;-3.75851287538921;-3.72182643844506;-3.72182643844506	MS1 mz matched	227.041	304.315	8370.61	9320.53	8134.76	4593.64	6034.67	4919.33	7868.89	8091.07	4441.8	12274.4	8282.35	10446.1	19398.6	13591.9	13046.5	10656	9922.15	12164.1	8079.09	8645.43	12132.3
3472	N6-Acetyl-L-lysine	0.8895	NA	NA	MS2 forward	227.077	309.276	12390.7	9275.78	8596.37	14966.4	30167.3	14575.8	1629.64	3331.33	28156.5	30208.2	19729.5	21521.6	2922.78	23554.5	37034	14671.9	10096.6	17227.5	16242.6	10119.4	62425.2
3473	L-Tryptophan	0.9781	NA	NA	MS2 forward	227.077	244.479	100322	83793	102234	35537.9	73923	37867.1	30010.9	21743.2	77611.5	116662	56877.1	89404	49157.8	75157	65620	65565.1	66176	67580	95157.9	90778.7	66576.7
3481	L-Carnosine	0.9936	NA	NA	MS2 forward	227.112	404.223	141205	125141	134833	202178	235517	193888	187016	183202	192318	132016	121564	88978.3	34895.7	37751	109531	107107	75206.7	102026	118385	65360.5	35860.2
3486	NA	NA	NA	NA	Unmapped	227.137	343.147	35457.5	35891.6	32216.8	22681.4	22589.3	12492.8	18451.1	18118.1	20024.8	34308.1	22539.8	23392.1	29907.4	22211	29174.7	54209	48754.7	64381.5	38172.5	55777.6	48199
3487	NA	NA	Pentobarbital;Amobarbital;Pentobarbital;5-Ethyl-5-(1-methylbutyl)-2,4,6(1H,3H,5H)-pyrimidinetrione;Amobarbital	23.8392007260391;23.8392007260391;24.0271487809664;24.0271487809664	MS1 mz matched	227.137	308.502	39475.8	44835.9	41638.7	32946.2	23928	16412.2	25875.3	26492.3	27973.9	39830.2	25975.6	34020.6	38806.7	24031.4	38198	55036.1	62062.9	68241.3	43736.1	63395.6	63710.1
3491	NA	NA	3-Nitrotyrosine;Chorismate;Chorismic acid;(3R,4R)-3-[(1-Carboxyethenyl)oxy]-4-hydroxycyclohexa-1,5-diene-1-carboxylate;Prephete;Prephenic acid;Isochorismate;Isochorismic acid	-4.86767312405833;9.72222467852867;9.72222467852867;9.72222467852867	MS1 mz matched	227.185	239.976	41109.2	40710.9	30744.7	10674.7	18616.2	9855	5784.64	2856.11	9539.56	14696.5	47348.1	45174.3	27987.1	34250.8	51308.6	74142.2	31176.3	1615.17	28327.3	27289.2	9727.12
3503	DL-2-Phosphoglycerate	0.4875	NA	NA	MS2 reverse	228.025	378.909	2455.26	3675.57	3638.38	1748.01	2416.04	1811.89	1641.87	1911.72	2999.13	3698.22	2336.71	2841.66	3826.34	2055.38	3824.03	2618.48	3834.04	4700.41	4183.4	2126.34	1820.62
3523	Pantothenol	0.334	NA	NA	MS2 reverse	228.119	72.402	4116.72	3541.26	2871.25	13934.3	7404.04	4616.53	6815.72	21191.9	4171.36	7961.3	0	3567.62	3732.84	3023.82	6212.17	3734.7	2757.13	4914.23	4563.01	4107.76	8608.74
3535	Altretamine	0.3937	NA	NA	MS2 reverse	228.194	34.246	368442	356132	356633	268531	241336	319151	241221	434089	325631	417795	369817	282608	322738	617584	607186	278899	287725	534275	422491	469454	420489
3537	NA	NA	2-Amino-1,7,9-trimethylimidazo[4,5-g]quinoxaline;2-Amino-3,4,8-trimethyl-3H-imidazo[4,5-f]quinoxaline;	6.66666373326123;6.66666373326123;	MS1 mz matched	228.267	107.98	9780.79	9990.95	9007.72	14015.3	10408.3	7467.47	10959.7	13517.3	9876.52	11752.5	7495.9	8959.21	19919.5	17105.8	12466.7	9290.07	10141.3	10221.7	8954.99	10345.4	11174.2
3545	NA	NA	Radium-228	-22.3654	MS1 mz matched	229.03	40.96	15750.5	18609	15421.5	16550.7	15007.7	7094.88	14644.8	14425.6	11648.7	15637.4	7254.27	11640.3	16615.3	8234.49	15154.7	20642.8	24266.6	32947.6	19910.3	27193.1	25210.9
3551	2'-Deoxyuridine	0.9756	NA	NA	MS2 forward	229.08	111.076	25018.1	16324.1	20342.1	4254.93	13004	7526.64	8703.54	9047.85	13700.3	7850.41	3635.51	6834.96	1621.77	5233.24	1229.28	26109.4	35533.4	68077.8	66010.3	46459.7	70644.6
3557	NA	NA	Nabumetone;(S)-Curzeone;Bisphenol A;Mansonone C;3,8-Dimethyl-5-isopropyl-1,2-phthalenedione;Bisphenol A;2,2-Bis(4-Hydroxyphenyl)propane;1,1-Bis(4-hydroxyphenyl)propane;Lindenenone	5.79356827636509;5.79356827636509;5.79356827636509;5.924204896672;5.924204896672;5.924204896672;5.924204896672	MS1 mz matched	229.116	410.017	70462.1	65109	69693.4	81993.8	81915.6	73560	74184.5	110121	63489.5	99003	71977.8	81731.7	83009.6	58093.7	87735.7	57164	49776.5	56627.6	39447.5	49689.4	52133.4
3558	Leu-Asp	0.8721	NA	NA	MS2 forward	229.117	237.525	2832.85	2592.93	2356.9	3207.2	2818.91	3574.77	3088.72	3396.33	1995.28	3066.9	4110.8	5068.69	2367.73	5346.75	1478.57	1839.04	4837.22	1962.81	4131.34	955.827	2999.92
3563	NA	NA	Isoleucyl-Proline;L-isoleucyl-L-proline ;Leucyl-Proline;L-leucyl-L-proline ;	23.685127148742;23.685127148742;23.685127148742;23.685127148742;	MS1 mz matched	229.153	354.298	72802.7	75680	73588.1	141534	150515	90281.6	145121	136664	105785	62707.4	46425.4	40210.7	38814.3	27042.6	57619.7	57517.3	44116.2	57817.9	48897.3	46602.5	45006.6
3564	NA	NA	Isoleucyl-Proline;L-isoleucyl-L-proline ;Leucyl-Proline;L-leucyl-L-proline ;	23.6373510164481;23.6373510164481;23.6373510164481;23.6373510164481;	MS1 mz matched	229.153	508.153	13677.4	12343.8	13686.5	16194.3	18185.7	10504.6	17024.9	18603.7	11574.9	15130	12763.2	12998	25422.8	10633.7	15299.2	17050.1	12554.2	12845.3	10574	14284.6	21719.6
3565	NA	NA	12-Oxo-2,3-dinor-10,15-phytodienoic acid;Dehydrojuvabione;(4R)-4-[(1R)-1,5-Dimethyl-3-oxo-4-hexenyl]-1-cyclohexene-1-carboxylic acid methyl ester;5-Hydroxy-1-(4-hydroxyphenyl)-3-decanone	9.29468277541341;9.46351342398519;9.46351342398519	MS1 mz matched	229.153	262.062	39694.1	45615.8	42597.9	69660.2	76403.2	67996.2	80486.7	71833.7	52217.4	42536.8	34738.5	33160.5	34144.1	26379.9	38377.6	20677.9	14015.5	17227.3	15734.3	11963.8	14120.9
3566	Ile-Pro	0.9623	NA	NA	MS2 forward	229.153	233.6	29523.5	21539.8	18775.4	21979.8	29930.9	18498.8	33980.8	21848.6	22390.6	29861.9	17449	29120.6	35577.9	24015.3	30850.2	9227.37	8329.31	9124.62	7362.09	6967.49	7892.36
3567	NA	NA	L-2-Aminoethyl seryl phosphate;L-Serine-phosphoethanolamine;Serine phosphoethanolamine	11.8348226946505;11.8348226946505	MS1 mz matched	229.153	288.178	17309.6	13921.2	18369.1	10606.3	19750.5	69452.6	9248.09	5659.25	74402.6	5956.56	27254.5	20968.2	3626.56	18666.9	4186.01	5792.64	3516.19	2487.44	22297.1	1983.33	1548.09
3590	Ergothioneine	0.9921	NA	NA	MS2 forward	230.096	224.509	1784.17	1520.19	2038.41	42244.6	43444.7	1491.99	1490.32	60604.9	33002	12189.7	7591.67	6325.81	6305.55	3782.83	1839.33	2630.41	1535.99	2534.83	5824.36	3259.78	2447.97
3591	Pro-Asn	0.9387	NA	NA	MS2 forward	230.112	358.496	32241.8	32368.8	34676	53513.3	54856.8	52258.3	57400.4	84793.8	47005.2	28673.8	26454.7	19931.8	13060.2	13561.1	28117.5	32180.4	16886.4	20376.1	21580.2	18455.9	15532.1
3604	3-Hydroxycapric acid	0.6853	NA	NA	MS2 forward	230.173	145.893	6122.61	5987.84	7302.36	11654.2	11342.7	7803	8677.82	13959	11635.5	7749.59	4949.96	6522.87	3957.73	5789.66	6748.56	4755.34	4269.33	6049.31	6245.13	6020.17	7160.95
3606	NA	NA	1,4'-Bipiperidine-1'-carboxylic acid;1,4'-Bipiperidine-1'-carboxylic acid;[1,4'-Bipiperidine]-1'-carboxylic acid	-6.96621606604195;-7.07038568950614	MS1 mz matched	230.185	322.942	253593	238202	239504	213184	274790	144199	247087	158558	216465	363541	194087	289974	306537	194877	376448	198928	282418	300770	217406	106989	108482
3610	NA	NA	Agaritinal;N6-Methyl-2'-deoxyadenosine	6.78566204689839;-5.65464802651417	MS1 mz matched	230.246	136.446	54296.3	58640	57045.7	116010	49682.6	60600.3	124185	91023.5	35514	155405	14853.8	25436.2	46853.6	37545.6	65251.6	27006.7	39764.5	47395	32315.7	63202.7	134028
3615	Dihydroxyacetone phosphate	0.4922	NA	NA	MS2 reverse	231.025	427.272	25371.9	21073.3	22887.2	18352.6	18110.4	9632.33	12155.1	14946.8	20527.4	16027.1	15297.9	18794.3	13076.2	9371.06	19764.8	29488.4	29283.9	38870.4	26979.4	31078.2	26182.3
3628	DL-a-Hydroxybutyric acid	0.45745	NA	NA	MS2 reverse	231.082	264.189	31965	35336	31045.3	9754.8	15606.5	13504.9	2846.66	3321.01	15390	11210.9	9891.67	10093	10266.9	3549.8	4047.16	11566.1	8031.01	7026.55	10757.8	7643.97	9931.3
3632	Pro-Asp	0.9974	NA	NA	MS2 forward	231.096	410.911	94291.5	90411.7	89447	83308.8	97849.2	62631.2	79951.4	77615.6	85700.6	126130	88751.9	97606	96392.9	80483.2	97869.4	80967.7	80830.6	99729.4	74860.7	77861.5	71955.3
3639	NA	NA	Ibudilast;Camoensine	6.93267896239785;6.99003527832081	MS1 mz matched	231.144	322.886	12340.1	12151.1	11443.2	9992.57	17821.4	16443.8	11395.3	16151.9	18148.6	6197.06	9386.4	7033.52	11852.1	10780	10117.1	15077.1	6445.81	7410.11	10731.9	14160.8	15294.6
3641	Val-Leu	0.9969	NA	NA	MS2 forward	231.168	191.933	20352	20514.8	20706.6	33707	33989.3	30825.8	39578.8	30907.1	27090	16878.1	16868.7	15237.1	12952.8	12070.3	14308.2	11186.1	10644.9	12251.5	10934.7	8098.03	8444.19
3643	NA	NA	Isoleucyl-Valine;Leucyl-Valine;Valyl-Isoleucine;Valyl-Leucine;	22.4540827302727;22.4540827302727;22.4540827302727;22.4540827302727;	MS1 mz matched	231.168	304.219	2707.96	2937.8	3065.02	1625.92	2242.43	4241.3	2195.89	1642.8	2662.04	4113.09	2086.34	3447.61	4940.45	3200.97	3980.61	2967.35	2993.2	3674.76	1955.82	3682.03	3719.84
3649	NA	NA	NA	NA	Unmapped	231.249	120.188	18238.1	24090.1	24299.8	37771	21701.3	17652.6	33891.8	28362.5	10285.8	51668.2	6227.41	10932.6	15206.9	8301.19	19084.6	9883.05	14100.1	19943.5	14125.5	24165.6	45093.5
3650	NA	NA	Dicyclohexyl disulfide;	4.71460250927469;	MS1 mz matched	231.434	244.546	7175.66	7752.29	4590.49	2158.24	6089.82	2289.01	902.058	623.323	3519.41	14804.3	7553.33	9867.58	4001.8	9712.28	4587.5	2370.9	3114.7	2404.92	3472.27	3561.81	3929.9
3671	Jasmine lactone	0.6227	NA	NA	MS2 forward	232.134	46.133	7226.96	8785.63	8676.93	16857.7	12882.3	6090.63	12129.5	17134.7	7934.11	8580.63	4914.76	4483.98	5322.84	4288.93	10465.8	3928.55	7362.57	8966.59	7186.08	5450.81	3462.3
3672	N-(omega)-Hydroxyarginine	0.9703	NA	NA	MS2 forward	232.138	415.17	9519.09	7950.8	8913.93	11928.2	9703.46	12402.8	9144.22	11085.2	12490.8	13527	15255.7	11614.7	8449.58	6064.43	5430.12	10527.4	8525.68	10143.6	11246.2	8812.73	8502.95
3675	NA	NA	Isobutyryl-L-carnitine;Butyrylcarnitine;O-Butanoylcarnitine;N(alpha)-t-Butoxycarbonyl-L-leucine	-4.5780379307332;-4.5780379307332;-4.75887432724916;-4.75887432724916	MS1 mz matched	232.153	244.406	1.58415e+06	1.25791e+06	1.55263e+06	475686	1.06995e+06	415288	234884	184167	752413	2.71036e+06	1.64452e+06	2.38114e+06	1.02613e+06	1.73883e+06	763917	861784	619377	469174	874869	937911	699243
3686	NA	NA	Pyridylacetylglycine;4-Aminohippuric acid;Phenthrene-9,10-oxide;9-Hydroxyphenthrene;9-Phenthrol;Phenthrene-1,2-oxide;1-Phenthrol;1-Hydroxyphenthrene	4.42007415646567;4.42007415646567;-16.4886238801698;-16.4886238801698;-16.4886238801698;-16.4886238801698	MS1 mz matched	233.034	354.08	10660.8	10314.8	11119	29659.5	28977.4	24274.9	31859.2	32800	21378.6	6286.6	7105.46	2598.22	587.059	794.945	5667.76	6930.29	1162.11	2346.2	4662.85	579.836	483.363
3699	5-Hydroxyindoleacetate	0.39605	NA	NA	MS2 reverse	233.09	183.614	2207.07	2234.03	1961.56	1183.57	2028.46	1642.15	955.256	1052.83	1358.52	1374.93	5936.67	2919.14	1611.05	2390.39	2581.3	3297.96	1922.9	2387.19	2229.66	4293.41	4385.23
3705	Thr-Leu	0.828	NA	NA	MS2 forward	233.148	229.962	4537.94	6730.06	5814.95	11350.3	16372.8	12069.5	18169.4	12604.9	9791.39	9424.54	4880.26	5522.47	5715.49	4739.91	7808.85	3728.88	2615.82	6388.98	3277.76	2183.98	3021.98
3708	Ile-Thr	0.4962	NA	NA	MS2 reverse	233.149	44.0975	29365	23039.4	21471.3	27198.2	33223.9	26431.4	32360	30227.6	15366	24290.9	16967.9	22077.3	23636.6	20787.6	21499.7	16786.9	21560.6	20036.1	9221.93	19189.9	20669.3
3735	NA	NA	Hirsutin;Chlorfenprop-methyl	-21.3723573831171;-23.064362790093	MS1 mz matched	234.086	485.599	55073.7	58839.1	63648	47291.7	48904.2	59709.9	45010.4	41460.2	61731	60181.3	57989.1	74339.3	44646.2	60818.6	53306.2	43811.6	44282.6	44626.2	46766.8	47763.7	44922.5
3742	NA	NA	NA	NA	Unmapped	234.188	294.498	25731.3	27089.1	23999.1	31185.9	28398.5	20180	28319.1	27413.5	23524.8	30386.2	19676.3	25015.2	21638	14628.8	29840.9	24651.5	28843.1	33882.8	24212.2	23787.2	22079.6
3750	NA	NA	Tungsten carbide;WC	10.717	MS1 mz matched	234.917	294.498	7.09053e+06	6.82419e+06	6.76848e+06	8.08069e+06	8.12509e+06	5.46727e+06	7.84446e+06	7.67044e+06	6.33816e+06	8.04653e+06	5.2096e+06	6.5789e+06	6.64849e+06	3.93572e+06	8.22255e+06	6.33737e+06	7.99684e+06	9.10754e+06	6.62463e+06	7.67642e+06	5.65347e+06
3771	Glu-Ser	0.809	NA	NA	MS2 forward	235.09	402.639	14667.3	16101.7	15026.7	6519.02	18693.4	15062.4	33121.3	16567.9	17706.4	31864.3	15394	28592.3	17884.7	15297	30165.5	14001	11965.2	11993.9	10870.8	13915	22040.4
3776	His-Pro	0.7974	NA	NA	MS2 forward	235.117	135.572	11199.5	8751.67	12050.4	18931.4	19817.7	13319	21158.4	22923.8	16143.8	15797	3266.17	11399	10536.1	9191.78	10018.3	10974	9123.35	13079.7	9981.46	10466.9	10416.5
3780	NA	NA	5-Methyl-2,5-di-1-pyrrolidinyl-2-cyclopenten-1-one;Lidocaine;Lidocaine;Angustifoline	21.9756133825013;21.9756133825013;22.0324101989322;22.0324101989322	MS1 mz matched	235.178	33.588	209793	198341	206598	152713	202436	236782	244992	316236	211025	196454	242492	223090	228854	171844	201978	237350	295035	191865	207736	159118	197239
3793	NA	NA	N-Acetyl-L-methionine;N-Acetylmethionine;N-Acetyl-L-methionine	2.02029069020742;2.09356563544573	MS1 mz matched	236.031	193.921	7185.2	7163.21	7440.67	5329.26	7557.89	4876.94	7491.23	3537.82	7412.79	9528.62	3058.15	6429.87	4352.49	5357.66	9410.76	2355.12	3551.26	4947.07	4622.07	2248.22	1605
3796	Hypotaurine	0.6384	NA	NA	MS2 forward	236.068	387.393	5309.41	4556.57	5678.08	4042.54	4152.25	4557.49	2478.05	3727.31	4063.95	3246.89	4913.74	2918.95	1625.73	2497.71	3516.32	10561.8	5267.75	4364.97	4441.13	9400.66	7329.44
3798	Pectin (Galacturonic acid)	0.5	NA	NA	MS2 reverse	236.076	270.638	20119.2	17812	17958.5	33486.1	34741.2	42962.6	33127.2	34212.5	33942.4	9040.97	12726.9	6799.73	4763.5	4207.78	8241.59	9989.07	8528.21	7438.99	9760.63	5228.78	4685.07
3805	NA	NA	(S)-Tetrahydroprotoberberine;(S)-7,8,13,14-Tetrahydroprotoberberine	20.839	MS1 mz matched	236.148	316.317	77412.6	51186.5	51954.7	99970.2	180113	112615	12128.9	21620.6	174960	180400	149007	146656	20292.6	13773.1	11582.2	111265	71537.6	111051	127727	76636.6	11975
3834	Ala-Phe	0.83	NA	NA	MS2 forward	237.121	224.123	2962.07	4069.15	2564.53	6221.37	5613.57	6114.2	6154.49	5091.1	4176.73	2263.62	1824.36	3434.75	3059.7	2558.94	3297.73	5673.04	1345.55	2360.96	2623.96	2605.03	2703.44
3854	NA	NA	S-Cysteinosuccinic acid;Drazoxolon	23.703679798173;24.5803810059204	MS1 mz matched	238.036	436.915	26989.9	22552.1	23675.5	50103.8	46532.2	24891.7	34448.4	40732.3	35915.5	19523.7	24687.8	16520.5	6747.97	6536.92	20567.6	18278.2	12469.4	17294.7	15652.7	13063.4	6849.73
3869	NA	NA	NA	NA	Unmapped	238.364	299.071	34494.3	43139.5	37423.4	140710	81546.1	111666	119733	180644	68241.3	15923.4	41747.6	11919.4	185.078	569.39	18529.4	43241	5588.7	6059.33	17448.6	2712.25	124.84
3891	Pro-Thr	0.4306	NA	NA	MS2 reverse	239.101	268.843	8831.77	8626.08	8425.9	10204.3	10909.5	9126.72	11901.7	7108.35	7281.05	8214.62	7394.06	7631.92	7273.39	5203.44	8616.15	5289.8	5825.49	6257.14	7400.13	13627	4980.25
3892	Thr-Pro	0.3359	NA	NA	MS2 reverse	239.104	423.482	39264.7	26495.7	27819.2	58285.5	60601.1	49009.9	88366.5	67726.1	43428.6	20864.4	19960.9	14700.4	14023.4	14470.6	13704.1	15669.6	17565.7	20828.9	18706.4	16176.3	14031
3895	Bupropion	0.3548	NA	NA	MS2 reverse	239.105	299.271	9.29931e+06	9.8914e+06	8.64232e+06	3.55868e+07	1.95282e+07	2.69322e+07	2.67905e+07	4.12178e+07	1.71653e+07	4.35727e+06	9.94284e+06	3.12315e+06	26826.5	67449.8	4.75859e+06	1.07188e+07	1.18795e+06	1.88391e+06	4.21203e+06	592692	11712.9
3951	His-Cys	0.8505	NA	NA	MS2 forward	241.078	405.525	7082.85	5222.26	6979.21	25030.4	21844.4	15186.4	21701.5	24997.6	15887.3	7290.21	22808.6	6663.1	15040.3	18731.9	16029.5	8521.81	5102.42	5153.21	6453.21	6699.18	5689.78
3957	L-Anserine	0.933	NA	NA	MS2 forward	241.128	398.941	12656.1	13239.9	10767.6	22816.4	18829	15092	19113.9	25560	13721.4	12306.3	19236.8	14283.7	27437.8	15189.2	11886	19829.8	11464.7	9690.87	9554.25	9405.52	21162
3961	NA	NA	Pyrimethanil;Pyrimethanil	20.353476556371;20.5915396898031	MS1 mz matched	241.153	359.496	196077	201642	212131	316189	325177	184621	334427	275688	246777	183600	135097	139032	133244	99154	187204	179218	170254	207914	156136	179577	147688
3963	NA	NA	Pirbuterol;Dehydrofalcarinone	22.8022463329195;6.11447611795373	MS1 mz matched	241.153	517.391	7602.35	5707.97	5612.73	5404.11	5877.86	6458.13	7049.02	4519.72	6933.59	7125.08	7064.84	7881.57	5280.9	6754.63	6906.58	7666.16	8125.98	8295.2	6264.2	7429.22	7799.7
3972	NA	NA	NA	NA	Unmapped	241.363	343.108	11732.5	10507.7	11214.1	11013.4	11562.9	4902.01	9956.06	4209.64	9397.4	5812.91	6984.05	4629.63	3329.22	2531.61	6567.24	13318.6	15067.3	15058.6	14425.8	11528.5	9200.53
3977	NA	NA	NA	NA	Unmapped	242.017	287.466	5357.42	5649.88	5580.52	4553.9	5369.87	3104.77	4701.9	4827.13	3974.62	4894.28	2516	2721.81	4453.96	1854.31	5975.41	5511.45	5742.77	5284.89	4368.15	3437.05	2338.34
3981	NA	NA	L-Acetylcarnitine;N6-(delta2-Isopentenyl)-adenine;N6-(3-Methylbut-2-enyl)adenine;6-(gamma,gamma-Dimethylallylamino)purine;N6-Dimethylallyladenine;Triacanthine	-8.65516303267452;-15.2621320410208;-15.2621320410208	MS1 mz matched	242.077	292.436	187807	165512	197106	96055.4	105404	103171	90688.1	133004	101319	271131	205434	299105	196067	211510	225145	139968	180893	180921	155803	216070	175878
3989	NA	NA	5-Methyldeoxycytidine;3'-Amino-3'-deoxythimidine;5-Methyl-2'-deoxycytidine	-1.06177253238656;-1.06177253238656;-1.24426445932752	MS1 mz matched	242.114	342.802	2.22214e+06	2.1824e+06	2.30389e+06	2.29087e+06	2.41715e+06	1.00267e+06	2.17191e+06	1.1096e+06	2.25386e+06	1.22529e+06	1.18607e+06	1.14451e+06	729119	666914	1.28029e+06	3.41279e+06	3.44076e+06	4.07051e+06	3.0041e+06	2.86603e+06	2.06529e+06
4014	Fructose 1-phosphate	0.6043	NA	NA	MS2 forward	243.025	442.831	15798	16675.5	12084.7	24987.5	26321	21225.4	24882.2	19975.8	20240.4	13782.3	14526.3	12057.7	13023.9	5979.53	14369.3	13198.3	7630.41	9357.89	11676.1	5348.57	6352.61
4020	NA	NA	Bretylium;4-Chlorochalcone;3-(4-Chlorophenyl)-1-phenyl-2-propen-1-one	-14.5372257608621;4.62053676555711	MS1 mz matched	243.051	244.551	29868.7	21937	27141.9	10239.4	22416.7	13478.9	4489.47	4477.71	22596.1	31825.3	19592.4	22738.4	11613.2	20758.6	14250.5	18396.7	18833.6	16610.6	25073.1	23774.2	17238.2
4025	Nname,Clomipramine	0.4799	NA	NA	MS2 reverse	243.072	477.925	16348.9	22129.1	18589.5	13783.7	18375.3	9732.13	11189.9	23617.6	18507.7	19268.5	12311.4	15954.8	10650.7	22809.7	21721.1	14220.9	14137.3	22432.5	9858.01	12597.6	20051.1
4028	Lumichrome	0.9971	NA	NA	MS2 forward	243.086	47.639	104059	181312	151389	76931.2	92920.8	141665	111669	78694.9	58780.2	431844	131203	235062	576010	338288	466848	50160	80661.3	146582	101421	49820.3	77012.4
4031	NA	NA	Ethyl 2-benzylacetoacetate;1-(5-Acetyl-2-hydroxyphenyl)-3-methyl-1-butanone;Ethyl methyl-p-tolylglycidate;Precocene II;Precocene 2;Flossonol;1,2-Dimethoxy-4-[2-(2-propenyloxy)ethenyl]-benzene	9.33896923925441;9.33896923925441;9.33896923925441;9.54068853779156;9.54068853779156;9.54068853779156	MS1 mz matched	243.101	265.907	32717.3	36178.5	35806.4	27001.1	31793.9	21142.3	36019.3	25105.1	30238.9	21432.6	13900.7	17625.8	17460.8	15920.9	25047	31422.1	34382.9	41336.9	37403.3	43098.2	28741.4
4033	Thymidine	0.9867	NA	NA	MS2 forward	243.096	98.748	57191.8	42149.6	44077.5	26685.9	27626.5	5517.8	24258.2	26213.2	27465.5	24679.8	15676.7	28477.9	25780.5	26706.2	24297.6	65153	101557	152845	120604	155911	158582
4037	Lys-Asn	0.49435	NA	NA	MS2 reverse	243.143	491.124	145975	137914	143658	116233	123828	75999	94729.7	93515.3	119647	128745	99420.9	107987	92989.4	83731.3	125733	152269	153567	189381	143674	171747	153035
4046	NA	NA	Thiopental;Thiopental	-14.7071445667023;-13.8818624250896	MS1 mz matched	243.334	230.607	7611.69	6725.93	7005.66	3244.85	872.525	688.911	1127.92	3664.95	3750.71	555.449	1823.8	1214.69	1606.52	1972.17	2197.13	9617.43	9796	10590.8	9490.29	11993.7	12971.7
4055	NA	NA	NA	NA	Unmapped	243.915	291.767	44683.4	43629.8	45673.7	23292	31124.1	25371.9	23572.8	28937.3	31323.8	58503.8	39478.4	48265	50766.5	36912.1	53681.9	30912.7	33033.8	43741.2	32795.7	53619.7	44904.3
4058	3-Methoxytyramine	0.4253	NA	NA	MS2 reverse	244.009	228.134	6320.77	6941.59	6291.91	7371.67	11907.7	10309.2	7514.34	4363.03	6651.4	12723.9	5195.91	7299.7	5089.7	6356.42	8857.57	3162.56	3285.2	4269.56	3600.72	3456.41	3355.11
4071	Cytidine	1	NA	NA	MS2 forward	244.092	230.655	1.49306e+06	1.51753e+06	1.52777e+06	676973	208495	118331	230332	911907	909515	145157	391311	282980	339696	435979	449417	1.82589e+06	2.08044e+06	2.6321e+06	2.08873e+06	2.49534e+06	2.61236e+06
4074	NA	NA	Cytidine;Cytarabine;gamma-Glutamyl-beta-cyanoalanine;Cytidine;Cytosine arabinoside;Cytarabine;Cytosine-1-beta-D-arabinofuranoside;gamma-Glutamyl-beta-cyanoalanine	1.97255681467672;1.97255681467672;1.97255681467672;2.0568894484311;2.0568894484311;2.0568894484311	MS1 mz matched	244.093	349.598	55908.7	54162.3	56929.6	61249.1	56879.7	38584.7	56816.3	61051.2	58283.3	23255.8	31493.5	21949.7	15233.3	19217.6	25687.5	78792.7	76082.9	86346.5	67535.8	119793	108959
4077	Molsidomine	0.46935	NA	NA	MS2 reverse	244.118	342.844	29588.4	24838.4	25801.2	26750.9	33373.5	16085.4	29533.4	12992.7	27372.5	15245.2	16855.3	14256.2	11341.3	8337.8	19048.4	36978.6	39610.9	50555.5	36997.7	33618.8	28008.5
4079	NA	NA	Agomelatine;Lemobiline	7.73673136913629;7.85518943063185	MS1 mz matched	244.128	354.343	46685.3	42689.8	45592.5	69838.9	77383	59951.5	77732.1	71410.4	61414.4	54885.3	43628.1	45870.3	41740.5	33184.7	51957	31291.7	27188.1	30544.7	91665.2	17895.4	17885.5
4083	NA	NA	Lysyl-Proline;Prolyl-Lysine;N-3-Hydroxyoctanoyl-L-homoserine lactone;3-OH-C8-HSL;3-Hydroxy-N-[(3S)-tetrahydro-2-oxo-3-furanyl]-octamide	-23.0516506886796;-23.0516506886796;22.975392262538	MS1 mz matched	244.153	238.506	239300	242025	239006	957831	1.18876e+06	320127	987004	354115	771233	38392.7	60817.6	20100	18475.2	14122.7	67979.5	30432.7	5434.19	5591.52	34015.9	3213.22	2180.97
4088	NA	NA	N-Undecanoylglycine;	-1.82454855172061;	MS1 mz matched	244.189	128.038	170899	235299	168038	275609	165058	199410	249245	363397	186511	176964	61086.4	99791.1	134699	271233	404197	169430	155910	333575	150026	301461	196680
4089	NA	NA	4-Pyridoxic acid;Tecostanine	-7.64353187947696;-12.5571692427486	MS1 mz matched	244.189	32.985	213327	243067	183424	175791	158097	180990	218403	381204	180560	153646	181074	132271	84445.4	346763	415091	148678	172083	411400	198733	217624	251071
4091	Myristoleic acid	0.8229	NA	NA	MS2 forward	244.225	118.065	1231.69	911.397	923.685	3623.49	2864.13	3047.28	3888.33	2752.01	2286.51	971.208	15392.7	64260.7	42586.5	74389.2	125980	60614.6	77889.6	138533	675.506	99961.5	52961.4
4092	NA	NA	Prolyl-Gamma-glutamate;Gamma-glutamyl-Proline;Glutaminyl-Proline;Prolyl-Glutamine;	7.73576552128562;7.73576552128562;7.73576552128562;7.73576552128562;	MS1 mz matched	244.262	80.034	264199	175450	254846	143532	165606	114670	155120	176122	153555	187332	82586.4	149504	212873	137459	177484	159409	175503	323889	203216	415383	358442
4093	NA	NA	Prolyl-Gamma-glutamate;Gamma-glutamyl-Proline;Glutaminyl-Proline;Prolyl-Glutamine;	5.34408288749148;5.34408288749148;5.34408288749148;5.34408288749148;	MS1 mz matched	244.262	117.758	98352.4	112000	105191	80873.4	45100.1	95567.4	133660	142708	93457.5	50899.9	41157	63356	126815	95049.7	131487	97652.7	99562.3	128890	31090.8	179223	202270
4112	Uridine	0.9974	NA	NA	MS2 forward	245.076	156.696	325877	351184	324066	295956	272969	159605	297054	401505	271833	47702.5	50682.2	47313.7	82458.5	66715.8	87260.3	529087	582707	679534	497290	676046	820355
4118	Dimethylglycine	0.49845	NA	NA	MS2 reverse	245.096	349.533	4754.38	4668.7	5490.53	6594.14	5249.99	4159.49	4860.93	5179.65	5078.28	2250.57	2482.35	2155.18	8384.46	4752.59	2079.59	6782.51	6390.3	6435.37	6569.84	8878.14	8472.61
4120	Monoethylglycylxylidide (MEGX)	0.4999	NA	NA	MS2 reverse	245.105	319.772	79687.3	100268	68035.6	85384.9	69363.3	44539	142100	176239	39419.9	80093.8	81379.5	78822.8	484383	274214	132712	135305	72841.7	70605.3	50793.8	75987.8	264573
4121	Pro-Glu	0.9554	NA	NA	MS2 forward	245.112	404.351	241849	211661	211855	193812	274005	179553	215197	214410	242543	339430	214026	256514	233970	161853	250696	163999	154905	191314	153809	155378	128071
4133	Leu-Leu	0.8005	NA	NA	MS2 forward	245.184	179.118	5218.74	5163.19	5390.41	11659	10521.7	9141.88	10272	10283.1	6431.84	6378.31	4208.7	4573.7	4046.46	2922.68	4239.3	3451.3	3325.72	4684.32	3290.87	4251.6	3666.84
4137	NA	NA	3-hydroxy-3-(3-hydroxyphenyl)propanoic acid-O-sulphate;2-Hydroxy-4-methoxyacetophenone 5-sulfate;Dihydrocaffeic acid 3-sulfate;3-(3,5-dihydroxyphenyl)-1-propanoic acid sulphate;Homovanillic acid sulfate;4-Dodecylphenol	-11.4400332525263;-11.4400332525263;-11.4400332525263;-11.4400332525263;-11.4400332525263;16.3978374684509	MS1 mz matched	245.225	34.852	23731.6	19148.1	23322.2	21971.5	18188.5	23501.3	14373.1	45839.6	15145.1	30851.8	20695.6	25761.2	22184.4	31724.6	27218.4	18001.9	16584.2	25390.3	21828.3	17222	25755.5
4159	Pro-Met	0.9571	NA	NA	MS2 forward	246.107	353.446	24661	23780.9	26024.9	36364.6	41303.3	66634.2	30093.1	29840.7	37439	26352.4	35345.8	28192.4	18427.1	22758.5	16526.2	16658.6	12201.7	11783.7	20336.3	10568.5	11993.4
4168	Arg-Ala	0.8242	NA	NA	MS2 forward	246.154	398.773	38696.3	36636	37030.9	52721.9	50227.6	47249.6	43441	44838.8	43353.4	47169.5	47608.7	40913.7	35524.9	23428.3	36483.8	39731	32290.2	36894.9	36492.7	32495.1	34094.9
4169	NA	NA	Arginyl-Alanine;beta-Alanyl-L-arginine;Alanyl-Arginine;beta-Alanyl-L-arginine	5.83523175013635;5.83523175013635;5.83523175013635;5.79240037069723	MS1 mz matched	246.15	108.064	86321.7	82616	76082	135718	120092	70747.4	153986	193161	118974	85074	20357.6	36008.6	56841.7	44921.1	91914.3	43865.1	58946.4	102439	51118.2	42118	49423
4170	NA	NA	(E)-Monocrotophos;Selfotel;N-Acetylphosphinothricin;L-N-Acetylphosphinothricin;N-Acetyl-L-Glufosite;N-Acetylphinothricin;Monocrotophos	-2.24050976072779;-2.24050976072779;-2.24050976072779;-2.24050976072779	MS1 mz matched	246.151	46.985	95158.8	110668	98265.1	215919	143379	100974	284515	238571	132389	95507.4	53208.8	76165.7	111238	90829.4	186712	63226.4	91159.6	146526	100302	48288.6	90856.6
4171	2-Methylbutyroylcarnitine	0.9944	NA	NA	MS2 forward	246.169	229.387	940959	940675	927961	2.16281e+06	2.40979e+06	855934	2.60419e+06	1.48327e+06	1.54989e+06	1.00629e+06	530119	701524	1.10153e+06	589505	1.07943e+06	243588	217652	267245	217649	294478	322742
4172	Lys-Val	0.987	NA	NA	MS2 forward	246.179	380.126	6552.73	5983.62	6236.61	10271.5	7944.63	7556.2	7887.88	10411.3	7258.06	6942.3	8302.12	6541.98	8758.78	5371.02	6114.97	7561.4	5349.95	5924.64	4234.54	5213.35	7276.56
4175	Val-Lys	0.8932	NA	NA	MS2 forward	246.179	362.04	5838.41	6118.99	4774.53	9377.2	8951.25	8167.84	8777.62	9200.04	7179.72	6912.67	8433.28	7043.43	12245	6758.31	5796.21	9399.43	5172.04	5425.58	4632.22	4005.82	7023.37
4192	L-homocysteic acid	0.4982	NA	NA	MS2 reverse	247.037	434.915	5252.67	6303.42	4306.07	3865.67	6361.79	2345.93	5496.4	4588.39	5665.8	6345.62	4544.8	4286.99	6434.94	5485.99	7376.98	5589.38	7621.03	6903.51	6406.43	7733.21	8480.11
4196	NA	NA	4,4'-Diaminostilbene dihydrochloride	20.9169	MS1 mz matched	247.056	338.065	70012.3	69481.2	73396.8	116961	129152	94117.5	124838	145646	99656.9	65785.8	54242.2	54334.5	54921.3	41353.4	60564.3	62644.9	43835	49990.8	49278.9	66527.8	65672.3
4203	Lamivudine	0.49965	NA	NA	MS2 reverse	247.092	470.884	65960	63336.5	56103.9	42177.2	85652.1	100157	72289.1	42762.1	60532.6	94322.7	154126	189503	177330	191927	117868	28809.2	64068.4	52966.7	42412.9	42859.7	51300.6
4221	NA	NA	12-Oxo-2,3-dinor-10,15-phytodienoic acid;Dehydrojuvabione;(4R)-4-[(1R)-1,5-Dimethyl-3-oxo-4-hexenyl]-1-cyclohexene-1-carboxylic acid methyl ester;5-Hydroxy-1-(4-hydroxyphenyl)-3-decanone	9.29468277541341;9.46351342398519;9.46351342398519	MS1 mz matched	247.174	260.925	28006.2	36152.1	31909.8	36004.4	29695.9	48669	50270.9	42532.7	26169.6	29057	26147.2	29441.5	22422.8	43602.2	34286.8	22440.4	22057.5	24162.9	21941.8	28306.6	21023
4233	NA	NA	NA	NA	Unmapped	248.025	270.227	13501	13157.3	14269.6	16860.9	13996.1	9498.74	13062.9	25557.5	12176.6	16836.7	17647.6	19824.9	41224.1	16451.7	18125.8	24650.3	20917.5	17028.3	12449.9	18983.6	34972.3
4234	NA	NA	NA	NA	Unmapped	248.033	429.714	181417	172821	176650	170650	164131	141869	152204	160005	174931	170692	166083	167444	116014	127419	150017	183631	196480	194825	192065	201928	185361
4249	NA	NA	Hydralazine pyruvate hydrazone;C20817;Carbapenem biosynthesis intermediate 1	-14.6713946862935;19.5590520379762	MS1 mz matched	248.111	379.888	36497.5	37207.7	37024.6	21751.9	22812.8	14839.9	23686.2	31648	22627.3	36875	32277.5	32233.2	70497	49136.5	39547.5	42581.3	41014.6	42213.6	33176.2	41707.6	59200.6
4253	NA	NA	Pyridoxal 5'-phosphate;Pyridoxal phosphate;Pyridoxal 5-phosphate;Pyridoxal 5'-phosphate;PLP	-7.68789104561481;-7.68789104561481	MS1 mz matched	248.149	307.997	796443	809129	809736	969527	1.11504e+06	550460	1.07945e+06	801388	790604	1.06151e+06	629886	1.12772e+06	914625	635456	1.09376e+06	584009	626282	791648	502552	439342	466372
4257	Thr-Lys	0.8719	NA	NA	MS2 forward	248.159	405.748	6322.13	6947.36	5804.31	8577.25	9291.48	7958.34	8270	8181.2	9721.1	7523.18	7953.67	5951.5	9890.27	5845.5	6395.95	6995.36	4759.04	4962.8	4666.15	7264.11	9508
4261	Matrine	0.3411	NA	NA	MS2 reverse	248.184	508.114	8670.1	8174.41	7311.42	10326.1	10920.2	6142.5	10560.7	11132.9	7158.91	9045.15	7861.15	8474.34	18128.8	7475.38	9642.41	9590.24	6998	7717.66	6224.08	8469.13	13694.3
4263	NA	NA	Diethyl phenyl phosphate;Phosphoric acid, diethyl phenyl ester	-2.17205	MS1 mz matched	248.235	108.631	77816.5	75464.8	74364	232129	86678.5	67170.6	46657.1	264423	13228.2	137329	24563.4	27902.9	39089.6	15040.9	21934.6	40940.1	54768.8	84384.4	67831.4	118091	53032.4
4264	NA	NA	Methyl 3-carbazolecarboxylate;1-Hydroxy-10-methylacridone;6-Methoxy-9H-carbazole-3-carboxaldehyde;Murrayanine;Mukolidine;Murrayanine;9H-Carbazole-3-carboxaldehyde, 1-methoxy-;(E)-4-Nitrostilbene;trans-p-Nitrostilbene	-24.8620820396114;-24.8620820396114;-24.8620820396114;-24.8620820396114;-24.8620820396114;-24.8620820396114;-24.8620820396114	MS1 mz matched	248.235	126.027	16891.4	15394.8	14429.5	46839.2	16882.1	16894.1	12076.1	64082.3	3686.33	24030.3	4687.78	6701.34	8214.57	5349.5	5399.33	8119.11	10104.6	14210.1	13591.8	22760.6	11776
4269	3-Phosphoserine	0.463	NA	NA	MS2 reverse	249.027	351.442	599.275	800.023	749.25	1323.66	1305.6	1061.44	1425.93	1702.95	604.94	899.85	838.406	950.948	505.787	506.724	921.921	784.872	722.432	1383.03	630.383	737.179	593.227
4276	Pyridoxamine 5'-phosphate	0.4694	NA	NA	MS2 reverse	249.07	450.75	30429.9	39983.7	32496.3	13237.7	26057.9	21343.4	22699.4	21245.7	21829.8	49306.6	31960.9	39311.6	52172.3	41527.8	53915.6	18897.9	22101.2	26521.2	17102.6	27333.9	35356.3
4281	Thr-Glu	0.7896	NA	NA	MS2 forward	249.106	406.611	43496	39730.3	40200.2	36300	40479.8	25778.4	30931.5	37517.8	40489.9	40601.3	36008.4	33081.4	38010.3	27584.9	35100	47058.5	44708.4	53757.6	45046	51127.7	48506.4
4283	Val-Met	0.7474	NA	NA	MS2 forward	249.125	196.53	3708.38	4240.58	3737.5	8087	7057.51	5210.51	9713.55	4303.19	5671.06	1868.01	1820.18	3336.14	2373.7	1649.71	2531.32	3169.34	2870.97	3567.71	3313.91	3221.97	2788.88
4301	NA	NA	2,4-Dichloro-cis,cis-mucote;2,4-Dichloro-2,5-dihydro-5-oxofuran-2-acetate;3,5-Dichloro-2,5-dihydro-2-oxofuran-5-acetate;2,5-Dichloro-cis,cis-mucote	-17.0616437186488;-17.0616437186488;-17.0616437186488	MS1 mz matched	249.962	289.844	8947.84	8437.92	8418.97	9860.02	8067.03	3142.47	11965.2	16015.3	4679.19	12498	3213.71	4552.19	10599.5	2712.34	14893.1	8980.23	12049.3	17316.3	5048.59	25660.7	21470.3
4310	NA	NA	Cysteinyl-Gamma-glutamate;Gamma-glutamyl-Cysteine;Cysteinyl-Glutamine;Glutaminyl-Cysteine;Phezopyridine hydrochloride	-23.1858792232441;-23.1858792232441;-23.1858792232441;-23.1858792232441;-22.2757440337357	MS1 mz matched	250.073	367.343	6472.99	6425.51	6737.43	6571.2	6916.28	5871	6226.06	6108.57	6591.28	6451.59	5202.76	6335.26	5195.2	4065.68	6595.77	5197.99	6490.26	5931.73	6724.14	5692.09	4591.62
4317	NA	NA	NA	NA	Unmapped	250.103	162.278	59232.5	55352.4	51547.9	64239.6	62765.4	34587.5	57537.2	45511.8	40353.4	61672.5	42563.2	54801.2	59638.5	40961.5	50255.2	49678.1	55540.9	71534.2	52413.6	69773.3	60109.7
4321	Methyl acetoacetate	0.4979	NA	NA	MS2 reverse	250.127	135.127	69828.2	57871.7	65440.4	15333.2	22233.4	41870.6	18845	90057.5	14222	147249	37421.4	103322	129228	87272	143566	13338	14100.8	18020.4	9675.92	164417	158825
4336	NA	NA	2,4-Dichloro-3-oxoadipate	3.5094	MS1 mz matched	250.947	328.572	370996	369052	371160	358012	351583	351675	338152	370216	363601	338560	347444	346514	352634	354265	365819	349153	353609	367356	361696	363998	386986
4342	NA	NA	(S)-Spirobrassinin;Cyclobrassinin sulfoxide;Blue pigment;Nicotine blue;(E)-2,2',5,5'-Tetrahydroxy-6H,6'H-[3,3'-bipyridinylidene]-6,6'-dione	-1.81702953138201;-1.81702953138201;1.59985537301371	MS1 mz matched	251.035	283.256	224070	232014	234772	87857.7	121284	51210.3	96043.8	100228	121861	342559	183200	267477	391748	273662	357163	250243	305010	374652	224728	61619.1	55958.3
4362	epsilon-Captrolactone	0.44385	NA	NA	MS2 reverse	251.122	380.583	13583.1	10865	11859.4	17205.7	19885.6	13014.1	15330.5	13144.7	17014.1	12798.5	10863.5	9171.89	8716.86	9054.66	10409	8185.5	7639.39	10473.4	9825.81	6411.96	5642.11
4385	N-Acetylglutamine	0.4286	NA	NA	MS2 reverse	252.094	359.709	12729	13680.2	15661.6	19062.7	18708.6	21976.3	19736.4	34596.2	18743.3	9256.94	10450.2	6791.99	2562.27	3926.95	8450.52	14480	5705.42	8146.33	8719.32	8545.56	7696.51
4388	5'-Deoxyadenosine	0.9295	NA	NA	MS2 forward	252.107	110.767	23022.7	19438.5	23863.9	27911.7	39524.2	18677.4	28158	24876.7	31291.7	25316.8	10632.1	21754.7	2484.2	13048.6	21846.9	20235.7	18472.2	25825.5	22600.5	27132.2	16647.8
4389	Deoxyadenosine	0.9904	NA	NA	MS2 forward	252.107	138.005	41241.3	29288.7	37746.9	58294.3	84264.6	61382.9	28332.6	29346.1	76050.9	121241	9877.09	83381.5	74707.4	51309.7	94680.6	43472.6	36029	54332.1	54557.1	43164.9	43796.3
4390	Acetyl Tyrosine Ethyl Ester	0.9578	NA	NA	MS2 forward	252.129	26.0185	12715.7	10619.7	9680.36	10111.6	8520.6	9513.86	9832.92	10506.8	9061.16	11159.3	8995.23	10479.1	11047.7	28659.2	9752.83	9096.33	9389.02	8387.69	7603.32	10693.8	11098
4391	Guanidineacetic acid	0.3498	NA	NA	MS2 reverse	252.142	367.558	9013.08	9527.17	8063.96	10187.3	11017.4	10496.5	9137.85	10276.9	10869	11199.4	12740.1	14633.8	13523.4	12790.5	9196.63	10996.3	9586.5	10762.6	11041.5	8754.74	8396.68
4415	2'-Deoxyinosine	0.49965	NA	NA	MS2 reverse	253.091	126.918	3797.29	3446.69	3213.97	6277.81	9599.47	3387.7	7556.98	11059	8603.9	3669.06	1881.39	3791.93	2986.69	2271.86	3050.8	3528.57	3446.29	6276.98	5508	2347.65	3824.51
4419	Phe-Ser	0.704	NA	NA	MS2 forward	253.116	228.104	11777.3	13479.7	9987	33490.2	29547.1	25286.1	28782.5	12728.4	17817.3	8744.61	6197.45	7506.16	6366.75	4591.39	6634.77	3666.72	2505.34	4366.15	2868.89	2022.83	2571.42
4438	NA	NA	5-Chloro-4-(2-imidazolin-4-on-2-ylamino)-2,1,3-benzothiazdiazole;Tizanidine;N-[4-(5-Nitro-2-furyl)-2-thiazolyl]acetamide;Furothiazole	-8.63374259547827;-8.63374259547827;3.98868528711301	MS1 mz matched	254.017	379.496	17015.1	16597.5	18614.5	22562.4	26289	22568.5	23733.9	23288.2	23583.5	10742.1	11469.4	7106.86	4322.22	4634.16	9903.29	15740.9	17668.7	18937.6	15023.9	19695.6	13212.7
4445	Succinate	0.41295	NA	NA	MS2 reverse	254.087	271.582	2421.26	2195.53	2222.77	5500.05	6052.77	5978.36	5900.8	6119.9	4694.32	780.748	1281	10007.7	1049.43	1688.76	732.16	1581.6	5247.14	11206.9	1203.54	5943.37	1204.81
4446	Phenylacetylglycine	0.498	NA	NA	MS2 reverse	254.1	205.638	3025.97	3654.8	3244.57	2276.03	3449.6	1914.97	4238.64	3303.5	3430.6	7789.24	3631.58	4710.37	5595.63	3256.25	6659.3	1633.8	1763.3	2510.19	1960.45	2609.45	2455.03
4451	NA	NA	Cybutryne;Irgarol 1051	11.4563	MS1 mz matched	254.148	275.469	18616.7	17895.2	15988.5	23607.7	33511.1	17567	30685.7	24557	18422.2	20797.8	9316.63	9725.59	1116.48	1792.92	19118.8	10691.3	7880.48	13478.7	13355.5	6900.25	581.175
4452	3-Hydroxyisovaleric acid	0.4629	NA	NA	MS2 reverse	254.158	156.188	14949.8	14424.7	13215.6	22173.2	17174.4	15388.6	13403.7	13931.6	15263.4	15120.6	14067.8	14460.5	38976.1	27412.4	12136.1	12237.8	10106.6	9808.93	12361.8	10326.6	19536.9
4465	NA	NA	NA	NA	Unmapped	254.981	328.556	127973	111555	114880	101269	116515	100271	105690	119373	102590	122853	79127.4	79460.6	83529.5	73834.9	118666	104891	122834	125615	100593	149170	142904
4473	NA	NA	S-Cysteinosuccinic acid;Drazoxolon	18.1082022656347;18.9848985679365	MS1 mz matched	255.062	380.82	17801.4	17682.4	17592.8	6742.55	9208.69	7744.44	8866.37	9864.02	10310	21558.2	15941.2	19910.7	23355.5	18725.8	23830	14951.2	17133.7	20716.3	12899.7	18021.2	19754.5
4493	NA	NA	18-Nor-4(19),8,11,13-abietatetraene;	7.85355192352055;	MS1 mz matched	255.205	37.318	382408	398107	395106	58917.9	117275	155814	59284.8	121672	131136	166570	725505	277147	177426	615838	869779	466309	2622.49	495267	345076	1.16176e+06	686309
4499	NA	NA	(S)-F-Willardiine;5-Fluorowillardiine	9.67519	MS1 mz matched	256.013	331.101	64766.8	65966.6	63283.8	80995	94172	59958.2	94322.1	67741.3	79699.6	60032.7	38665.5	37287.4	38849.6	37920.9	59775.8	44011.5	35477	53524.7	51541.5	30997	38317.9
4506	NA	NA	NA	NA	Unmapped	256.08	312.895	52444.5	46988.3	50710.4	69951	67198.1	81149.2	64912.9	161582	51912.8	79509.4	40471.1	38163.2	45015.3	30731.9	69405.6	43445.5	15224.2	27092.8	22671	10383.3	11606.7
4508	5-Hydroxymethylcytidine	0.37865	NA	NA	MS2 reverse	256.093	351.814	79171.3	75784.8	80545.9	65525.7	49597.7	47796.6	51410	67588.4	66514.5	26672.7	44703.3	30305.9	13225.1	32144.3	24587	125922	111096	110063	113383	147010	134757
4525	NA	NA	Serinyl-Lysine;Lysinoalanine;Lysyl-Serine;	0.428697159216401;0.428697159216401;0.428697159216401;	MS1 mz matched	256.262	34.175	175756	182894	156539	163635	186076	166925	191218	189873	151977	158985	129376	151494	150592	155773	155532	160224	166358	175406	186077	166637	217850
4529	NA	NA	Phosfolan	11.963	MS1 mz matched	256.298	104.047	16781	15195.6	16463.7	18757.8	17456.2	15371	19353.7	26604.7	14145.1	14218.9	10714.3	14547.2	12111.3	12473.5	15680.3	15790.3	13943.5	17107	15197.8	16693	15473.6
4532	NA	NA	Nabam;bam	0.311424325502319;0.390745734339476	MS1 mz matched	256.926	441.142	19546.7	16871.5	18947.5	17800.7	21413	17019.9	17539.6	15543	21356.8	16422.6	18117.8	16331	7367.74	11239.1	15983.5	18425.3	19052.5	20519.9	21816.6	22008.9	15163.8
4538	N-Carbamylglutamate	0.48305	NA	NA	MS2 reverse	257.015	331.101	2864.3	3048.51	4236.41	4443.73	6005.32	2289.39	6793.63	3557.77	3891.01	3543.22	2149.77	1927.18	1732.99	2180.35	4111.14	2259.01	2148.65	2490.53	2455.47	1940.72	2084.16
4540	NA	NA	Alloathyriol;BR-Xanthone B;1,3,6-Trihydroxy-5-methoxyxanthone;Athyriol;3-Methoxy-1,6,7-trihydroxyxanthone;Bellidifolin;3-Methoxy-1,5,8-trihydroxyxanthone;Isoathyriol;6-Methoxy-1,3,7-trihydroxyxanthone;Swertianin;1,2,8-Trihydroxy-6-methoxyxanthone;2,2',4,4'-Tetrahydroxybenzil;Bis(2,4-dihydroxyphenyl)ethanedione	-2.69332637114805;-2.69332637114805;-2.69332637114805;-2.5542998536197;-2.5542998536197;-2.5542998536197;-2.5542998536197;-2.5542998536197	MS1 mz matched	257.04	429.531	75073	64918.6	71587.9	37969.5	15923.9	8783.39	12610.7	39546.6	49508.3	17126.1	28012.2	22398.1	8438.11	21004.2	17989.6	111115	114531	143372	111169	159289	122683
4542	Diaminopimelic acid	0.3822	NA	NA	MS2 reverse	257.055	270.724	22950.8	21805.1	22737.9	34399.2	43255	43257.5	47808.8	36628.3	36896.6	7163.64	8876.27	2740.2	6511.69	4252.15	6917.5	6766.39	1544.33	2690.16	7418.64	3417.24	3004.83
4545	Primidone	0.3843	NA	NA	MS2 reverse	257.073	228.543	52903.3	48947.9	52992.2	154505	208058	209062	228523	195438	117976	65589.9	41183.6	28524.7	26409.2	18084.6	50759.3	22033.5	8152.32	7890.64	10098.2	22744.6	7313.96
4557	NA	NA	Benzoylagmatine	20.9269	MS1 mz matched	257.146	261.558	103747	94277.9	104150	104439	130539	69281.3	128892	107229	49689	147206	60658.1	94015.1	121875	115121	152852	92607.1	118946	184556	56756.6	150640	116820
4560	NA	NA	Ascorbic acid-2-sulfate;Phenolic steroid;3-Deoxyestradiol;3-Deoxy-17beta-estradiol	-10.9740150748656;5.8106968191687;5.8106968191687	MS1 mz matched	257.184	267.759	1902.57	2607.62	2263.25	7303.56	7198.02	4340.04	6925.34	6052.54	4762.26	1067.54	1042.88	699.653	484.507	756.415	1168.63	1135.53	584.927	723.43	708.44	702.276	486.649
4566	NA	NA	NA	NA	Unmapped	257.308	371.645	246054	243669	266954	228225	245768	138239	195293	265823	247242	154001	157251	168143	117452	137593	147654	303993	313418	338770	249204	375301	322107
4573	NA	NA	Formothion	-13.8112	MS1 mz matched	257.991	288.96	89915.3	84993.1	80476.2	103345	92881.3	24121.9	131455	219031	39909.6	141723	36697.7	56402.3	171829	39299.5	179549	108701	132265	247010	55518.4	470968	391758
4578	NA	NA	NA	NA	Unmapped	258.041	332.949	42372.3	42386.8	52070.6	7675.02	19806.3	6377.98	11033.5	10444.6	21065.7	32804.3	8521.97	12467.7	5326.84	8738.35	37380.7	18861.1	23446	69603.8	34488.4	53262.9	20497.7
4582	NA	NA	Orbencarb;Thiobencarb;Benthiocarb;S-4-Chlorobenzyl diethylthiocarbamate	-19.9533890575208;-19.9533890575208	MS1 mz matched	258.059	471.517	21808	19454.1	21205.9	24726.2	33165.2	23723.7	25442.3	21785.8	24225.8	26086.7	18391	22617.7	21074	15921.2	30714.8	14792.9	13665.3	17922.4	14783.3	13422.6	10167.4
4583	NA	NA	2-(Ethylsulfonylmethyl)phenyl methylcarbamate;2-Amino-6-(benzylthio)purine;6-Benzylthioguanine;Benzythioguanine	-2.1628166954082;-7.30258077960773	MS1 mz matched	258.072	265.801	43684.9	49705.4	48263.8	34606.3	47106.7	33821.1	41565	29315.9	42414.9	32739.4	20025.4	23015.8	19773.1	19033.9	35784.2	41455.6	53653.7	60119.3	48871.2	60887.6	41027.8
4588	5-Methylcytidine	0.9997	NA	NA	MS2 forward	258.106	218.114	17588.9	17135.3	17312.3	11647.2	14347.6	9163.04	13394.2	15297.8	10971.9	21882.9	7814.61	13055.1	21042.8	17555.7	36920.9	13509	15256.8	20700.9	14998.9	20509.5	26256.4
4593	Glycerophosphocholine	0.8944	NA	NA	MS2 forward	258.109	371.645	6.4096e+07	6.64037e+07	6.45108e+07	6.39995e+07	6.2599e+07	4.13747e+07	5.05584e+07	6.71412e+07	6.80149e+07	3.60059e+07	46713581	3.74522e+07	2.62981e+07	3.90681e+07	3.68856e+07	8.38364e+07	8.22469e+07	8.31525e+07	7.14286e+07	1.01113e+08	8.83999e+07
4611	NA	NA	NA	NA	Unmapped	258.241	35.128	14211.7	16963.5	19327.6	20435.7	16752.3	15321.4	21146.6	17828	19667.3	15680.9	11434.5	12815.7	9296.9	22400.3	17877.4	21966.8	22660.8	15640	15868.8	17010.1	20199
4612	NA	NA	1,3,5-Trihydroxy-10-methylacridone;N-Benzoyl-4-hydroxyanthranilate	-2.43351186866157;-2.43351186866157	MS1 mz matched	258.241	114.773	26105.3	23035.5	27514.9	65458.9	52641.7	50623.9	62092.7	55498.6	41440.8	5526.34	1647.21	1288.45	2177.51	1581.51	2647.62	23797.6	24623.6	34139.9	16814.9	10622.9	14596.8
4627	6-Phospho-D-gluconate	0.3967	NA	NA	MS2 reverse	259.02	405.822	3744.23	3407.22	3632.94	4574.14	4783.46	5874.96	4663.53	4975.39	4919.81	3095.46	4544.28	4825.15	1939.37	2149.98	1756.88	1533.75	1644.39	3858.04	3962.97	2801.66	3361.34
4628	NA	NA	Lofexidine;	14.1617727037703;	MS1 mz matched	259.036	317.072	23631.7	27233.3	24643.1	22475.8	18797.3	17795.4	25277.8	20876.9	20696	23212.9	22180.3	23929.9	29867.5	31192.2	27769.2	27888.9	31841.6	25304.5	27026.8	27952.1	31370.3
4641	Ribothymidine	0.999	NA	NA	MS2 forward	259.091	139.648	8549.24	9215.45	7700.79	6765.75	7677.29	4577.2	7584	14582.5	8509.07	636.557	710.175	1188.83	7865.93	5483.18	1789.45	16891.9	21580.5	28668.4	26437.9	12572.9	17185.2
4643	Mimosine	0.965	NA	NA	MS2 forward	259.092	291.61	7830.74	8322.96	7504.05	7066.14	8128.04	8504.09	9489.78	8050.25	7363.79	7571.68	6147.34	5809.83	6607.82	6926.15	18968.3	6731.66	6671.52	19427.6	8126.92	12049.4	8017.61
4644	Acadesine (Drug)	0.9978	NA	NA	MS2 forward	259.102	190.324	14301.5	14566.9	14633.5	6008.55	9800.2	5008.36	9644.56	6362.68	6260.7	29821.9	16416.8	23789.6	27355.6	22520.3	32911.7	2915.18	5972.29	6395.88	5164.15	2180.27	3012.83
4683	2-Thiocytidine	0.998	NA	NA	MS2 forward	260.068	168.53	2780.32	3052.11	2104.48	6176.76	7356.17	4539.63	6346.65	5059.92	5214.01	1541.61	856.681	1077.3	1064.25	800.748	2104.74	1764.26	639.338	848.062	963.926	535.553	615.329
4701	NA	NA	NA	NA	Unmapped	260.17	391.7	87186.7	85636.8	83738.3	138190	149139	96732.8	121807	140762	106882	99592.9	131281	105607	183379	90711.4	98840.1	123602	66848.5	67914.9	69008.1	62028.5	130725
4704	NA	NA	L-Hexanoylcarnitine;Hexanoylcarnitine;	20.7150783546254;20.7150783546254;	MS1 mz matched	260.184	210.653	118484	128125	130779	269158	259379	150278	266785	221948	135680	117826	62687.9	106320	122574	66635.1	104056	74597.5	69661.1	65243.9	53188.3	53521.2	37924.5
4706	Lys-Leu	0.7488	NA	NA	MS2 forward	260.195	510.968	66416.2	60680	64148.1	63422.9	72907.4	46961.1	62978.9	52854.9	61364.9	65408.9	40298.6	47310.7	30579.9	31011.1	59462.3	50743.4	55861.6	79326.4	60366.3	56123.3	36052.5
4725	NA	NA	L-alpha-glutamyl-L-hydroxyproline ;Oxypinnatanine;8-Deoxylactucin;Linderane;Hemigossypol;Cyperine;2,3-Bis(4-hydroxyphenyl)-1,2-propanediol;Homobaldril	-7.05995423220528;-7.05995423220528;-22.6831559113147;-22.6831559113147;-22.6831559113147;-22.6831559113147;-22.6831559113147;-22.6831559113147	MS1 mz matched	261.106	224.571	10992	10484.8	10699.7	4389.24	5096.09	2929.4	3719.49	5018.89	3010.52	14261	8808.38	9612.22	15548.3	11169.6	16931.2	11395.6	12419.3	16082.6	10293.5	17173.4	14542.5
4733	NA	NA	Asparaginyl-Lysine;Lysyl-Asparagine;Lacinilene C 7-methyl ether;1-(4-Hydroxyphenyl)-1-decene-3,5-dione;Dihydroshikonofuran	-7.26815771106058;-7.26815771106058;20.6207244373308;20.6207244373308;20.6207244373308	MS1 mz matched	261.147	32.274	296109	221777	258055	828915	386268	309266	303755	396654	668613	342427	308834	158318	195116	355642	401397	165792	296375	110882	566256	345587	701466
4734	NA	NA	10-Hydroxy-3-methoxy-1,3,5,7-cadinatetraen-9-one;Lacinilene C 7-methyl ether;1-(4-Hydroxyphenyl)-1-decene-3,5-dione;Dihydroshikonofuran	8.81367352712803;8.98473598170965;8.98473598170965;8.98473598170965	MS1 mz matched	261.144	402.967	75796.1	88792.4	57068.4	105428	85185.7	61611.5	119177	154266	48808.2	76361	101393	75690.9	481869	257294	91574.7	137754	70311	90008.6	43764.9	93481.4	225709
4744	NA	NA	Caffeic acid 4-sulfate;Caffeic acid 3-sulfate;D-Galactose 6-sulfate;D-Glucose 6-sulfate;6-Deoxy-6-sulfo-D-glucote;6-Deoxy-6-sulfoglucote	-22.9362733983594;-22.9362733983594;-15.6349015119055;-15.6349015119055;-15.6349015119055	MS1 mz matched	261.215	253.769	68308.1	59587.5	86779.5	57697.1	95556.7	40486.2	72639.6	47598.9	51230.6	92823.8	49250.6	54721.4	69319.4	71988	84474.3	49017.3	58337.5	67588.8	38674.9	27745.8	33230.3
4755	NA	NA	Ancitabin hydrochloride;Cyclocytidine	-11.3629	MS1 mz matched	262.049	468.048	2.25699e+06	2.09417e+06	1.36272e+06	1.25849e+06	1.41235e+06	1.18657e+06	865799	1.17754e+06	1.45855e+06	1.5358e+06	1.58026e+06	1.02797e+06	1.71941e+06	2.47701e+06	1.46362e+06	1.29576e+06	1.70705e+06	729284	1.42626e+06	1.39133e+06	1.26515e+06
4778	Erythritol	0.33265	NA	NA	MS2 reverse	262.148	404.094	27016.9	27093.5	23619.1	32306	30968.1	26352.8	30542.7	34610.9	25120.7	25050.1	36376.3	27850.5	82507.4	40497.8	24612	34229.5	23095.7	21283.2	21758.5	22397.1	42306.7
4780	NA	NA	O-Phosphotyrosine;Phosphotyrosine;Phosphonotyrosine	-21.2510395591257;-21.2510395591257	MS1 mz matched	262.163	286.634	69240.9	58716.2	68642.4	84308.4	139342	304031	75776.7	30214.9	416284	23706.2	78467.1	34379.1	12835.9	16472.4	19870.2	15207.1	8255.69	10287.8	45449.6	1383.32	952.641
4789	NA	NA	NA	NA	Unmapped	262.946	289.854	17445.4	16544.6	17243.6	4899.92	12445.1	2782.7	7411.73	5890.87	3752.84	57636.4	12352.1	23664.6	53465.7	16768.2	47073.8	1915.64	4884.87	10096.1	1587.38	2938.9	9939.05
4802	NA	NA	D-glycero-L-galacto-Octulose;Cyazine	2.00970893512089;-16.6604884021787	MS1 mz matched	263.073	353.246	19034.4	17677.1	18559.9	24503	21527.3	21275.9	20733	25194.7	22680.6	7676.9	16642	12946.5	11051.4	10983.6	11837.6	21851.1	17414.4	16548.5	21975.6	20058.8	20164.4
4805	NA	NA	Ng-L-Glutamyl-L-aspartic acid;Na-L-Glutamyl-L-aspartic acid;L-beta-aspartyl-L-glutamic acid ;	3.43101211136327;3.43101211136327;3.43101211136327;	MS1 mz matched	263.086	448.571	22247.2	20579.3	19090	14988.3	20845.1	16888.4	21964.6	19043.4	18885	36343.9	21221.7	27816.4	28773.2	21187.6	26335.4	15016.5	12895.4	17748.6	17153	14932.6	18726.1
4814	Pro-Phe	0.9951	NA	NA	MS2 forward	263.137	225.264	15398.8	15827.1	15577.2	19873.7	22825.8	16516.9	26615	22321.8	17692.1	19095.3	10413.7	15609.5	21360.6	13787.4	18837.9	7617.55	6719.53	8232.89	6005.76	6982.25	8997.23
4819	Ile-Ala	0.9885	NA	NA	MS2 forward	263.166	286.333	8730.12	7695.37	8913.81	11778.4	19044	36036.7	11163.1	3644.67	49069.8	2552.72	10723.8	4669.59	1567.75	2581.97	2194.77	2675.48	1031.16	1239.48	5526.77	181.006	360.431
4823	L-Norleucine	0.9542	NA	NA	MS2 forward	263.194	262.228	36653.5	48949.5	30482.8	9488.77	16034	5600.82	11210.2	13403	11047.8	51143.1	21995.7	36499.2	39681.2	31831.4	57659.1	33393	44634.7	51958.1	31553.7	66595	65822.7
4825	NA	NA	3-hydroxy-3-(3-hydroxyphenyl)propanoic acid-O-sulphate;2-Hydroxy-4-methoxyacetophenone 5-sulfate;Dihydrocaffeic acid 3-sulfate;3-(3,5-dihydroxyphenyl)-1-propanoic acid sulphate;Homovanillic acid sulfate;4-Dodecylphenol	-11.4400332525263;-11.4400332525263;-11.4400332525263;-11.4400332525263;-11.4400332525263;16.3978374684509	MS1 mz matched	263.235	34.829	59318.8	56368.8	72346.5	76775.2	66905.3	52573.6	73748.6	75331	60982.2	78072.8	76279.8	83124.1	88504.5	79746.2	92394.8	52178.6	63275.3	48555.1	56854.9	46161.2	72063.5
4829	Isopentenyl pyrophosphate	0.3357	NA	NA	MS2 reverse	264.038	429.521	49577.2	67005.7	48216.2	39204.7	43400.1	20222.9	42342.9	29513.2	48509	35075.8	33929.7	38959.5	37241.1	29575.8	58618.6	60661.3	83251.4	77676.7	69344.2	73235	49020
4831	NA	NA	Epinephrine sulfate;N-acetyl-S-(3-oxo-3-carboxy-n-propyl)cysteine;	-5.16182779092582;-5.16182779092582;	MS1 mz matched	264.052	244.328	29544.8	28146.9	24441.3	40786.8	29705.3	24899.7	21006.1	45296.8	26985.4	33054.7	40973.1	46752.9	82758.7	35736.3	26918.7	61446.7	43397.5	25215.8	30230	37921.6	76555.8
4838	trans-Zeatin	0.4961	NA	NA	MS2 reverse	264.086	157.629	2621.18	2462.5	2526.3	2356.85	5584.84	5628.3	2746.78	3485.88	4087.6	2355.77	1208.36	1515.71	7892.75	1897.14	4597.88	2010.84	2601.84	3735.04	1382.79	1310.84	2484.57
4878	Thiamine	0.9984	NA	NA	MS2 forward	265.11	330.775	1.60236e+06	1.56975e+06	1.49919e+06	881999	1.87894e+06	1.23558e+06	1.48923e+06	1.11406e+06	1.12126e+06	3.0597e+06	1.49668e+06	2.5005e+06	3.89353e+06	2.50741e+06	3.19049e+06	741374	686442	1.36631e+06	750729	735112	1.24711e+06
4889	Val-Phe	0.8071	NA	NA	MS2 forward	265.153	178.993	2712.33	2625.87	2053.62	4602.02	4442.71	4510.77	5660.95	5242.73	3040.25	2233.27	1635.37	863.536	1607.39	997.168	1347.65	1244.32	1238.29	1378.8	754.8	998.827	1035.77
4891	NA	NA	12-Oxo-2,3-dinor-10,15-phytodienoic acid;Dehydrojuvabione;(4R)-4-[(1R)-1,5-Dimethyl-3-oxo-4-hexenyl]-1-cyclohexene-1-carboxylic acid methyl ester;5-Hydroxy-1-(4-hydroxyphenyl)-3-decanone	4.78929406517282;4.95812395310397;4.95812395310397	MS1 mz matched	265.174	265.712	3866.82	4408.06	3661.85	4961.21	4629.78	2718.85	5154.53	3879.51	4126.2	1998.01	1730.04	2280.31	1883.78	1695.72	2198.94	4507.12	4198.22	4513.84	4273.72	4691.98	3767.29
4894	trans-Vaccenic acid	0.6839	NA	NA	MS2 forward	265.25	34.17	45731.2	46375.9	43344.2	36097.7	21096	21645.5	28041.3	57411.9	23978.9	64078.9	50344.1	66608.5	59526.8	63035.6	61248.8	46383	38021	38419.2	38290.1	23405.4	51725.2
4904	NA	NA	Cytidine;Cytarabine;gamma-Glutamyl-beta-cyanoalanine;Cytidine;Cytosine arabinoside;Cytarabine;Cytosine-1-beta-D-arabinofuranoside;gamma-Glutamyl-beta-cyanoalanine	-6.25500028496365;-6.25500028496365;-6.25500028496365;-6.17066834505946;-6.17066834505946;-6.17066834505946	MS1 mz matched	266.073	230.57	394171	377634	394892	233224	135889	85134.1	122245	266905	302286	125143	200928	178638	177959	199703	233767	368941	422657	512779	430684	447614	420119
4912	Diethylcarbamazine	0.38135	NA	NA	MS2 reverse	266.123	105.204	9571.71	5304.06	7095.36	11963	22450	16025.8	4452.77	6200.34	21105.6	19030.6	7785.05	18509.2	4750.18	1667.18	5304.65	12135.3	7669.67	11640.2	16018.5	9133.27	5125.16
4930	L-Fucose-1-phosphate	0.6599	NA	NA	MS2 forward	267.026	245.514	1486.04	1447.03	1175.72	1904.66	2064.26	2161.77	524.749	960.613	1846.81	2176.2	2901.61	2135.07	2393.66	2276.41	677.93	3052.75	2035.04	789.063	854.901	1231.96	2943.81
4933	NA	NA	Uridine;Pseudouridine;Chrysene;1,2-Benzophenthrene;Benz[a]phenthrene;Benz[a]anthracene;1,2-Benzanthracene;Benzo[c]phenthrene;3,4-Benzphenthrene;Acepyrene;3,4-Dihydrocyclopenta[cd]pyrene;Triphenylene	-10.3908912210456;-10.3908912210456;-3.94574339779124;-3.94574339779124;-3.94574339779124;-3.94574339779124;-3.94574339779124	MS1 mz matched	267.057	156.348	66811.5	62559.6	62643.8	64776.3	60007.1	50707.6	59171	64744.2	63688.2	26785.8	21104.6	26362.9	31345.2	28952.1	37354.5	81452	82387.8	79066.5	74609.6	79482.4	89786.9
4934	NA	NA	4-Methoxybrassinin;Methoxybrassinin;Phenthrene-4,5-dicarboxylate	7.12935953188259;7.12935953188259;-4.69333930704256	MS1 mz matched	267.057	234.775	5902.08	6626.16	6783.8	9183.93	14917	10890.1	15748.3	11458.4	9430.86	12054.5	5546.64	7027.69	11294.9	6798.13	16064.8	16007.2	18172	21576.2	23446.6	14854.3	15352.1
4944	NA	NA	L-2-Aminoethyl seryl phosphate;L-Serine-phosphoethanolamine;Serine phosphoethanolamine	11.8348226946505;11.8348226946505	MS1 mz matched	267.108	289.81	10529.7	11318	11406.4	17929	21959.5	8760.97	21071.6	15549.6	12333.1	7943.44	4060.94	5096.6	4760.01	3203.38	7167.16	6034.6	5312.72	5796.26	5614.69	5513.88	5829.77
4945	Thr-Phe	0.71	NA	NA	MS2 forward	267.132	219.971	4970.86	5302.32	5014.45	7930.63	7896.7	6535.2	8551.8	7306.86	5873.72	5479.04	4436.65	5212.35	7318.15	2606.6	3342.78	2974.08	2694.21	4613.07	7120.41	3815.6	4421.7
4947	Phe-Thr	0.9924	NA	NA	MS2 forward	267.132	206.666	5266.74	3552.42	3422.39	8910.53	10564.7	6616.92	11406.9	6108.87	5700.13	3807.18	3069.14	3749.09	7091.04	3256.66	3895.91	1202.21	4194.65	4024.7	2900.56	5743.09	5000.81
4950	NA	NA	Borreline	3.98021	MS1 mz matched	267.143	106.518	84366	91923.9	122110	15130.3	25054.8	20635.1	30399.8	23131.4	14990.6	356589	87651.9	219026	242925	135934	119104	46323.8	28392.9	55185.6	30329.3	68786.4	66084.6
4962	NA	NA	Endalin;Benz[a]acridine;Benz[c]acridine;12-Azabenz[a]anthracene	3.18875505545336;-9.16673905486062;-9.16673905486062	MS1 mz matched	268.05	314.217	42061.7	46852.7	33260.4	36576.6	37609	17016.9	54362.5	57079	21553	45431	32933.1	37324.6	139799	88667	48094	46741.4	33173.2	43291.4	26141.8	30155.2	81791.3
4964	N-Acetyl-L-tyrosine	0.9324	NA	NA	MS2 forward	268.06	234.459	785.07	844.473	711.929	872.53	1664.17	3664.44	1982.88	3237.04	1308.11	1140.48	559.543	703.446	1103.66	726.7	15302.4	2521.63	2804.58	2598.58	2998.87	2574.16	454.444
4965	Propazine	0.3201	NA	NA	MS2 reverse	268.067	360.124	3650.41	3958.06	3644.31	5924.42	6986.66	5632.3	7665.24	9031.71	5488.66	2659.91	2389.26	2203.14	5153.68	4831.8	3021.59	3222.97	1287.15	1827.45	2059.65	1855.64	1334.6
4970	Adenosine	1	NA	NA	MS2 forward	268.103	164.198	3.98621e+06	3.77362e+06	3.75839e+06	2.5728e+06	3.47292e+06	1.77733e+06	2.58387e+06	1.26716e+06	1.76523e+06	5.8903e+06	3.5769e+06	6.01172e+06	1.1302e+07	8.55967e+06	1.14529e+07	1.45686e+06	1.60384e+06	1.38239e+06	1.01987e+06	1.93587e+06	2.09055e+06
4990	NA	NA	Indoleacetyl glutamine;Nicotiamine	-0.659384425098015;4.61571532374506	MS1 mz matched	268.298	107.286	55481.9	52864.6	57631.5	77099.8	64151.7	37521.7	51653	56755	62570.8	22875.3	49105	20753.3	14888.5	7175.16	23215	60697.6	65043.6	89020.6	62782.2	44448.8	26068.1
4998	NA	NA	Dimethylallylpyrophosphate;Isopentenyl pyrophosphate;Isocil	-11.4867198401557;-11.4867198401557;10.5690885054359	MS1 mz matched	268.998	328.308	1.5956e+07	1.49341e+07	1.61659e+07	1.58141e+07	1.49981e+07	1.02498e+07	1.4894e+07	1.74285e+07	1.25755e+07	1.46266e+07	1.00266e+07	1.05344e+07	9.81891e+06	8.50054e+06	1.48932e+07	1.54891e+07	1.55294e+07	1.80305e+07	1.34114e+07	2.35147e+07	1.98916e+07
4999	NA	NA	(-)-Dioxibrassinin;	-14.9943653235598;	MS1 mz matched	269.037	337.894	28332.4	27664.5	28165.5	38699.6	46745.1	38202.9	42623.2	42846.4	38414.2	25541	18156.6	16306.5	14376.4	12873	19417.9	20604.2	16639.4	21192.8	18582.9	25581.3	25082.4
5006	Inosine	0.9999	NA	NA	MS2 forward	269.086	243.31	71887.2	66026.4	68119.9	50503	208184	35116.5	39878.3	33756.8	55565.1	20822.3	26380.4	23782.1	20153.4	20418.6	25022.7	375969	401706	46293.2	96734.4	32474.5	44041.2
5011	Ile-Asp	0.4966	NA	NA	MS2 reverse	269.108	367.336	2526.9	2269.64	2136.42	2221.48	4521.82	5808.82	6842.58	2658.1	2240.08	2685.53	3691.93	3479.01	2913.57	2301.1	2013.16	2353.68	1711.14	2580.84	2124.13	3386.15	4789.83
5020	His-Ile	0.9714	NA	NA	MS2 forward	269.159	285.284	19235.9	16677.1	18516.5	18099.7	23526.9	24157.9	14197.9	6774.08	27075.6	16221.5	17756.1	17178.7	2390.18	13643.8	12245.8	9571.21	9350.25	9808.84	13690.2	876.969	511.357
5044	Met-Cys	0.3644	NA	NA	MS2 reverse	270.099	399.293	4210.6	3114.26	2987.28	2740.24	4669.78	9546.97	2433.36	12050.4	3257.34	7875.65	3711.3	5720.67	5502.75	4098.68	6083.28	2107.35	2125.33	5411.7	1709.28	4404.37	4763.67
5048	Terbutaline	0.4858	NA	NA	MS2 reverse	270.111	45.931	15990.6	17727.1	18903.1	49519.2	44814.1	35037.9	55227.5	68934.2	35639.3	4001.12	2887.71	3750.68	5116.8	3644.81	2527.62	5705.87	3536.15	3308.13	2083.53	4814.46	4142.61
5053	Arg-Met	0.7441	NA	NA	MS2 forward	270.143	377.091	9259.33	12558.6	12064.1	17696.9	19919.3	13756.5	19451.9	19228	16536.8	10711.5	11994.2	9064.98	17948.2	8444.38	13039.5	13088.7	7454.42	8004.55	9682.07	8129.73	8727.36
5064	Myristic acid	0.7097	NA	NA	MS2 forward	270.241	35.524	22486.4	26424.2	32569	28144.2	25463.5	19133.5	26568.6	30666.8	21419.1	27495.6	19239	23627.4	32004.5	23635.7	25752.7	24213.8	30810.7	29378.9	17164.6	25395.9	26357.3
5066	NA	NA	Octadecylamine;	19.1152703055425;	MS1 mz matched	270.313	94.291	16191.2	14710	13739.8	9035.03	8373.89	6449.06	8736.56	14477.5	6201.36	13872.6	5188.53	10353.7	14230	8505.69	12931.7	25116.4	27392.7	34526.4	20002.5	30770.4	30214.9
5068	NA	NA	NA	NA	Unmapped	270.976	328.374	19104.2	23738.1	22177.6	26141.8	23768.6	23364.8	24750.5	22513.4	22734.7	23648.1	20109.3	18451.7	19868.7	19526.8	20916.5	21662.4	20772.6	24863.7	25260.4	26442.7	29086.5
5075	NA	NA	Phenylglucuronide;Phenol glucuronide;D-Lombricine;Lombricine;L-Lombricine	3.8774564861197;3.8774564861197;7.77567834456714;7.77567834456714	MS1 mz matched	271.073	225.259	170693	119010	151377	366506	503737	324057	402765	264972	488466	53310	65115.6	35163.7	3890.19	16388.6	50980.6	43256.5	36095.5	47119.9	86050.1	17501.5	10109.7
5076	NA	NA	Phenylglucuronide;Phenol glucuronide;D-Lombricine;Lombricine;L-Lombricine	-4.29697121080176;-4.29697121080176;-0.398781217963491;-0.398781217963491	MS1 mz matched	271.073	306.818	18004.8	15982.7	17098.1	51001.9	47129.3	29024	57854.6	50893	37676.5	6726.68	9527.46	5044.82	2608.36	3905.46	10886	9564.57	6199.15	6837.92	9178.29	4509.74	5011.34
5081	His-Asp	0.9967	NA	NA	MS2 forward	271.102	411.022	39735.9	37384.3	40537.4	19125.3	24292.2	18414.8	20396.7	15226.3	32399.9	37145.4	30666.3	44158.7	19848.2	31294.5	46454	39050.1	54245.9	60851.8	48529	38205.5	24220.4
5102	NA	NA	S-Acetyldihydrolipoamide;S-Acetyldihydrolipoamide-E;S-Acetyldihydrolipoamide;6-S-Acetyldihydrolipoamide	1.12330807157802;1.12330807157802;1.2044047490882	MS1 mz matched	272.069	429.49	32793.9	30599.6	31206.6	28721	29100.4	25307.7	26887.3	24057.2	33576.3	31848.5	26869	29109.5	14267.9	18780.3	24508.6	31726.7	35947.8	41060.2	35930.7	34227.8	24331.2
5114	5,2'-O-dimethylcytidine	0.49975	NA	NA	MS2 reverse	272.13	137.037	28560.6	23689	27616.2	20058.6	45423.2	24936.1	49172.2	27875.4	23666.4	43100	9971.04	20757.5	29779.7	24409.9	10433.7	9666.81	30868.4	30283.7	21798.7	39976.9	21581.6
5121	NA	NA	3,5-Dinitro-L-tyrosine	-0.0855509	MS1 mz matched	272.184	223.241	5676.8	5132.75	5671	7412.37	7892.41	5299.53	8631.21	9439.35	4590.97	6706.85	4227.79	4983.45	6145.33	4842.89	6696.92	3665.15	4238.12	4165.73	2919.89	4307.42	4831.18
5146	NA	NA	Threoninyl-Aspartate;L-beta-aspartyl-L-threonine ;Aspartyl-Threonine;C20913;Tabtoxin biosynthesis intermediate 3	-9.33933511770101;-9.33933511770101;-9.33933511770101;-9.39828746109437	MS1 mz matched	273.046	228.692	15919.5	17306	21162.1	40130.1	75066.1	72744.3	60001.9	50073.6	35431.8	22007.6	15094.7	9412.07	6192.83	5366.04	17852.7	8089.39	1469.09	2102.94	2993.43	999.052	1343.54
5155	NA	NA	Zoledronate;Arbutin;Ursin;Uvasol;Hydroquinone-O-beta-D-glucopyranoside;alpha-Arbutin;4-Hydroxyphenyl-alpha-D-glucopyranoside	-1.2521610529691;-1.2521610529691;-1.2521610529691	MS1 mz matched	273.089	35.395	27802	26657.6	25494.2	18192.8	25834.1	16604.8	22573.4	28604.1	26141.8	28418.1	15472.3	25546.1	23310.9	16308.9	18977.2	37586	37539.9	32297.1	33334.6	41095.7	43428.1
5161	Procaterol	0.34535	NA	NA	MS2 reverse	273.165	334.197	79492.2	101809	105115	80858.9	50930.5	63087.9	36129.1	73265.5	93845.8	95944.6	50546.3	51818.8	45352.7	71695.9	80944.6	36396.2	32649.1	80027.4	88675	49949.9	45763.6
5175	NA	NA	NA	NA	Unmapped	274.012	441.493	9031.62	7380.9	9104.14	14496.7	18165	13505.5	16541.2	13495.8	16023.6	6585.2	8132.31	6354.05	7914.26	4215.1	6870.99	8144.24	7412.08	6697.58	8363.08	3887.73	10156.2
5191	NA	NA	Cyprocozole;Unicozole P	-23.3585628712839;-23.3585628712839	MS1 mz matched	274.101	411.623	53265.3	59501.3	54790.6	51952.1	50758.9	35078.9	57364.5	45057.7	43745	55684.5	47048.9	48976	76764.8	55429.6	70356.3	59738.9	64454.4	54825.9	38567.9	65184.7	70656.3
5199	His-Thr	0.4176	NA	NA	MS2 reverse	274.149	366.661	2815.2	2988.78	2812.4	510883	576128	344072	518700	429291	412494	3515.45	2425.3	3408.35	4825.4	2905.17	3238.69	2381.08	3041.95	3546.93	2524.28	3388.17	3254.3
5201	Val-Arg	0.9254	NA	NA	MS2 forward	274.185	341.807	13558.9	15485.4	11828.1	24330.5	21197.6	34237.1	15382.9	27036.9	15374.3	18224.8	21419.5	17248.5	11997.3	8193.52	15203.1	10854	9791.97	10174.2	8923.15	10328.9	7389.06
5203	Arg-Val	0.8153	NA	NA	MS2 forward	274.186	362.678	4615.13	4155.36	4715.57	4837.26	4919.87	3967.32	3424.47	5416.18	2875.95	4925.82	6225.86	6061.91	9636.25	6255.67	4426.55	6022.08	4535.97	3900.9	3383.86	4618.36	7348.43
5204	NA	NA	Valyl-Arginine;Arginyl-Valine;Adefovir;PMEA;9-(2-Phosphonylmethoxyethyl)adenine	17.9749556683226;17.9749556683226;-2.56235959640207	MS1 mz matched	274.199	199.687	10549.4	10447	10418.5	25190.6	24603.2	11276.6	24515.3	21005.5	15438.4	6137.79	4210.57	6914.73	5546.37	4299.78	7092.24	4925.1	4714.1	5457.05	3800.36	4514.43	3789.69
5209	NA	NA	NA	NA	Unmapped	274.85	294.017	45649.4	47904.8	46666.7	48828.2	44909.2	37291.1	43668	43890.2	35922	51024.2	33555.8	40324	36655.1	31349.9	49239.2	45274.8	52477	59407.6	43689.5	62887.1	48359.1
5220	1,2,3-Benzenetriol	0.48465	NA	NA	MS2 reverse	275.051	397.935	12026.1	11696.8	11664.8	32426	23550.7	36309.8	17032.3	48523.9	16465.8	11442	12152.8	7108.28	9423.14	1653.92	4553.76	13383.5	3582.8	4924.83	12449.5	2697.7	8990.3
5238	NA	NA	Imazamethabenz;N2-Succinyl-L-arginine;(2S)-2-(3-Carboxypropanoylamino)-5-(diaminomethylideneamino)pentanoic acid	4.58721047238209;19.3340548947698	MS1 mz matched	275.141	202.182	45527.8	44187.4	44562.4	53913.2	47979.7	26887.2	58654.6	57163.8	31839.5	60014.4	32836.5	30887.5	45971.5	35718.7	60311.3	31557.2	42232	38718.1	26186	29502.5	35140.2
5266	NA	NA	L-Threoneopterin;Hydroxysepiapterin;D-erythro-Eritadenine;Umanopterin;Neopterin;Thiorphan	-12.2644478475624;-12.2644478475624;-12.2644478475624;-12.2644478475624;-12.2644478475624;2.76595332728307	MS1 mz matched	276.069	471.497	42984	37888	38746.7	37217.5	52202.5	37194.1	41007.2	32989.4	44285.3	48411.5	35671.8	36952.5	40318.7	26407	45227.8	23664.3	20295.6	32041	24413.3	21340.8	23362.1
5282	.gamma.-L-Glu-.epsilon.-L-Lys	0.8859	NA	NA	MS2 forward	276.153	443.591	5732.63	6478.36	5322.97	5813.46	7065.48	5062.67	5982.22	5853.07	5966.33	857.591	4615.93	7251.27	7226.9	4314.64	6384.74	5385.01	5232.56	5767.12	4935.94	4854.89	5015.67
5285	7-Methylguanosine	0.49795	NA	NA	MS2 reverse	276.164	402.536	10251.3	9229.93	9832.75	14282.7	12009.3	12017.4	10845	12008.3	10992.2	12149.9	13074.7	11357.3	12544.1	8358.79	10485.2	10544.9	9493.59	8391.72	8587.15	9049.89	10116.4
5286	NA	NA	Benzoylagmatine	20.9269	MS1 mz matched	276.178	261.543	4926.79	5976.8	6413.83	14132.1	15464.8	8623.65	15840.1	13990.4	10363.2	3738.25	2896.33	2500.66	3439.17	2043.72	2567.92	3055.91	3819.55	3418.8	3393.95	2346.82	2539.35
5288	L-Pipecolic acid	0.4978	NA	NA	MS2 reverse	276.19	384.783	3008.05	3238.53	3657.9	12830.2	4756.97	4479.34	5470.9	10533.4	2823.88	12782.3	8924.73	4766.14	13855.5	6780.25	3716.11	7395.91	6853.52	8516.12	8868.17	4231.3	9711.21
5299	NA	NA	NA	NA	Unmapped	276.829	299.936	7648.77	11139.5	10413.4	7345.58	6255.14	8606.76	3429.27	2951.11	11799.9	13739.4	8773.65	7409.18	9919.73	13351.1	8584.87	10290.2	10382.5	11953.3	11286.3	9797.24	8739.87
5310	NA	NA	Tyrosyl-Glycine;gamma-Glutaminyl-4-hydroxybenzene;Felbamate;Glycyl-Tyrosine;Falimint;Felbamate	-22.4989687735047;-22.4989687735047;-22.4989687735047;-22.4989687735047;-22.4989687735047;-22.6799845776472	MS1 mz matched	277.047	380.612	11881.6	16554.8	15111.3	14057.7	9484.45	12364.7	16960.3	15418.1	13322	12131.3	12989.6	12920	15592.8	18348.8	20793.7	16933.7	17931.8	12262.8	13203.3	21105.3	23973
5313	NA	NA	Cinnamyl benzoate;Benzyl cinnamate;4'-Methoxychalcone;Felbamate	-5.79463920364288;-5.79463920364288;-5.79463920364288;10.9199925744094	MS1 mz matched	277.061	299.07	5.39097e+06	6.00367e+06	5.27331e+06	1.17114e+07	1.30105e+07	1.16173e+07	1.34062e+07	9.88167e+06	1.0875e+07	2.16867e+06	4.14037e+06	1.34093e+06	10718.7	27665.5	2.496e+06	4.00723e+06	505211	927034	2.15521e+06	203254	3644.86
5320	gamma-L-Glutamyl-L-glutamic acid	0.9798	NA	NA	MS2 forward	277.102	448.801	229865	231372	224289	182035	207377	135551	176219	207721	189702	290557	206161	252466	259260	198017	253901	209365	230156	246076	209632	214530	257078
5327	L-Saccharopine	0.988	NA	NA	MS2 forward	277.137	437.169	12525	12033.3	11510.8	26147.3	26240.3	21657.6	26647.7	27095	17855.4	8328.26	13208.6	9132.77	32016.1	13347.5	7941.13	10109.3	4320.53	4511.27	6865.84	3571.14	8440.22
5337	NA	NA	19-Norandrosterone;Stearidonic acid;19-Noretiocholanolone;4,8,12,15-Octadecatetraenoic acid;19-Nor-5-androstenediol;Phenethyl decanoate;(E,E)-11,13-Octadecadien-9-ynoic acid;Stearidonic acid;6,9,12,15-Octadecatetraenoic acid;(6Z,9Z,12Z,15Z)-Octadecatetraenoic acid;Kinoprene	-17.8491694608946;-17.8491694608946;-17.8491694608946;-17.8491694608946;-17.8491694608946;-17.8491694608946;-17.8491694608946;-17.7401959170054;-17.7401959170054	MS1 mz matched	277.214	44.134	31402.6	33048.2	26489.8	35874.7	40028	31991	34212.3	35079.9	40184.4	45521.3	30025.1	32281.6	28292.6	28181.7	23880.3	32974	22431.3	30448.3	35170.7	28746	17698.6
5348	D-Glucose 6-phosphate	0.8585	NA	NA	MS2 forward	278.062	443.913	5091.78	3906.34	4158.57	6720.07	8691.51	5143.45	8337.67	5276.48	6415.63	4667.11	4622.27	31108.2	3242.4	2595.64	3585.72	3298.3	2831.94	27278.9	3416.47	2254.31	3006.65
5365	NA	NA	Caffeoyl aspartic acid;	7.45144368339828;	MS1 mz matched	278.245	34.806	45766.7	43735.6	41146	43855.7	41555.3	29016.6	42167.7	108276	26828.6	62987.1	26479.7	33362.2	41206.5	48597.8	62154.7	36511.5	36255.3	50066.8	39014.8	49117.7	51896.9
5374	NA	NA	2,3,4-Trichlorobiphenyl;PCB 21;2,3',5-Trichlorobiphenyl;PCB 26;2,3,6-Trichlorobiphenyl;PCB 24	2.73478842307339;2.73478842307339;2.73478842307339	MS1 mz matched	278.95	292.586	20550.9	20382.4	18946.1	32386.9	21004.2	16075.4	25375.2	37251.3	19901.7	24150.2	20451.2	21372.6	25304.4	18555.2	24011.1	28979.3	30387.6	31065	19704.6	21902.9	19840.1
5377	NA	NA	2-C-Methyl-D-erythritol 2,4-cyclodiphosphate;3-Methyl-1,2,3,4-tetrahydroxybutane-1,3-cyclic bisphosphate	-13.0614	MS1 mz matched	278.992	437.142	20791.7	26294.3	19278.8	19001.7	20379.5	10054	22063.3	17719.7	16273.2	29319.8	23671.4	30349.4	61456.1	29932.5	34050.1	35056.8	28390.1	25125.5	17243.4	25334.6	43367.1
5380	NA	NA	Benzyl Benzoate;Benzoin;Benzoin;2-Hydroxy-1,2-diphenylethanone;Benzoin tincture;Pinosylvin;3,5-Stilbenediol;(+)-cis-3,4-Dihydrophenthrene-3,4-diol;cis-3,4-Dihydroxy-3,4-dihydrophenthrene;trans-9(S),10(S)-Dihydrodiolphenthrene;Benzyl benzoate;4,4'-Dihydroxystilbene;Anthracene-cis-1,2-dihydrodiol;cis-1,2-Dihydroanthracene-1,2-diol;Anthracene-9,10-dihydrodiol;(S)-Benzoin;(R)-Benzoin	-22.3006263088196;-22.3006263088196;-22.1610618825751;-22.1610618825751;-22.1610618825751;-22.1610618825751;-22.1610618825751;-22.1610618825751;-22.1610618825751;-22.1610618825751;-22.1610618825751;-22.1610618825751	MS1 mz matched	279.029	227.435	5242.43	4291.45	5873.4	5247.48	6266.9	12132.5	7361.32	4672.42	4865.46	13270.7	8816.07	12163.7	13883.1	10940.1	13053.2	7105.33	6319.88	4209.61	4589.94	5369.98	6707.91
5386	NA	NA	D-glycero-L-galacto-Octulose;Flavidin;9,10-Dihydro-5H-phenthro[4,5-bcd]pyran-2,7-diol;Chrysophanic acid 9-anthrone;Chrysophanol anthrone;Chrysarobin;6-Hydroxyflavanone;4'-Hydroxyflavanone;2,3-Dihydro-2-(4-hydroxyphenyl)-4H-1-benzopyran-4-one;7-Hydroxyflavanone;3'-Hydroxyflavanone;Dihydroflavonol;Acetylatractylodinol;4'-Hydroxyflavanone	-10.4858906614434;14.162028602296;14.162028602296;14.162028602296;14.162028602296;14.162028602296;14.162028602296;14.162028602296;14.162028602296;14.162028602296	MS1 mz matched	279.045	320.25	18498.1	14503.5	16640.5	10677.1	21141.4	18269.2	19299.3	13166.3	15209.7	20419.1	11301	12274.4	16794.3	8823.96	23498.4	8281.58	7995.45	9735.72	9833.35	7234.2	6742.12
5390	5-Methyl-5,6-Dihydrouracil	0.33845	NA	NA	MS2 reverse	279.106	448.801	3428.59	2848.58	3013.91	2628.37	3579.58	2240.77	2271.26	2514.12	3500.31	3947.73	2920.94	3135.08	3116.22	2300.47	3290.03	2453.14	2636.71	2611.65	2500.8	2739.91	2363.43
5397	Palmitic acid	0.317	NA	NA	MS2 reverse	279.23	44.149	56703.9	58231.6	60147.3	60565.8	68139.6	56089.2	64630.2	76608.3	63191.7	81031.8	51688.5	58870.6	67389.3	44451.7	63195.4	48394.3	46709.6	63745.1	51716.4	29370.9	23210.4
5402	3-(3-Indolyl)-2-oxopropanoic acid	0.49855	NA	NA	MS2 reverse	279.974	331.658	34852.4	43138.8	43028.8	70918.3	64710.8	53821.8	68997.5	67248.4	46781.8	38346.5	42245.6	37508	47519.8	39431.8	47393.7	42683.4	33132.1	26155.3	38552.6	18979.4	33352.3
5409	NA	NA	5-Methyldeoxycytidine;3'-Amino-3'-deoxythimidine;5-Methyl-2'-deoxycytidine	-1.06177253238656;-1.06177253238656;-1.24426445932752	MS1 mz matched	280.069	342.925	34699.5	30732.5	30366.2	31521.6	45511.1	14863	37889.3	20028.7	33659.7	20866.2	17322.4	17891.2	19399.9	13435.9	24720	40606.9	49923.1	56094.7	36962.6	31866.2	28225.1
5413	NA	NA	Glycerophosphocholine;Tolmetin;Ismine	-3.20455445608321;-12.446267131312;-12.446267131312	MS1 mz matched	280.09	372.606	1.35981e+06	1.53159e+06	1.34544e+06	1.35489e+06	1.35819e+06	1.07195e+06	1.28733e+06	1.42089e+06	1.36514e+06	1.07744e+06	1.11819e+06	1.10101e+06	1.01607e+06	1.11099e+06	1.12521e+06	1.6255e+06	1.55447e+06	1.57276e+06	1.49112e+06	1.92946e+06	1.81451e+06
5470	NA	NA	Cytidine;Cytarabine;gamma-Glutamyl-beta-cyanoalanine;Cytidine;Cytosine arabinoside;Cytarabine;Cytosine-1-beta-D-arabinofuranoside;gamma-Glutamyl-beta-cyanoalanine	-6.25500028496365;-6.25500028496365;-6.25500028496365;-6.17066834505946;-6.17066834505946;-6.17066834505946	MS1 mz matched	282.047	230.632	103216	97743.3	101435	53621.6	40254	29565.8	28756.7	63877.6	80655.1	32560.4	52062.1	40760	36473.4	42099.8	64941.6	97840.6	103122	142512	107227	112471	102183
5484	1-Methyladenosine	1	NA	NA	MS2 forward	282.118	268.505	104548	98474.3	101432	130438	145873	129984	136181	152653	142105	90031.7	90311.5	74783.2	78547	62099.7	106228	93166.6	66021.6	77834	100552	70379.9	82462.4
5485	Thr-Tyr	0.6709	NA	NA	MS2 forward	282.116	415.175	18211.3	16275.8	16369.4	25210.3	28173.5	20488.1	28443.5	22827.3	24487	16765.6	16854.9	14143.9	8475.3	4871.53	11192.5	14005.8	10471.2	14557.5	16055.8	11909.4	9631.62
5493	NA	NA	2'-O-Methyladenosine;1-Methyladenosine;3'-O-Methyladenosine;N6-Methyladenosine;Dodemorph;Oleamide;Oleyl amide;(Z)-9-Octadecemide	3.91086220648746;3.91086220648746;3.91086220648746;3.91086220648746;-10.310308281812;-10.310308281812	MS1 mz matched	282.277	34.17	479886	493360	465666	717584	414536	478433	525513	1009385	468930	491330	409295	442728	522015	599240	441314	511319	431458	505548	508257	343541	610116
5494	NA	NA	Saxitoxin;Sphingosine;Sphingenine;Sphingoid;Sphing-4-enine;3-Dehydrosphinganine;3-Dehydro-D-sphinganine;Palmitoylethanolamide;Palmidrol	-11.6944800382713;2.00479547083262;2.00479547083262;2.00479547083262	MS1 mz matched	282.277	87.529	42982.7	45375.4	43351.5	86425.3	64290	50664	111834	71310.8	70545.2	19120.4	31728.2	18049.2	44966	22099.4	20509.9	58897.1	73690	56299.3	50063.4	18684.8	19048.4
5506	NA	NA	N-Methoxyspirobrassinol;4,5-Methylenedioxy-6-hydroxyaurone;Pseudobaptigenin	-6.54140104432756;-17.6417323280489;-17.6417323280489	MS1 mz matched	283.048	181.845	30725.1	43039.1	35657.5	53369.6	37527.6	37625.6	42423.8	44873.6	31806.9	43165.3	33606.9	43408	41305.1	39980.7	39648.4	56072.3	42318.8	49314.1	31951.9	63019.9	49755.8
5508	Tyr-Gly	0.46765	NA	NA	MS2 reverse	283.061	319.42	8991.05	8168.95	10184.9	15796.1	25081.3	15127.4	15204.8	20823.5	16163.5	8600.8	6508.71	6890.21	38442	20625.2	13629.6	10482	6707.02	8404.91	5390.99	7230.95	19322
5515	2'-O-methylinosine	0.9709	NA	NA	MS2 forward	283.102	141.935	7463.26	5483.16	8790.48	14609.8	14943.6	10294.4	17267.9	21462.6	15676.9	7672.48	1564.01	7171.85	9197.77	6609.27	13753.9	6458.52	6084.87	7221.2	5456.43	8758.34	11694.9
5519	His-Tyr	0.49515	NA	NA	MS2 reverse	283.121	268.53	23286.1	21108.9	22198.3	21596.8	26426.2	21929.8	23552.5	31712.1	25111.4	28927.7	20531.9	23053.1	26684.6	16957	29801.2	16311.6	16227.7	18987.6	18616.4	14523	18775
5524	NA	NA	(-)-(E)-1-(4-Hydroxyphenyl)-7-phenyl-6-hepten-3-ol;Miltirone;4-Prenyldihydropinosylvin;Miltirone;Diethylstilbestrol monomethyl ether;Mestilbol;3-Hydroxy-1-methylestra-1,3,5(10),6-tetraen-17-one;1-Methyl-6-dehydroestrone	10.703426454142;10.703426454142;10.6321900186515;10.6321900186515;10.6321900186515;10.6321900186515	MS1 mz matched	283.173	73.686	232155	201502	214779	149416	178778	129158	85927.3	78701	172388	185818	117353	113886	80902.2	70294.5	64085.8	142276	91009.5	112667	122712	108241	56041.7
5525	NA	NA	(-)-(E)-1-(4-Hydroxyphenyl)-7-phenyl-6-hepten-3-ol;Miltirone;4-Prenyldihydropinosylvin;Miltirone;Diethylstilbestrol monomethyl ether;Mestilbol;3-Hydroxy-1-methylestra-1,3,5(10),6-tetraen-17-one;1-Methyl-6-dehydroestrone	10.703426454142;10.703426454142;10.6321900186515;10.6321900186515;10.6321900186515;10.6321900186515	MS1 mz matched	283.173	60.0285	221954	176656	186969	138904	239383	138639	79139.4	67628.3	199448	214561	126887	143908	73687.3	64962.4	63738	140933	86801.3	132229	166232	100231	50221.8
5529	NA	NA	NA	NA	Unmapped	283.236	36.2085	16131.6	15775.7	24656.4	10982.8	9713.63	11855.2	3580.62	12447.7	5788.64	7258.66	25091.3	14107.5	7694.55	21168.1	31737.3	15191.6	13311.3	18373.4	17914.9	38149.1	23900.3
5546	Guanosine	1	NA	NA	MS2 forward	284.097	251.15	535795	437216	508008	245814	230860	137486	197751	238947	310444	189253	208207	240959	256751	241637	366245	648025	804325	1.15066e+06	711067	1.29084e+06	893817
5565	NA	NA	Cadralazine;Lysyl-Histidine;Histidinyl-Lysine;Oxtriphylline;Breviamide F;Cyclo(L-Trp-L-Pro)	7.18640100406311;7.18640100406311;7.18640100406311;7.18640100406311;13.1866184816282	MS1 mz matched	284.329	101.354	26326.8	23723.6	26158.6	36407.8	23399.2	17022.2	85237.2	41906.9	15440.7	18773.4	11067.6	10705.4	23975.1	10581.1	16577.5	13177	20142.9	28003.4	15722.2	28331.9	23035
5581	Xanthosine	0.9802	NA	NA	MS2 forward	285.081	213.161	12881.3	12075.1	13904.9	11188.8	10872.1	9193.39	13553.8	25219.2	13152.4	4549.62	3535.9	3371.58	4045.85	4382.92	5144.66	19586.6	16121	22388	18705.4	19557.4	23524.9
5585	His-Glu	0.9929	NA	NA	MS2 forward	285.117	405.493	34900.2	31318.9	33033.9	35049.9	35654.4	28695.8	32497	34358.9	35290.3	37958.3	30953.8	36143.7	22857.7	25339.2	35432.1	32710.1	29607.5	34881.8	28107.5	32041.8	25665.6
5609	NA	NA	Beta-Citryl-L-glutamic acid;beta-Citryl-L-glutamate;beta-Citrylglutamate	-4.96995050720014;-4.98334317542449	MS1 mz matched	286.054	471.445	46394	47561.7	45980.2	53100	71245.1	45662.3	60602.3	45552	50604.8	63212.9	40671.1	47106.1	43374.9	32630.8	58027.7	34329.9	29137.7	38001.1	29403.9	27230.1	28302.6
5613	Flavone	0.30915	NA	NA	MS2 reverse	286.084	307.143	10948.7	11791	10679	24670.7	22000.7	17817.7	31838.8	30288.9	20383.6	3929.57	4953.05	5208.17	5128.96	4232.35	6965.05	6248.88	2742.62	3701.3	4196.69	2242.54	4371.01
5617	Tetrahydro-L-biopterin	0.39485	NA	NA	MS2 reverse	286.087	364.946	3868.09	3834.43	3367.42	4968.62	4764.4	6690.42	6238.17	5638.64	5394.01	2949.85	3108.85	2583.41	2841.49	1773.49	2652.03	2733.84	2944.54	2388.38	2774.2	1901.29	3173.6
5626	D-Biotin	0.47995	NA	NA	MS2 reverse	286.129	333.584	23366	21161.5	26034.4	4570.49	8130.56	2727.86	4495.58	4443.6	9072.1	23479.7	7636.5	9306.69	12452.8	7392.31	19095.6	10045	17103.5	38868.6	16811.2	26110.1	12421.4
5645	NA	NA	NA	NA	Unmapped	286.272	110.744	10272.8	11238.8	11480.6	20345.5	21169.4	12542.6	26873	18964.2	20649.2	1932.1	3033.5	1396.47	2858.31	1691.8	3179.1	12687.5	13443.7	17551.8	9740.58	7674.53	8304.54
5657	NA	NA	Glycineamideribotide;2-Methacryloyloxyethyl phenyl phosphate;Phenyl-P	11.8787679649646;-2.09745767162594	MS1 mz matched	287.068	332.505	30737	29011.5	28032.3	14808.4	38012.9	7608.13	20099.6	15187.8	25843.1	28086.6	9132.47	8335.34	9374.91	7970.24	26359.2	13772.2	14670.9	31214.4	22186.4	16798.7	13939
5658	Melphalan	0.4967	NA	NA	MS2 reverse	287.067	306.607	4639.89	4194.5	4550.12	10607.6	8180.65	6562.26	13672.9	11595.1	7655.06	3631.14	2039.48	966.575	2319.33	1932.35	3843.41	3330.1	2831.76	1010.92	2842.68	1647.01	3191.98
5699	NA	NA	Zolmitriptan;Zolmitriptan;311C90	3.14455140394987;3.06410914473301	MS1 mz matched	288.164	352.433	6981.37	6872.33	6898.41	4740.67	5246.86	3685.9	6799.37	5168.69	6375.79	9763.71	6334.61	10366	10293.9	8198.28	11358.1	4417.3	4713.61	4688.72	4343.68	3509.57	33341.9
5704	Leu-Arg	0.8685	NA	NA	MS2 forward	288.201	318.532	12634.4	11057.7	12762.7	17767.6	18453.2	18033.7	17417	16889.2	16073.2	12710.9	12681.3	9767.78	9315.86	6485.85	9999.29	11496.8	7832.43	9090.2	9743.38	8705.96	8476.22
5707	NA	NA	NA	NA	Unmapped	288.215	189.786	18418	18106.6	18370.2	30367.2	27107.2	14949.8	27674.7	19615.6	17752.4	18635.7	9494.97	12661.4	21207.1	9830.37	16450.9	21385.8	17395.2	12190.1	10363.8	5946.27	3490.88
5710	NA	NA	Clitocine;Procyclidine	-12.0478613958633;3.61911519506252	MS1 mz matched	288.226	358.339	10145.8	12471.7	9007.47	21838.5	14068.1	8851.66	19501.7	30604.8	6954.78	8906.38	17793	15993.1	64116.5	30031.7	12274.6	25853.4	11148.3	7166.14	7155.78	8460.37	38822.8
5717	Heptadecanoic acid	0.39115	NA	NA	MS2 reverse	288.289	39.876	3.70704e+06	4.30605e+06	3.99524e+06	3.9676e+06	4.00949e+06	3.21231e+06	4.37636e+06	5.17113e+06	3.36275e+06	3.75955e+06	2.6899e+06	2.66637e+06	3.70293e+06	1.98915e+06	4.81313e+06	3.25507e+06	4.00381e+06	4.74522e+06	2.647e+06	7.43104e+06	8.23575e+06
5721	NA	NA	(S)-Spirobrassinin;Cyclobrassinin sulfoxide;Blue pigment;Nicotine blue;(E)-2,2',5,5'-Tetrahydroxy-6H,6'H-[3,3'-bipyridinylidene]-6,6'-dione	-1.81702953138201;-1.81702953138201;1.59985537301371	MS1 mz matched	288.981	283.116	12188.6	11860.4	10961.6	15533.2	13241	9414.77	11279.6	18866.9	11061.8	15685.8	18387.8	20871.6	29430.9	15755.7	13783.3	24541.6	18961.3	14860.2	13090.6	33275.7	31965
5737	NA	NA	Arginyl-Asparagine;Asparaginyl-Arginine;	17.3455497308836;17.3455497308836;	MS1 mz matched	289.16	410.05	6220.61	9082.02	7079.52	9378.57	9140.02	7305.64	9403.02	8083.78	8151.64	7449.23	7657.39	6236.73	5868.11	4598.82	5736.89	6427.34	5114.34	5401.58	6956.91	5670.48	6042.21
5741	Lys-Thr	0.6341	NA	NA	MS2 forward	289.185	400.341	1430.38	1627	2129.44	2357.7	1658.87	1299.16	1711.6	2969.91	1972.57	1704.34	3041.67	1782.66	4437.25	2455.79	1603.9	2461.17	1531.87	1541.58	1907.11	2261.7	2978.94
5756	NA	NA	Iodotyrosine;3-Iodo-L-tyrosine	-24.5515419279505;-24.4323151572975	MS1 mz matched	289.958	297.06	153276	129115	147667	38897.7	91112.4	39115.5	58882.4	30742.6	71363.3	301615	91603.4	193053	155054	100253	279076	54679	128143	203410	107081	54725.5	41000.1
5774	Val-Gln	0.3003	NA	NA	MS2 reverse	290.115	177.302	6077.31	6392.7	6268.61	6962.16	32164.5	52050.2	15033.8	18833.3	24518.6	2116.11	3207.28	345.908	2514.22	2056.58	1977.91	2531.24	2201.84	2093.67	2239.46	2048.96	2492.3
5776	NA	NA	Amdinocillin;	-6.1889118238153;	MS1 mz matched	290.132	388.094	67281.4	60527.1	69987.3	79285.6	79296	74829.2	72352.1	98402	71759.9	61448.9	52133.1	52758.1	69446.4	57944.5	52767.5	66069.3	42551.4	50219.8	51555.2	73411.4	83328.4
5778	Phenylacetic acid	0.49835	NA	NA	MS2 reverse	290.14	125.349	12999.6	12268.5	13281.4	17046.7	15938.8	13869.6	22024.8	22188	19234.4	13329.9	5203.96	9675.71	12111.2	9064.42	9555.21	8673.78	11255.6	13883.9	12256.8	6584.66	6413.54
5781	NA	NA	Valyl-Lysine;Lysyl-Valine;Dezocine;Fawcettidine	4.31693512409201;4.31693512409201;-12.2360081246519;-12.2360081246519	MS1 mz matched	290.143	427.45	4493.97	5006.53	4534.23	46638.5	5528.2	5811.23	6063.1	40812.1	50277.8	5625.03	5600.38	8963.19	8642	7260.48	7131.69	49462.6	50462.5	60383.4	59766.2	51005.5	44606.4
5783	Sotalol	0.3782	NA	NA	MS2 reverse	290.158	384.096	10759.2	13593.6	7287.02	17269.3	12540.4	9808.56	21085.9	25284.5	5626.85	6986.25	16616.6	11033.8	74720.5	48157.7	13223.1	21373.8	7572.86	4992.9	4645.78	5431.86	34861.2
5790	Quadrone	0.3624	NA	NA	MS2 reverse	290.18	376.555	5462.06	5322.8	4209.96	10889.5	11131.4	7389.53	12273.2	12848.6	10035.3	5339.61	7062.55	5419.28	14157.3	6856.01	5720.84	7968.33	3081.06	4232.74	4555.66	1464.68	9789.78
5801	NA	NA	NA	NA	Unmapped	290.882	294.102	350550	345018	358725	393900	360130	280772	360971	369230	282995	395690	269537	308038	282272	216652	387032	340794	404466	460903	343922	458706	356058
5809	D-Ribulose 5-phosphate	0.36495	NA	NA	MS2 reverse	291.045	449.975	5619.04	5951.55	5444.99	9579.26	12778.2	9386.03	10336.9	10690.3	6425.4	7202.95	5649.1	6248.87	4648.79	2846.83	5131.52	3324.55	2853.54	4050.24	3793.41	3348.49	4341.97
5811	NA	NA	3-Deoxy-D-glycero-D-galacto-2-nonulosonic acid;2-O-(alpha-D-Mannosyl)-D-glycerate;alpha-Mannosylglycerate;2-O-(alpha-D-Mannopyranosyl)-D-glycerate;2-O-(alpha-D-Glucopyranosyl)-D-glycerate;(R)-2-(alpha-D-Glucopyranosyloxy)-3-hydroxypropanoate;3-Deoxy-D-glycero-D-galacto-non-2-ulosonic acid;2-Keto-3-deoxy-D-glycero-D-galacto-nononic acid;KDN;Deamited neuraminic acid;Ketodeoxynonulonic acid;3-Deoxy-…	-1.61183570342178;-1.49209525242625;-1.49209525242625;-1.49209525242625	MS1 mz matched	291.068	209.442	610655	616371	615364	596656	617010	548072	591416	574458	666578	442150	451762	460263	448648	483967	492735	623545	632996	594870	636343	565541	567527
5814	NA	NA	Isoprothiolane;S-(L-Histidin-5-yl)-L-cysteine S-oxide	13.9389615192226;0.667428555825728	MS1 mz matched	291.069	222.636	372229	374356	364778	303679	251637	188010	236241	247174	316492	106413	130721	124894	129325	126500	171805	495472	576666	619952	532147	534949	366198
5821	Argininosuccinic acid	0.9883	NA	NA	MS2 forward	291.128	455.045	21368.5	22702.7	27961.5	40624.8	62439.7	32896.4	44991	31786.4	30714.8	41900.8	21535.3	26710.6	20439.9	12430.5	27801.1	11828	8352.38	12814	13645.7	13188	9013.56
5829	NA	NA	Osmundalin;Furaneol 4-glucoside;Geranylgeraniol;2,6,10,14-Hexadecatetraen-1-ol, 3,7,11,15-tetramethyl-;Aphidicolan-16beta-ol;5alpha-Androstane-2alpha-methyl-17beta-ol;Phyllocladan-16alpha-ol;Tuberculosinol;(13S)-Isotuberculosinol;(13E)-Labda-7,13-dien-15-ol;cis-Abienol;(12Z)-Labda-12,14-dien-8alpha-ol;(E,E)-Geranyllilool;Cyclooctat-9-en-7-ol;(1S,3aS,4R,7S,9aS,10aS)-1,4,9a-Trimethyl-7-(propan-2-yl…	1.37012021713741;1.37012021713741;20.3186098028717;20.3186098028717;20.3186098028717;20.3186098028717;20.3186098028717;20.3186098028717;20.3186098028717;20.3186098028717;20.3186098028717;20.3186098028717;20.3186098028717;20.3186098028717	MS1 mz matched	291.267	34.968	14616.2	10125.1	12929.5	6480.65	9030.97	5071.66	16654.6	8664.53	3541.25	20596.8	8988.96	9647.05	10463.6	16901.9	12243.1	8355.01	12539.4	15539	6439.34	9892.59	15961.3
5835	NA	NA	NA	NA	Unmapped	291.973	291.209	66458	68850.9	65453.8	88258.3	75723.3	24474.8	100665	172586	37036.3	109937	33383.6	46120.7	115077	28944.4	126882	84787.2	104911	169032	46585.4	284177	265229
5850	Fisetinidol	0.44845	NA	NA	MS2 reverse	292.125	377.402	3017.9	2278.76	2065.13	2301.35	1300.23	1255.22	2458.48	38358.2	2710.13	2651.3	2956.66	11203.2	3449.25	6344.83	3643.88	2285.72	2168.2	1265.14	13058.9	9140.84	2053.47
5867	NA	NA	NA	NA	Unmapped	292.958	328.308	1.97585e+06	1.96002e+06	1.93617e+06	1.93369e+06	1.94081e+06	1.51883e+06	1.94996e+06	2.17226e+06	1.85167e+06	1.89361e+06	1.55485e+06	1.60556e+06	1.48901e+06	1.40171e+06	2.00425e+06	2.01344e+06	1.99192e+06	2.23416e+06	1805094	2.53858e+06	2.33881e+06
5869	NA	NA	alpha-D-Ribose 1,2-cyclic phosphate 5-phosphate;5-Phospho-alpha-D-ribose 1,2-cyclic phosphate	-9.93236	MS1 mz matched	292.98	449.404	11271.4	12449.7	11857.3	11073.8	9464.59	6271.03	5444.59	9187.1	12318.5	12637.5	8854.34	10202.5	8204.34	9314.75	10780.9	13420	14539.1	17375.1	13250	14890.9	13137.6
5870	NA	NA	3-Hydroxychlorpropamide;2-Hydroxychlorpropamide;	18.9868483681737;18.9868483681737;	MS1 mz matched	293.041	355.29	9463.98	12374.6	11871.6	9023.58	7126.33	7825.87	9845.91	8782.14	9109.47	9105.74	9131.27	10329.7	13008.9	12978.5	12013.2	14634.5	14994.6	11659.2	11675.3	15086.1	15523.8
5871	N-.alpha.-Acetyl-L-arginine	0.32495	NA	NA	MS2 reverse	293.042	407.83	11218.5	12874.5	11181.9	9719.06	8911.35	7805.08	11051.2	9886.13	9721.04	10754	10049.4	11359	13081.8	12590.2	12849.6	11572.8	13462.5	11872.7	12242.6	13253.6	14848
5879	EDTA	0.9911	NA	NA	MS2 forward	293.104	365.359	28387.2	26550.6	27067	55791.2	61381.1	42317.8	53992.4	59207.6	54703.1	24433.2	18172.6	13046.3	33337.7	46635.6	68889.6	58418.6	46845.6	41427.2	18093.9	11503.9	32018.2
5883	NA	NA	Brimonidine;SB 206553	3.42307494833963;12.3231794898677	MS1 mz matched	293.143	358.863	64095	63537.3	65499.8	57776.4	71461	49998	62415	46389.8	64461.5	84463.7	69766.3	77618	86702.8	68183.4	86304.4	54654.3	59323.1	67096.3	56615.8	34127.5	45264.4
5922	Phe-Lys	0.75	NA	NA	MS2 forward	294.179	314.889	2660.06	2532.39	2700.13	3476.99	4083.38	2197.78	3029.4	4644.84	3970.44	2170.42	3450.99	2742.55	7854.14	3452.85	2863.53	2754.34	2001.49	2225.31	4307.91	1715.53	4627.51
5926	Stearidonic Acid	0.682	NA	NA	MS2 forward	294.24	36.016	61397.2	73391.4	63960.5	74240.5	71161.2	54135.6	82424.8	110592	53952.7	73004.1	51200.1	45448.7	53409.5	48205.9	85595.1	47805.1	59417.7	90628.6	46034.2	63776.3	71813.9
5945	NA	NA	Pyridine N-oxide glucuronide;1,2-Bis(4-nitrophenyl)ethane;4,4'-Dinitrodibenzyl	-7.44936102782382;-17.2743501261355	MS1 mz matched	295.064	162.215	91350.3	93721.8	91841.5	95965.7	81303.3	89776.7	86426.3	87035.8	97619.5	98345.1	75142.1	96231.6	81681.7	77107.4	86309.2	94846.9	96700.2	93619.2	90141.3	93901.7	100747
5948	NA	NA	4-O-beta-D-Galactopyranosyl-D-xylose;Serotinose;2-O-b-D-Galactopyranosyl-D-xylose;Galactose-beta-1,4-xylose;Sambubiose;3-O-beta-D-Galactopyranosyl-L-arabinose;Vicianose;O-alpha-L-Arabinopyranosyl-(1-6)-D-glucopyranose;Arabino-galactose;6-O-beta-D-Xylopyranosyl-D-glucose;Primeverose;6-O-(beta-D-Xylopyranosyl)-beta-D-glucopyranose;beta-Primeverose	-5.27673887474816;-5.27673887474816;-5.27673887474816;-5.27673887474816;-5.27673887474816;-5.27673887474816;-5.12647001526493;-5.12647001526493;-5.12647001526493;-5.12647001526493	MS1 mz matched	295.1	343.649	13637.8	13102.9	12861.4	6971.22	7748.52	5894.22	7681.8	8137.39	7508.88	19189.7	11610.1	14316.7	15400.7	16163	24065.9	17159.3	18652.2	19670.8	17295.9	24106.1	20330.8
5951	gamma-L-Glutamyl-L-phenylalanine	0.8175	NA	NA	MS2 forward	295.128	208.445	5714.77	4790.24	6667.2	10259.5	10850.5	8500.36	9099.91	6934.47	5629.62	6706.97	5936.61	6861.16	10063.2	7384.75	9661.23	3029.64	4426.15	2588.99	3195.92	3383.4	2485.43
5956	Tyr-Ile	0.8864	NA	NA	MS2 forward	295.163	197.65	4431.24	5032.74	4871.72	7352.31	7203.94	6016.09	8013.68	6498.27	6229.7	5110.88	4531.73	5319.28	4237.41	2899.04	3622.13	2678.38	2220.94	3501.49	2382.31	3194.97	3136.93
5963	16-hydroxy hexadecanoic acid	0.3162	NA	NA	MS2 reverse	295.224	45.794	29205.2	29701	25982.5	40172.7	40055.7	38730.1	40327.8	48259.5	35318.6	45357.2	26590.2	34691.6	32823.7	24868.9	28181.3	29767.3	24792.3	30817.6	37619	25037.1	29945.7
5992	all cis-(6,9,12)-Linolenic acid	0.7296	NA	NA	MS2 forward	296.256	35.395	140954	141510	134876	130097	138519	109899	166413	206996	111379	139611	126115	114268	130875	112627	179523	129403	136500	181653	95862.1	126524	154896
6000	Flucytosine	0.43845	NA	NA	MS2 reverse	297.032	397.611	2230.8	3191.98	2259.4	5255.07	4389.49	7135.88	3264.38	8372.54	3076.78	2106.37	2543.74	1719.33	428.828	892.426	1006.5	2342.33	966.699	971.41	1288.63	836.557	669.548
6025	NA	NA	ent-7alpha,12beta-Dihydroxy-16-kauren-19,6beta-olide;(9Z,11S,16S)-1-Acetoxy-9,17-octadecadiene-12,14-diyne-11,16-diol;4-Deoxycohumulone;11b-Hydroxyprogesterone;Petasitin;6-Angeloylfuranofukinol;7,18-Dihydroxykaurenolide;7'-Carboxy-gamma-tocotrienol;Adhulupone;(1(10)E,4E,6a,9b)-9-(3-Methylbutanoyloxy)-1(10),4,11(13)-germacratrien-12,6-olide;Hulupone;Carnosic acid;(1(10)E,4E,6a,9b)-9-(2-Methylbutan…	-2.28598084280696;-2.28598084280696;-2.28598084280696;-2.28598084280696;-2.28598084280696;-2.28598084280696;-2.28598084280696;-2.28598084280696;-2.28598084280696;-2.28598084280696;-2.28598084280696;-2.28598084280696;-2.28598084280696;-2.28598084280696;-2.40819653781578;-2.40819653781578;-2.40819653781578;-2.40819653781578;-2.40819653781578;-2.40819653781578;-2.40819653781578;-2.40819653781578;-2.…	MS1 mz matched	297.179	385.465	4721.84	6419.11	5552.93	3570.47	5600.82	9862.19	7634.81	8432.74	7736.65	5838.76	4605.59	5678.57	4265.37	5413.04	6371.71	7431.42	3439.9	3959.07	7080.92	4251.61	4154.86
6035	NA	NA	NA	NA	Unmapped	298.013	228.789	9229.95	8182.31	9797.39	19410.5	10460.6	9093.74	12551.6	23181	9443.86	13588.1	15069.4	16180.8	31897.2	10330.3	11923.7	21516.5	14406.3	9687.46	7741.44	11386.6	25826.6
6036	NA	NA	N-(2-formyl-3-chlorophenyl)anthranilic acid;Phosphophosphite	-6.98420401916005;2.18156115432188	MS1 mz matched	298.023	330.775	398633	383225	380595	302121	524619	242230	403149	279917	408024	311259	132182	138826	102303	140943	312006	193838	163231	329260	240305	177937	157299
6043	S-Methyl-5'-thioadenosine	0.9998	NA	NA	MS2 forward	298.096	81.3965	9.22545e+06	7.56029e+06	8.26818e+06	5.63888e+06	7.81823e+06	3.55902e+06	7.12982e+06	6.44393e+06	6.95368e+06	9.99887e+06	1.10367e+06	7.05215e+06	6.76832e+06	4.28267e+06	9.39677e+06	1.168e+07	1.1739e+07	1.45631e+07	1.19689e+07	1.21922e+07	1.28978e+07
6047	Ile-Cys	0.49205	NA	NA	MS2 reverse	298.112	304.241	4398.72	4616.8	4561.29	4673.73	5998.37	4928.89	5691.37	7255.88	5308.77	3833.2	3329.98	3235.82	2109.11	2176.61	3414.99	5475.74	3861.76	4729.53	4567.97	3848.91	2720.14
6048	2-Methylguanosine	0.9104	NA	NA	MS2 forward	298.112	189.004	24413.2	25963.7	28627.9	35630.3	44414.7	20571	39195	42539.2	45218.2	10247.8	20702.6	17771.2	14260.8	29445.3	15853.6	15587.7	19975.7	6167.91	19972.8	3447.41	4967.48
6053	NA	NA	Enilconazole;Enilcozole;Imazalil	17.2377010566504;17.9107059094259	MS1 mz matched	298.185	519.908	16126.2	17517.7	15368.7	21087	20644.1	12328.6	20465.7	21114.4	15009.4	22450.8	11628.2	19392.9	23052	9494.62	20456.5	19500.9	20478.9	18406.4	12501	16355.4	25839.5
6057	Linoleic acid	0.8788	NA	NA	MS2 forward	298.272	35.3925	195348	190855	179511	147752	198415	148292	180843	222215	140267	167607	118366	125233	154237	121247	164263	203162	250593	266251	181761	200372	254413
6072	NA	NA	Cisplatin;Magnesium salicylate;Magnesium salicylate anhydrous	-3.35531061799183;4.02640246302753	MS1 mz matched	299.042	299.825	31730.8	31327.8	28236.4	48388.7	42562.3	42094.6	37005.1	43940.8	40498.6	17612.3	33048.2	16371.4	456.225	616.597	21761	44166.2	7100.56	10783	22598.9	5850.32	395.189
6076	NA	NA	N-Acetylserotonin sulfate;D-Prephenyllactate	5.56158818057357;-16.4391521556382	MS1 mz matched	299.067	181.989	9968.74	11384.3	10141.1	12542.2	37200	28164.4	28765.6	28307.5	54220.9	2800.41	6758.12	4880.04	2527.4	7472.41	3735.89	4435.84	3137.26	3144.45	3975.84	2576.86	3265.39
6095	(+)-Methamphetamine	0.4999	NA	NA	MS2 reverse	299.256	44.874	63826.9	63392.2	61817.1	59230.4	63048	48233.2	60358	73635.4	60298.5	92800.5	50378.9	68370	79294.6	69768.3	87492	61776.1	62031.1	75345.7	59133.1	42676.8	42992.1
6117	Arg-Ser	0.4257	NA	NA	MS2 reverse	300.11	405.052	3237.49	2620.08	3465.51	5675.58	2697.38	1456.88	2616.12	5061.87	3183.3	6360.23	3195.15	5400.9	3218.24	3055.55	2563.62	4662.69	3029.36	2590.52	2152.71	2405.49	4932.78
6119	NA	NA	N-cis-Caffeoyltyramine;N-Acetoxymethylflindersine;N-trans-p-Coumaroyloctopamine;2,3,9,10-Tetrahydroxyberbine	-9.22051054237156;-9.22051054237156;-9.22051054237156;-9.36092309392972	MS1 mz matched	300.119	301.602	57848.3	54081.8	52489.3	27534.3	22639.6	17515	24267.6	48802.7	23769.9	23797.3	23248.2	26932.1	31054.7	23245.5	31287.2	68556.2	68682.5	68574.2	59186.4	190766	262008
6122	Tyr-Thr	0.4915	NA	NA	MS2 reverse	300.153	406.34	8210.32	12402.8	9283.96	15170	21773.9	7735.03	12495.5	10212	8938.98	11485	8055.29	9061.95	9130.67	6786.71	9662.16	4928.99	7328.36	8228.81	4671.96	7120.29	7117.04
6130	NA	NA	(-)-(E)-1-(4-Hydroxyphenyl)-7-phenyl-6-hepten-3-ol;Miltirone;4-Prenyldihydropinosylvin;Miltirone;Diethylstilbestrol monomethyl ether;Mestilbol;3-Hydroxy-1-methylestra-1,3,5(10),6-tetraen-17-one;1-Methyl-6-dehydroestrone	10.703426454142;10.703426454142;10.6321900186515;10.6321900186515;10.6321900186515;10.6321900186515	MS1 mz matched	300.199	73.672	112307	106595	110866	76152.9	96608.9	67935.4	48423.3	39896.7	85252.4	89858.1	57777.7	61434.2	42182.4	36063.8	31768	75014.9	42976.7	61216.6	71501.7	58007.4	26178.8
6131	NA	NA	(-)-(E)-1-(4-Hydroxyphenyl)-7-phenyl-6-hepten-3-ol;Miltirone;4-Prenyldihydropinosylvin;Miltirone;Diethylstilbestrol monomethyl ether;Mestilbol;3-Hydroxy-1-methylestra-1,3,5(10),6-tetraen-17-one;1-Methyl-6-dehydroestrone	10.703426454142;10.703426454142;10.6321900186515;10.6321900186515;10.6321900186515;10.6321900186515	MS1 mz matched	300.199	60.28	110993	91767	102093	68998.4	111231	68557.8	41104.1	36764.1	95133.3	103858	67083.2	69170.5	40024.3	30908.1	30345.9	74257	45859.5	68947.2	85053.3	56770.2	31474.1
6136	Palmitoyl ethanolamide	0.9761	NA	NA	MS2 forward	300.287	87.413	33174.4	36523.3	31614.7	65783.7	64594.9	46506.5	78024	66831	55415.5	14643.9	23922.2	20970.2	23028.7	17539.2	14430.1	44265.6	43977.1	37492.1	34169.4	11515.5	14922.5
6150	NA	NA	Peonidin;Phenobenzuron	11.7072349377278;2.38064629776682	MS1 mz matched	301.039	40.472	12980.7	7332.17	9743.16	8394.13	26353	12946.4	786.841	4836.69	28542.3	22434.4	15389.8	11975.8	3068.92	1031.62	2433.09	7925.16	4889.02	14846.7	22143.4	6278.52	2072.82
6152	.alpha.-L-Glu-L-Asp	0.4446	NA	NA	MS2 reverse	301.041	388.418	1875.48	1448.67	1588.09	1556.41	1110.75	946.93	1686.54	1312.95	1225.2	2729.24	1557.81	1776.84	3228.61	2891.49	2852.67	1319.2	1445.08	1706.95	1010.26	2929.39	1901.91
6169	NA	NA	Promazine 5-sulfoxide;Toxyl angelate;alpha,alpha'-Diethyl-3,4,3',4'-stilbenetetraol;3,4,3',4'-Tetrahydroxy-alpha,alpha'-diethylstilbene;(+)-3'-Hydroxylarreatricin	1.21947304938716;-20.6572882577258;-20.6572882577258;-20.6572882577258	MS1 mz matched	301.141	262.337	95103.3	92487.8	97723.9	94606.3	80586	68333.1	75662.4	112199	76481.9	116216	110370	132029	211452	117059	192695	148450	131421	122535	93370.6	123590	204431
6193	N-Acetyl-D-Glucosamine 6-Phosphate	0.9889	NA	NA	MS2 forward	302.061	437.099	74513.5	70518.5	74245.2	48816	31078.1	26094.1	28987.5	127019	52121	19055.2	32154.2	43100	28874	34211.1	19113.2	73457.9	53453.9	94873.2	98977	127772	280920
6203	NA	NA	Prolyl-Tryptophan;Tryptophyl-Proline;Febrifugine;Isofebrifugine	-1.5371453132527;-1.5371453132527;-1.39933705823538;-1.39933705823538	MS1 mz matched	302.142	329.54	93600.3	58165.5	57793.8	58604.3	59415	55345.9	56868.9	57193.7	51903.5	68908.9	50931.2	47702.4	49206.7	51291.5	48551.7	56021.5	66216.6	56874.9	52763.4	34708.5	55227.1
6210	Arg-Tyr	0.6824	NA	NA	MS2 forward	302.168	283.624	2124.96	1769.27	1734.67	5876.62	5250.42	4587.43	4153.81	2825.76	2747.3	1342.93	1356.37	1183.26	738.25	826.572	1958.15	551.685	421.159	658	724.978	321.424	210.081
6245	His-Phe	0.4971	NA	NA	MS2 reverse	303.14	230.756	10532.4	9862.19	10310.2	6541.6	2875.92	6684.2	979.77	7571.87	7590.44	3817.29	4948.08	5622.64	4085.17	4792.03	5735.99	12135.5	11343.7	14009.7	11141.4	12910.1	10904.5
6251	NA	NA	NA	NA	Unmapped	303.172	178.932	7202.37	8506.61	8140.3	9908.46	6255.98	3709.42	8216.01	14980.6	7338.54	8433.79	5325.5	3394.08	4674.71	9173.71	13295	4769.05	4453.64	11671	5902.02	3959.22	6236.21
6256	Eicosapentaenoic acid	0.7149	NA	NA	MS2 forward	303.23	32.049	23229.5	25883.1	23260.2	31202.4	56509.7	26694.5	33128.2	38618.4	27617.3	28307.8	13152	17486.1	23947.8	15555.9	16597.1	17118.5	20402.1	15597.3	18650	19122	14258.2
6261	NA	NA	NA	NA	Unmapped	303.584	434.955	12769.7	13329.1	12893.5	13809	16062.7	5880.5	12231.8	9027.55	10891.7	11747.2	6892.96	9314.85	6632.97	6189.22	11216.3	11004.1	15036.4	18926.6	12946.7	13291.7	8533.42
6262	NA	NA	NA	NA	Unmapped	303.936	292.082	39704.5	40571	38747.2	30903.3	35581	12607.8	31041.2	43169.6	18186.7	71146	23983.9	36072.2	68646.9	22595.3	69561.7	37330.3	39352.5	51152.3	22208	49935.7	51349.6
6271	Alizarin	0.3552	NA	NA	MS2 reverse	304.058	416.216	16606.3	16851.4	17507.6	12710.5	15087.9	11530.1	13057.4	11592.5	13905.6	15665	13562.9	14942.1	16940.7	13842.1	16322.5	16714.5	17763.1	20768.2	14397.9	19837	15690
6275	NA	NA	Beta-Citryl-L-glutamic acid;beta-Citryl-L-glutamate;beta-Citrylglutamate	-4.96995050720014;-4.98334317542449	MS1 mz matched	304.064	471.497	113119	98501.4	111955	124235	167361	104694	136611	111335	113400	141626	106970	119975	114277	86152.9	127235	84026	66577.7	84831.1	71835.8	62712.6	61395.6
6285	Pro-Gln	0.6916	NA	NA	MS2 forward	304.149	303.964	1434.01	1359.26	1402.41	5026.27	5376.87	4655.91	5315.92	5064.85	5367.24	2142.97	1480.08	1973.01	3674.34	2704.66	5211.7	1633.08	1492.18	1916.08	1202.3	1470.2	2068.74
6287	Arg-Glu	0.7299	NA	NA	MS2 forward	304.159	377.788	44784.4	52528.2	46782.8	63371.7	77079.6	57270.5	80019.1	62712.2	63692.2	52359.4	46297.6	43220.6	64398.6	47294.7	68186.6	40149.1	27505	33408	29415.1	25834.2	43019.9
6293	Lys-Pro	0.471	NA	NA	MS2 reverse	304.184	433.825	3601.56	3733.66	3851.85	5826.01	6735.63	4695.84	6611.02	4107.35	4695.98	4395	3352.99	3439.76	2562.31	1962.17	4905.23	2783.44	2395.78	2648.35	3380.42	2062.75	6991.96
6297	NA	NA	NA	NA	Unmapped	304.209	228.781	20607.7	19143.4	19633.2	44682.7	51903.9	20197.2	49130.9	39079.5	33525.7	10139	9426.3	8919.54	12435.6	6567.26	12890	10579.4	11639.6	11491.3	9208.29	10550.5	10417.3
6303	NA	NA	Flumazenil;Flumazenil	-19.8955845328148;-19.8955845328148	MS1 mz matched	304.282	47.57	67124	102665	83107.9	106498	66885.7	95149.3	120186	109045	79813.5	61385	35444.3	39587.7	88142.5	76233.8	172409	90219.4	70758.5	114072	49264.5	127420	182471
6307	NA	NA	Juzirine;Propetamphos	18.1297299486799;7.46510330808747	MS1 mz matched	304.298	98.096	367998	347095	332926	232191	169439	117848	252399	309377	119045	392513	150852	200756	280920	167724	269517	511211	583942	758942	461765	631460	608535
6318	N-Acetylaspartylglutamate (NAAG)	0.9519	NA	NA	MS2 forward	305.096	434.502	146935	137944	139984	78872.7	72877.8	41667.5	53050.4	75370	101247	142254	121577	145265	135748	125913	142792	177088	195900	214345	172300	196630	181346
6322	NA	NA	2'-Deoxymugineic acid;2-(1,2,3,4-Tetrahydroxybutyl)-6-(2,3,4-trihydroxybutyl)pyrazine;Deoxyfructosazine;Ceceline	-16.0853826843042;-16.0853826843042;-16.0853826843042;3.15334807314658	MS1 mz matched	305.122	286.003	14836.1	12993.4	14342	18351.2	24657.9	53126.4	17962.6	10929.4	45345.4	6288.19	13350.4	5642.69	8197.16	2918.52	4320.7	4024.9	2866.1	2554.12	8086.55	1716.65	2919.2
6338	N1-Methyl-4-pyridone-3-carboxamide	0.3821	NA	NA	MS2 reverse	305.301	98.096	83031.7	78401.5	79096	57185.5	39806	27892.4	57916.5	72635.7	25886.5	90363.8	34043.1	46870.2	66424.8	39956.2	60885.1	120637	138022	178762	105563	142854	141441
6343	Cytidine 2',3'-cyclic phosphate	0.4967	NA	NA	MS2 reverse	306.047	429.552	3886.81	3912.5	4528.47	3268.17	3427.73	1628.64	2706.6	2630.9	4015.38	2912.51	2612.62	2588.98	2668.38	2248.9	4016.07	5523.39	5825.97	6052.28	4581.33	4932.35	4417.42
6344	Cytidine 5'-monophosphate (CMP)	0.9952	NA	NA	MS2 forward	306.047	312.895	5674.59	4199.19	5620.83	10639.7	12042.9	9636.91	9072.41	10235.4	8686.3	2602.53	3271.16	2397.49	4089.86	2557.65	2876.62	3293.75	845.376	1281.26	1289.17	2167.47	2456.38
6346	NA	NA	Guanosine;8-Hydroxy-deoxyguanosine;Guanosine;Isoguanosine;Crotonoside	4.7030702337893;4.7030702337893;4.59215158909546;4.59215158909546	MS1 mz matched	306.079	250.664	322534	246193	348665	121778	205009	179155	162913	194495	275994	277164	299705	322854	236330	323951	326714	282989	314772	407267	341132	539160	476578
6347	NA	NA	Sertraline;Sertraline	0.789972774020408;0.806362263833169	MS1 mz matched	306.074	407.765	274577	291670	291139	202544	210665	150732	257679	186866	223718	304265	205441	240602	267164	247392	305262	277200	376332	450888	323147	323771	348554
6348	NA	NA	Cepharadione A;4-(beta-D-Ribofuranosyl)aniline 5'-phosphate	-5.92587624094221;1.96678493606611	MS1 mz matched	306.073	390.748	103456	83266.1	92587.7	61837.2	81797.9	53314.4	59291.4	44458.2	85618.4	105807	66608.1	83736	59647.5	63466.8	69464.6	84904.2	102235	114412	122242	88020.4	77443.7
6354	Equol	0.39785	NA	NA	MS2 reverse	306.11	265.688	3056.55	4462.93	4364.28	1530.45	2080.46	1300.18	1813.1	1067.75	1296.33	11624.8	5750.93	9800.96	7379.22	5200.69	6421.11	29179.3	1117.91	1203.89	21944.5	34684.1	939.688
6361	1-Naphthol	0.44555	NA	NA	MS2 reverse	306.152	399.017	9612.06	12755	7423.89	16392.1	12118.2	9350.86	19197.7	25115.6	5930.47	6673.21	15633.7	11095.2	73071.9	46559.8	11813.3	19317.8	6736.31	5209.29	4625.86	4815.02	34601.8
6370	NA	NA	Melphalan;Melphalan;Merphalan;Sarcolysin;Medphalan;D-Melphalan	22.9357798165302;22.2804572211891;22.2804572211891;22.2804572211891	MS1 mz matched	306.216	491.215	5236.52	4419.73	4764.33	3517.4	4410.56	2262.34	3156.21	3163.81	4645.03	4525.33	3140.67	4032.57	3162.65	3038.59	4499.63	3437.23	6383.58	6287.82	5334.53	5266.27	4860.16
6402	3-Hydroxyanthranilic acid	0.3835	NA	NA	MS2 reverse	307.094	285.42	9922.62	8317.62	10154.2	2411.01	5216.31	2843.54	2145.21	841.189	5508.74	10301.6	6240.03	9539.2	5175.86	8487.74	6626.63	6738.03	7849.94	9953.92	8631.04	940.785	658.792
6406	NA	NA	Thioxanthine monophosphate;Metominostrobin	-15.2590218965524;3.16771911201602	MS1 mz matched	307.108	333.619	113302	117197	135357	24292	57949.6	13739.3	26162.7	36016.8	53221.3	135038	54327.6	86337.2	74816.5	56107.9	140568	76328.5	108281	193779	93937.5	134697	100892
6411	NA	NA	2,5-Dibenzyl-3-hydroxy-6-methoxypyrazine;3-Oxo-14,15-dehydrorhazinilam;Nb-p-Coumaroyltryptamine;O-Isopentenylhalfordinol;Lupite;Lupinic acid;3-[N6-(4-Hydroxyisopentenyl)adeninyl]-L-alanine;(S)-2-Amino-3-{[(E)-4-hydroxy-3-methylbut-2-enylamino]purin-9-yl}propanoic acid	16.032373613113;16.032373613113;16.032373613113;16.032373613113;-7.39553935399935	MS1 mz matched	307.142	244.618	29184.3	18863.5	25828.5	2466.93	20593.3	12775	4230.57	8151.34	21407.5	25456.6	22221.4	24457	16003	22341.2	13519.3	13829.3	9557.48	6412.29	24858.4	14843.6	10467.5
6441	Glutathione	0.9781	NA	NA	MS2 forward	308.09	390.639	6.15892e+06	3.32219e+06	5.01643e+06	1.93188e+06	4.67246e+06	1.37976e+06	912391	319777	4.86995e+06	6.41841e+06	3.15506e+06	4.32678e+06	1.19118e+06	1.15406e+06	1.47983e+06	3.60393e+06	4.63684e+06	7.22388e+06	7.07897e+06	2.5298e+06	1.13351e+06
6452	11(Z),14(Z)-Eicosadienoic Acid	0.6657	NA	NA	MS2 forward	308.263	43.5905	4711.23	7423.2	4301.67	5352.9	3411.03	4984.11	3903.38	5909.14	5113.27	7172.67	4418.01	5269.04	8183.36	5013.68	8746.4	5459.83	4557.77	5957.88	4179.49	3705.58	3336.73
6453	Geranylgeraniol	0.7399	NA	NA	MS2 forward	308.292	34.222	24691.4	27630.8	29507.3	31931.4	24673.3	19008.2	18438.1	63062.9	11513.5	32756.4	18486.7	11336	17073.3	43213.1	43027.6	25939.8	12963.6	39324.4	23066.6	22926.4	22892.2
6482	Deoxyguanosine	0.49875	NA	NA	MS2 reverse	309.136	284.07	39245.7	35713.9	36825.2	45298.9	60090.2	43507.6	57025.6	63611.2	41514.5	63674.7	32591.8	48436.5	76411	41647.7	62379.8	20701.9	16620.2	21267.2	19029.8	7068.75	18425.3
6500	NA	NA	alpha-D-Ribose 1,2-cyclic phosphate 5-phosphate;5-Phospho-alpha-D-ribose 1,2-cyclic phosphate	-9.93236	MS1 mz matched	310.006	449.51	7770.1	7604.35	6649.73	4205.06	5807.34	3388.59	3763.17	4483.35	6189.42	6703.32	5854.64	5513.67	5269.03	4652.86	5485.12	7931.66	7277.63	9284.92	7247.21	7285.07	7336.88
6504	N-Acetylneuraminic acid	0.9674	NA	NA	MS2 forward	310.112	365.351	383763	358067	373303	857814	987367	628283	898671	760509	710202	228800	241843	156140	71203.4	70350.5	220616	204561	137247	189993	219196	129820	102526
6506	gamma-L-Glutamyl-L-valine	0.35015	NA	NA	MS2 reverse	310.138	284.264	8616.45	6883.08	8540.48	9824.32	10996.9	10519.6	10521.3	13174.3	12042.6	11839.5	8733.42	9054.52	15242.4	9149.07	12439.1	4596.04	4031.25	3933.34	4613.93	1374.67	5229.34
6509	NA	NA	2,8-bis-Trifluoromethyl-4-quinoline carboxylic acid;Fluperlapine	6.46905849325779;6.14560358068032	MS1 mz matched	310.174	303.553	34238.6	36270.8	33250.6	51581.6	53386.5	36326.3	55513	55983.2	46568.3	26691.1	23174.1	22694.2	36075	31844.8	39840.5	27126.5	19875.7	25501.3	22936.1	38419.9	42166.1
6510	NA	NA	2,8-bis-Trifluoromethyl-4-quinoline carboxylic acid;Fluperlapine	6.46905849325779;6.14560358068032	MS1 mz matched	310.174	416.976	161719	147623	158263	201923	331287	148369	233783	201265	186332	155074	108159	109900	173865	120442	211947	122946	94981.7	130086	109805	153375	157883
6517	NA	NA	N-Hexadecanoylpyrrolidine;	15.9742949982606;	MS1 mz matched	310.308	33.575	83005.9	77515.5	79040.6	83067.1	58874.9	77168.2	52824.4	141693	57332.6	108747	103759	43742.7	41166.4	142526	120109	92974.3	52591.7	122765	91842.1	58964.1	88695.9
6530	Gamma-Glutamylcysteine	0.47275	NA	NA	MS2 reverse	311.089	390.706	31284.3	17489.1	24035.6	8873.72	22192.7	7028.82	4427.56	5386.77	24643.7	33560.8	17017.1	18826.6	7017.67	6028.3	7916.38	14100.2	24328.7	37180.3	35755.8	11839.8	6764.84
6532	Nname,cis-Vaccenic acid	0.4988	NA	NA	MS2 reverse	311.115	365.315	46631.1	42812.6	51844.3	97095.2	113456	73605.1	99307.1	80355.7	78864.6	32197.4	31487.2	24896.3	9257.69	9163.46	28646.5	27172.7	17574.2	22581.4	27133.6	15381.9	10849.4
6538	L-Histidine	0.4678	NA	NA	MS2 reverse	311.143	368.297	2743.28	2004.48	1843.3	40692.5	33634.9	34566.7	27164.1	38080.1	18172.4	2823.87	12789.8	7727.85	2186.6	4145.33	1705.05	15838.5	5693.24	4303.06	2199.26	1930.32	4204.18
6546	NA	NA	Mono-trans-p-coumaroylmesotartaric acid;Methoprene;(E,E)-1-Methylethyl 11-methoxy-3,7,11-trimethyl-2,4-dodecadienoate	-0.823512954713563;16.5817461227229	MS1 mz matched	311.256	152.042	7600.56	6720.29	6269.58	17966.1	16212.7	9577.7	19354.5	18447.1	11198.5	2578.25	1970.28	2206.41	4273.41	4590.04	2239.43	6654.66	5308.02	5773.9	5495.63	7922.42	9113.96
6571	N2,N2-Dimethylguanosine	0.9992	NA	NA	MS2 forward	312.128	184.206	4289.38	4903.01	4727.69	4630.87	7166.19	21533.8	6317.55	8989.17	23859.1	1676.14	7432.06	5479.82	2957.03	9234.31	4866.59	3227.73	2110.84	2208.61	5597.8	2067.52	2721.34
6575	NA	NA	Lansamide 4;(-)-Thebaine;Lansimide 3;(R)-Pronuciferine;Piperettine;N-[2-Methoxy-2-(4-methoxyphenyl)ethyl]cinnamide;Thebaine;Isothebaine;(+)-Pronuciferine;lorphine	-3.67505101250236;-3.67505101250236;-3.67505101250236;-3.67505101250236;-3.67505101250236;-3.67505101250236;-3.53524851674822;-3.53524851674822;-3.53524851674822;-3.53524851674822	MS1 mz matched	312.162	438.173	15840.3	14780.5	15106	16022.2	17086.8	11950	18334.2	15850.5	16693.2	16582.4	14138.6	15221.8	13219.1	10367	15020.6	15268.2	14508.4	13758.9	11765.8	13899	15172.4
6586	NA	NA	NA	NA	Unmapped	312.287	108.477	34093	34351.4	31803.1	67951.2	61482.8	25202.9	61421.6	32878	53778.6	6096.31	1746.56	1878	3817.16	1191.81	3712.1	47769.4	53324.2	81078.4	40239.9	27175.2	26461.9
6613	NA	NA	Caftaric acid;Cis-Caffeoyl tartaric acid;(9Z,11E)-(13S)-13-Hydroperoxyoctadeca-9,11-dienoic acid;(9Z,11E)-(13S)-13-Hydroperoxyoctadeca-9,11-dienoate;13(S)-HPODE;13S-Hydroperoxy-9Z,11E-octadecadienoic acid;(9Z,12Z)-(11S)-11-Hydroperoxyoctadeca-9,12-dienoic acid;(9Z,12Z)-(11S)-11-Hydroperoxyoctadeca-9,12-dienoate;(7S,8S)-DiHODE;(9Z,12Z)-(7S,8S)-Dihydroxyoctadeca-9,12-dienoic acid;(7S,8S,9Z,12Z)-7,8…	18.4476778261687;18.4476778261687;14.924570052595;14.924570052595;14.924570052595;14.924570052595;14.924570052595;14.924570052595;14.924570052595;14.924570052595;14.924570052595;14.924570052595;14.924570052595;14.924570052595	MS1 mz matched	313.235	45.618	10176.1	13951.8	8935.82	12888.5	14356.1	10028.6	18221.3	16104.4	11939.4	14003.9	7867.76	14310.5	17504	8591.41	16988.5	10856.2	10606	11253.7	12705	12136.6	10579.5
6615	1-Palmitoylglycerol	0.6583	NA	NA	MS2 forward	313.271	40.393	32503.9	36029.8	38002.9	36080.3	28821.7	38120.6	28681.8	47558.1	45523.1	81278.2	62366.1	28617.1	32814.1	75313.2	101172	37770.3	104699	36181.6	37431.2	93648.3	43653.3
6641	NA	NA	(S)-5'-Deoxy-5'-(methylsulfinyl)adenosine;	-1.51620421433769;	MS1 mz matched	314.089	214.423	73492.5	70563.1	72429.5	47926	67407.8	38844.2	45244.9	46983.7	53574.6	77459.2	61560.8	70524.5	75597.2	57017.8	99147.8	98982.4	73046.2	88844.8	55786.8	125830	92628.6
6651	NA	NA	NA	NA	Unmapped	314.143	211.312	37496.2	31783.2	41578.4	35738.5	25279.6	24245.3	29718.7	30229.3	32597.9	21019.1	20985.9	22334.7	24009.7	22272.1	23473.9	28553.8	33069	33298	33264.2	38707	34721.2
6652	NA	NA	NA	NA	Unmapped	314.172	302.173	17319.2	16612.2	17107	117969	71740.7	72130.4	85165.7	165081	51581.2	6013.18	12836.3	2878.14	803.2	948.08	6724.31	25545.6	1987.41	3141.89	7920.1	1343.09	1334.67
6655	NA	NA	Ethylmorphine;6-O-Methylcodeine;(+)-Erysotrine;Reboxetine;Ethylmorphine;Armepavine;Erysotrine;Laurifine;6-Ethylmorphine;3-Methoxyestra-1,3,5(10)-triene-16,17-dione 16-oxime;3-Methoxyestra-1,3,5(10)-trien-16-oximino-17-one	15.2033513577067;15.2033513577067;15.2033513577067;15.2033513577067;15.182914718565;15.182914718565;15.182914718565;15.182914718565;15.182914718565;15.182914718565	MS1 mz matched	314.173	155.615	45111.6	42737.1	41200.7	27094.5	44193.5	74566.6	59348.7	71050.6	69635.1	43873.9	22592	31307.2	26415.9	35863	48665.9	49794.8	32421.3	103229	33098.5	20421.3	24778.2
6656	Cyclopentolate	0.48505	NA	NA	MS2 reverse	314.178	251.06	9822.48	6815.32	7191.17	1368.36	6215.18	5842.96	617.196	980.579	6989.3	7488.59	8281.64	6685.46	1442.52	2155.02	1023.61	2371.65	2928.25	4152.07	7868.41	7818.43	3163.44
6663	16-Hydroxypalmitic acid	0.33315	NA	NA	MS2 reverse	314.274	151.178	5678.65	4614.36	6282.1	9972.92	6863.43	6047.44	8638.64	12216.9	5235.64	2746.89	1524.65	3374.88	4380.64	3127.87	5147.73	2867.37	2998.78	3757.17	3172.52	5563.76	6955.79
6664	NA	NA	Tyramine glucuronide;Melicopine;4,5-Dimethoxy-methyl-1,3-dioxolo(4,5-c)acridin-6(11H)-one	-0.248002573927848;-5.03567294088216	MS1 mz matched	314.303	34.202	19196.7	21238.8	20806.1	12228.2	21410.4	17242.4	17737.6	18272.4	17978.8	18214.9	11501.4	11143.3	13015.3	10962.5	15605.4	18326.9	27352.8	26269.1	18400.4	47620.2	38903.3
6665	NA	NA	Tyramine glucuronide;Melicopine;4,5-Dimethoxy-methyl-1,3-dioxolo(4,5-c)acridin-6(11H)-one	-19.7891371680163;-24.5767139784364	MS1 mz matched	314.303	107.404	36234.9	37701	36350.9	49069.8	45678	22211.9	55877.6	30764.1	44871.1	3891.42	2353.26	3974.91	1971.74	829.633	2869.69	62281.7	87089.8	105219	58708.8	36033.3	39899.1
6675	NA	NA	Cinnamyl benzoate;Benzyl cinnamate;4'-Methoxychalcone;Felbamate	-5.79463920364288;-5.79463920364288;-5.79463920364288;10.9199925744094	MS1 mz matched	315.016	298.641	2.24865e+06	2.1395e+06	2.31357e+06	1.85659e+06	4.2272e+06	2.12865e+06	2.73474e+06	1.28059e+06	3.12593e+06	982704	744811	425315	3645.73	8909.8	993956	754548	147887	405154	772424	62913.1	1072.45
6678	NA	NA	NA	NA	Unmapped	315.056	428.752	16988.2	13425.2	13434.3	16062.9	23984.5	18373.1	15959.5	22248.9	15653.8	19987.4	12539.3	14223	10653.1	7169.46	16456.1	8686.56	5514.55	8712.58	7275.23	3717.29	3951.33
6688	NA	NA	Brimonidine;SB 206553	3.42307494833963;12.3231794898677	MS1 mz matched	315.125	358.748	51227.3	54057.5	54004.8	36510.9	41747.2	40393.9	39166.1	38368.3	45546.7	59570.5	56040.8	68277.2	53931	58643.3	60131.1	51950	62277.7	56670.6	55553.3	56307	54847.8
6694	Dimethylbenzimidazole	0.3911	NA	NA	MS2 reverse	315.164	357.729	1975.15	1965.12	2729.77	2118.15	1903.48	1333.04	1888.62	1747.65	1996.54	2362.78	2176.36	1489.8	2440.17	1244.13	1556.31	4112.8	2458.95	2547.48	2012.56	2402.84	1922.88
6717	NA	NA	Lumiracoxib;	14.0427678120146;	MS1 mz matched	316.055	380.367	6964.09	10855.4	7875.64	6814.42	6327.72	5632.93	11204.1	7622.64	7300.93	6181.39	6663.01	5844.91	8405.08	11025.5	12201.4	7505.54	11942.5	6937.13	6596.34	12894.3	14326.8
6725	NA	NA	Codeine N-oxide;N-Dihydroferuloyltyramine;(S)-3-Hydroxy-N-methylcoclaurine;Oxycodone;Erythratine;3'-Hydroxy-N-methyl-(S)-coclaurine;(S)-3'-Hydroxy-N-methylcoclaurine;Nororientaline;(R)-Norreticuline;N-Norreticuline;(S)-Nororientaline;(S)-Norreticuline;Oxycodone;Cephalotaxine;(R,S)-Norreticuline;Norreticuline;3-Hydroxy-2-nitroestra-1,3,5(10)-trien-17-one;2-Nitroestrone;4-Nitroestrone;3-Hydroxy-4-n…	3.16994867629349;3.16994867629349;3.16994867629349;3.16994867629349;3.16994867629349;3.03731178221014;3.03731178221014;3.03731178221014;3.03731178221014;3.03731178221014;3.03731178221014;3.03731178221014;3.03731178221014;3.03731178221014;3.03731178221014	MS1 mz matched	316.148	405.493	20943.5	17581.7	19199.7	15775.5	17365.4	12963.5	12784.2	15663.4	16459.5	28975.9	16924	18047.4	20624.1	15597.7	20718	19383.1	20371.6	24757.2	19175.3	21889.1	17318.5
6732	NA	NA	Alizapride;	17.371920720284;	MS1 mz matched	316.184	266.868	5556.43	5338.27	5657.82	9668.7	10512.6	9366.97	11009.4	12129.2	7800.47	3803.21	2990.94	3459.45	2842.11	1871.36	3202.92	3347.28	2591.27	2788.34	3625.28	2926.31	2839.65
6741	NA	NA	NA	NA	Unmapped	316.228	85.555	12435.5	9941.51	8129.09	15446	16690.9	11622.7	22373.5	22658.9	14649.3	13282.9	1030.12	7627.75	13169.4	7902.97	8186.15	7913.7	12123.7	12512.8	10419.5	6108.85	11277
6743	Decanoyl-L-carnitine	0.9336	NA	NA	MS2 forward	316.246	176.844	4607	4424.18	4987.94	6203.44	5905.83	3006.37	6143.08	4267.41	4864.34	4960.27	1762.66	2545.56	4251.15	1921.01	3775.94	6665.92	4608.17	3566.17	1617.36	5257.68	1572.1
6756	NA	NA	Ethylendiamine dihydroiodide;EDDI	-13.6299	MS1 mz matched	316.919	328.785	231796	247062	236397	214579	212097	238135	217360	230099	227871	234528	252879	243036	235825	237726	247204	233243	236293	238242	236174	235317	257531
6766	NA	NA	Rosoxacin;Tuliposide B;6-Tuliposide B;6-O-[(3S)-3,4-Dihydroxy-2-methylenebutanoyl]-D-glucose	-4.90410687154512;13.2610165894888;13.2610165894888	MS1 mz matched	317.081	386.117	6546.83	6137.53	7699.23	9771.3	7495.35	4292.73	6939.93	8685.6	6660.82	7606.78	7408.76	6309.07	9029.7	6498.05	6053.43	8949.05	5494.45	3590.51	4373.27	6912.51	8987.19
6771	NA	NA	Hydroxytyrosol 1-O-glucoside;Vanilloloside;Etacelasil;Alsol	-8.9131889109696;-8.9131889109696;6.64323817996927	MS1 mz matched	317.113	291.107	191923	193645	199760	227851	203891	181002	237217	258856	176936	203621	264950	276949	180433	285564	209470	281926	190588	208363	184681	282303	172064
6776	NA	NA	Bromfenac;Strychnine;Vinorine	5.98506725705177;-3.29175645433569;-3.29175645433569	MS1 mz matched	317.159	27.282	13468	12908.4	13808.7	12004.5	3839.37	9185.57	12016.7	10807.9	10141	11532.5	9869.3	15981	13177.1	10884.9	17246.5	15181.2	14618.1	12057.5	13368.8	17003.9	14220.7
6777	alpha-Linolenic acid	0.3456	NA	NA	MS2 reverse	317.187	169.983	11573.6	14112.9	13002.9	22679.8	14210.6	7904.88	18166.4	30548.1	12676.5	13163.5	11019.7	7167.45	11677.3	14722.2	29128	7891.39	9889.34	20306.3	7283.5	9048.94	11666.3
6778	Glu-Lys	0.36915	NA	NA	MS2 reverse	317.18	285.082	1359.54	1733.52	1738.43	3248.18	3100.08	4860.15	3059.84	3267.1	3267.9	869.292	2268.01	2015.08	654.329	1330.35	869.452	1383.18	955.079	725.852	1766.06	307.37	420.412
6781	Codeine	0.3442	NA	NA	MS2 reverse	317.191	414.07	38688	33034.2	35601.8	44755.9	52744.5	35254.4	47925.3	49042.6	50452.3	36090	39257.1	31983.1	37455.6	22249.8	39155.6	38673.1	25408.9	30675.3	35113.1	23148.2	30301
6782	Arg-Thr	0.33035	NA	NA	MS2 reverse	317.19	401.035	15200.3	14103.7	12565.8	20665.6	21513.1	13810.4	21030	26683.2	18898.1	13595	17615.6	13118	24018.4	11843.5	15664.8	19713.9	10936.4	13070.8	14281.7	9568.32	18570.7
6796	NA	NA	Hydroxytyrosol 1-O-glucoside;Vanilloloside;1-O-Hexadecyl-sn-glycerol;1-O-Hexadecylglycerol;Chimyl alcohol;Glycerol hexadecyl ether	-5.20290935499368;-5.20290935499368;14.082619000908	MS1 mz matched	317.302	34.1905	69385.8	58802.2	50611.8	29554.5	12220.2	1522.91	4081.31	1590.67	9305.17	112172	123988	108283	116595	103115	115443	26929.4	33999.5	25340.2	27500.1	40963.6	58334.8
6802	NA	NA	Phosmet	0.616414	MS1 mz matched	317.995	328.785	46152	34080.3	36854.5	17226.8	29489.1	11049.6	16124.1	18418.6	25475.2	50117.5	31045.4	36810.9	41599.9	28217.6	43364	35784.5	47833.8	59429.1	37718.6	38912.7	32548.2
6806	NA	NA	NA	NA	Unmapped	318.038	444.951	2730.81	2294.01	2487.49	2274.27	1984.03	1368.86	1863.12	2677.62	2302.19	1100.6	1499.19	1381.18	451.685	621.715	1479.77	2979.94	2946.45	4178.62	4215.91	3207.41	3517.78
6820	Ile-Trp	0.39165	NA	NA	MS2 reverse	318.175	360.794	2965.05	3864.52	3097.38	4523.72	4831.18	4210.2	7050.82	5983.09	4224.67	3135.91	3495	2255.38	2266.64	2543.9	3497.83	1603.74	1260.52	1512.26	2937.49	1613.98	1720.4
6824	Saccharopine	0.3049	NA	NA	MS2 reverse	318.164	419.356	1854.44	2543.12	2082.95	3082.41	2463.45	2070.23	2326.56	2675.59	3077.1	2494.09	1919.19	2688.06	5270.63	1667.53	1861.75	2176.24	2108.82	3631.21	3586.46	1763	2223.29
6837	NA	NA	N-(1-Deoxy-1-fructosyl)histidine;Phytosphingosine;4-D-Hydroxysphinganine	9.45239638033148;16.3861163025744	MS1 mz matched	318.298	46.989	38251.7	37786.9	34315.4	23754.6	26242.3	48250.8	40372	47004.6	32877.2	27943.7	20848.3	35772.5	44717.5	44669.1	17160	37120.5	24006	34261.2	40930.9	51576.7	53663.7
6844	NA	NA	NA	NA	Unmapped	318.876	293.966	113384	106291	110543	115648	112631	81593.4	117448	110696	96139.9	119868	75127.5	97253.7	79850	57426.3	119424	100382	124699	137410	106810	125025	78710.8
6855	NA	NA	NA	NA	Unmapped	319.011	297.849	23866.4	23636.3	23935.1	15071.9	39383.1	18477.3	30283	9267.24	31046	12265.4	7486.45	4711.28	7293.68	3683.28	10525.2	5864.88	1717.99	4904.86	8980.11	1025.04	2517.19
6866	Indoleacetaldehyde	0.3262	NA	NA	MS2 reverse	319.151	261.43	18877.2	15554	18381.7	20008.6	16449.8	7852.05	13160.8	23610.6	11398.2	23085.2	21283.8	26788	41657.2	20377.7	21606.4	30847.3	40164.2	25811	25052.9	30835.9	45426.4
6896	NA	NA	Methylene blue;Methylthioninium chloride	-18.8034	MS1 mz matched	320.089	381.455	22882.8	23117.4	22200.4	12968.8	16332.6	10843.1	12233.1	10576.2	13870.6	15264.7	11356.1	13724.4	26522.6	18356.5	17011.4	26074.2	21781.2	29692.8	24162.3	57104.5	23702.8
6897	NA	NA	Ibandronate;Methylene blue;Methylthioninium chloride	-15.2155326121543;-2.75814736240631	MS1 mz matched	320.09	343.229	6970.26	9225.32	7877.29	10559.7	9877.88	5076.91	9540.46	6317.69	8978.56	3305.72	6085.82	5521.86	3043.85	2896.51	4496.01	12224.2	13435.2	10266.2	12630.2	10506.4	7349.8
6898	NA	NA	(S)-Annocherine A;Longifolonine	6.36822387152416;6.39515099448909	MS1 mz matched	320.094	189.894	4670.96	4482.98	4750.28	4380.14	7922.43	7624.28	5627.56	3213.04	12247.6	2379.82	2448.83	2835.03	2525.28	3815.89	3135.92	2418.42	1891.17	1698.62	5615.36	1120.37	1234.83
6905	NA	NA	Lofexidine;	19.2951854653051;	MS1 mz matched	320.161	321.328	6521.1	6559	6536.8	6997.88	8695.73	5977.63	8711.39	6799.58	6856.6	7014.72	4716.82	6246.29	9508.93	7235.91	12733.3	3487.77	3264.09	4365.31	3543.27	3565.15	3649.02
6911	NA	NA	NA	NA	Unmapped	320.292	118.561	6028.25	5575.02	8097.9	15198	14438.9	11367.2	14915	24314.1	11554	2232.27	376.47	958.975	997.986	744.796	1716.56	3077.95	2480.24	3499.36	2119.07	3165.52	2209.45
6914	NA	NA	Norfloxacin;Norfloxacin	-22.7300341840248;-22.7300341840248	MS1 mz matched	320.324	25.447	6211.51	5994.37	7239.86	7449.63	5255.88	3156.69	5273.99	8684.76	3232.76	7783.41	3593.16	1762.88	4492.33	3219.91	9018.93	3892.68	7518.46	5691.84	6069.05	7445.12	4777.3
6929	NA	NA	Dehydrorabelomycin;19-Hydroxytetrangulol	14.0594903903611;14.0594903903611	MS1 mz matched	321.077	270.227	9869.79	9529.27	8533.21	6081.3	7018.69	4219.59	6155.28	5482.59	8239.26	13414.3	6242.92	9757.64	7508.36	7865.46	12527.8	6943.93	9195.46	14508.9	8007.03	11065.4	8202.51
6937	2'-O-methylcytidine	0.9696	NA	NA	MS2 forward	321.121	197.485	1616.82	2292.28	2051.32	4104.49	2447.39	2564	3167.74	2410.57	2091.5	1399.28	1364.44	1222.22	1406.73	1751.34	1129.15	812.5	1129.93	1224.95	1235.84	673.253	1145.38
6945	20-Hydroxyarachidonic acid	0.3428	NA	NA	MS2 reverse	321.239	44.149	20423.7	21912.5	20700.3	28655	22557.4	21941.4	28827.8	39340.8	20062.9	23338	14530	21811.4	28460.7	22413.6	29152.8	23144.1	14435.9	18878.9	14403.7	9292.55	11661.3
6951	NA	NA	NA	NA	Unmapped	321.947	292.215	20168.3	18300.5	19450.1	10887.4	13924	5236.31	11171	16491.5	8299.11	33691.9	11925	20755.1	26972.6	10806.8	34501.6	18061.7	21094	24439	11360.1	22949.4	21887.8
6952	NA	NA	N,6-O-Disulfo-D-glucosamine;N2,6-Disulfo-D-glucosamine	-11.7997	MS1 mz matched	321.984	330.954	76332.3	81514.8	82327	82084.5	114985	68313.6	99165.9	75705.3	97320.4	73501.4	43945.1	40762	37072.4	42591.5	75250.6	49327.2	43153.4	60998	58753.2	38330.7	40092.4
6953	Ile-Asn	0.4895	NA	NA	MS2 reverse	322.052	250.638	137183	96606.3	124504	34504.3	105990	82878	47653.5	81473.5	130233	127425	143757	143194	80517.7	93878.6	128330	131613	145432	192946	156464	257352	212699
6954	NA	NA	Histidinyl-Glutamate;Glutamyl-Histidine;7-Methylinosine;	-0.863992697728911;-0.863992697728911;-0.863992697728911;	MS1 mz matched	322.069	435.333	512553	521099	503156	449088	393346	273769	499653	409321	413105	528812	361940	471616	559320	510387	629700	515408	668940	657583	553068	637390	728522
6955	6-Mercaptopurine	0.4922	NA	NA	MS2 reverse	322.068	408.515	39978.6	61949.8	38362.7	37049.2	51299.9	22357.6	60954.6	31847.6	30323.8	64821.4	47553.3	55162.8	29187.1	32263.4	63483.1	41451.4	41274.1	42114.6	42686.8	36857.9	41808.3
6957	NA	NA	Beta-Citryl-L-glutamic acid;beta-Citryl-L-glutamate;beta-Citrylglutamate	-4.96995050720014;-4.98334317542449	MS1 mz matched	322.075	471.497	433592	403844	439047	492513	631964	444179	515960	426859	469422	537874	429682	444451	414221	329919	542803	301749	242835	328911	277028	236942	232403
6960	Peucedanin	0.48865	NA	NA	MS2 reverse	322.104	378.082	46005.4	45637.6	43962.4	21842.6	28699.3	19282.2	22450	17797.5	26018.3	62481.5	55346.9	74254.3	42318.9	51236.1	46595.9	56546.1	63280.1	42537.1	52391.9	40728	40198.9
6964	Tyr-Val	0.6864	NA	NA	MS2 forward	322.182	44.094	8066.96	6873.15	7205.8	9909.18	9589.33	8974.74	14174.9	13597.7	10410.7	5789.39	3115.62	8099.13	5144.22	4471.58	6151.72	5709.1	6061.84	5912.05	4701.61	6547.61	3753.07
6965	Arg-Phe	0.42515	NA	NA	MS2 reverse	322.185	322.077	2599.39	2188.72	2265.19	3391.63	2883.2	3274.91	3092.94	3187.42	3021.93	2321.47	1963.67	1440.64	1540.7	1097.58	1848.27	2505.36	2090.26	2364.84	2194.96	1846.75	1756.39
6988	Deoxythymidine 5'-phosphate (dTMP)	0.8679	NA	NA	MS2 forward	323.071	435.333	54849.1	61444.8	56791.1	51938.6	53031	33454.2	56492.7	47764.8	45967.7	60324	43479.2	56197.1	69786.6	59567.8	71693.5	60001.7	71881.8	71562.1	62129.3	69279.8	82724.8
6994	NA	NA	Flazine methyl ether;Dinitramine	-7.31739824715002;12.7294048320013	MS1 mz matched	323.1	407.911	36922.6	40965.6	34956.8	28098.5	30897.8	25149.1	32458.7	26178.2	30869.8	43378.7	26287.6	33802.6	38566.5	35827.6	39977.6	39476.2	44261.1	50672.7	39797.7	43869.2	47208.8
7013	3'-O-methylcytidine	0.49895	NA	NA	MS2 reverse	324.058	432.2	151760	145108	149933	160219	183723	170100	162215	142358	161245	132418	114862	107417	84714.7	74051.3	129723	148787	146016	162814	147951	156543	133108
7029	Linoleoyl ethanolamide	0.9756	NA	NA	MS2 forward	324.287	34.852	65693.2	65830.8	76534.6	55138.5	53706.3	42683.4	54697.1	88878.6	44092.9	46106.9	26323.9	34877.2	42324.3	47074.5	56934.2	73166.7	83974.9	130693	81514.3	116840	131733
7036	Uridine 5'-monophosphate (UMP)	0.997	NA	NA	MS2 forward	325.042	428.343	240464	201692	220527	251345	427782	216920	230305	90440	211825	208203	150121	244280	245819	159803	538737	120886	126003	139668	120337	112199	102452
7038	NA	NA	Phenytoin dihydrodiol;3',4'-Dihydrodiol;N-Glucosylnicotite	-8.23816235794081;-8.23816235794081;1.0486111670741	MS1 mz matched	325.059	443.913	9099.7	8437.33	9412.81	7017.34	10921.1	5155.22	4916.16	5221.19	6981.02	6021.38	4915.61	8764.02	10125.8	7061.28	15190.6	12261.2	9270.75	8210.34	5910.31	24839.8	7338.9
7044	NA	NA	2-Hydroxy-4-(4-methoxyphenyl)-1H-phenalen-1-one;9-(4-Hydroxyphenyl)-2-methoxy-1H-phenalen-1-one;Benzo[a]pyrene-7,8-dihydrodiol-9,10-oxide;7,8-Dihydro-7,8-dihydroxybenzo[a]pyrene 9,10-oxide	5.64625030060441;5.64625030060441;5.62738191362105	MS1 mz matched	325.086	217.296	7319.8	6506.4	7074.64	1445.97	1487.06	1272.21	1412.84	2029.92	3296.63	1448.67	1692.04	1708.17	690.085	2493.05	4355.9	5180.35	7059.38	9577.72	6503.32	15141.4	10602
7047	Val-Tyr	0.44895	NA	NA	MS2 reverse	325.111	437.131	128607	138156	84019	281536	172518	111403	253591	383762	73259.8	100028	284671	191193	992471	577515	145028	316722	112874	62236	56427.1	90503.8	509523
7055	NA	NA	5-Octadecynoic acid;Mangiferic acid;9E,11E-Octadecadienoic acid;Linoelaidic acid;10E,12Z-Octadecadienoic acid;Linalyl caprylate;Bovinic acid;Linoleic acid;Ethyl 2E,4Z-hexadecadienoate;Linoleate;Linoleic acid;(9Z,12Z)-Octadecadienoic acid;9-cis,12-cis-Octadecadienoate;9-cis,12-cis-Octadecadienoic acid;9-cis,11-trans-Octadecadienoate;(9Z,11E)-Octadecadienoic acid;Chaulmoogric acid;Malvalic acid;Ste…	9.88330617992484;9.88330617992484;9.88330617992484;9.88330617992484;9.88330617992484;9.88330617992484;9.88330617992484;9.88330617992484;9.88330617992484;9.99142878137849;9.99142878137849;9.99142878137849;9.99142878137849;9.99142878137849	MS1 mz matched	325.218	44.941	18132.5	21327.3	14968.1	16091.2	15957.1	35328.8	18490.3	29918.4	13137.2	56500.2	15516.4	10885.3	36515.9	13034.6	39061.1	18886	16334.1	24261.5	12183.8	44106.5	11141.1
7095	N-Oleoylethanolamine	0.97	NA	NA	MS2 forward	326.303	34.876	214143	258762	219761	268252	344796	281145	376704	484145	281021	163798	102098	129127	151775	138965	174934	195482	247789	268541	189544	216082	211517
7097	NA	NA	Famphur;Famophos	-6.58354	MS1 mz matched	326.339	116.833	5243.88	5155.47	4429.64	6648.99	8071.37	4376.83	8632.59	7583.83	5133.95	3601.78	1277.89	2330.64	2875.66	1022.35	4660.53	3260.31	4292.88	5649.19	3481.94	9559.68	9129.72
7098	NA	NA	NA	NA	Unmapped	326.376	88.765	31428.1	29516	31324.7	14131.3	14862.9	8042.86	8949.92	12787.4	12583	30679.6	16151.1	23172.6	30233.5	22097.7	37520.3	47636.7	56381.7	62964	44210.5	59276.1	55114.5
7104	NA	NA	Diclofop	-7.05497	MS1 mz matched	327.017	26.098	119815	121564	123112	110488	90577.1	107830	114422	107500	87611.2	83197.8	96620.6	94628.2	108711	63912.3	103823	93808.1	105748	96473.8	90328	112075	102759
7107	NA	NA	N-Acetylaspartylglutamic acid;Propaphos	-12.0539707918492;-9.20780637836622	MS1 mz matched	327.077	434.38	31356.6	35375	41464.5	22930	42097.6	44636.3	22624.9	24545.6	27516.4	35177.4	37888.4	38243.7	35918.4	38397.5	37227.9	42988.4	45027.9	65655.9	74260.9	44969.5	57182.3
7149	NA	NA	N-(1-Deoxy-1-fructosyl)phenylalanine;	14.261835662151;	MS1 mz matched	328.136	209.665	32200.9	33566.7	35204.3	30396	29440.2	27106.4	29060.6	29831	36687.3	19652.6	24142.9	24765.5	24949.1	20504.7	24896.8	40437.3	42407.4	45121.7	51388.3	39127.4	48075
7163	N,N-Dimethylsphingosine	0.42045	NA	NA	MS2 reverse	328.319	105.788	4703.1	3066.06	3793.41	4837.83	5703.27	2784.46	5562.5	4277.06	4736.36	1155.22	201.893	1379.88	382.864	573.831	1038.69	6496.31	6535.92	8495.73	4142.46	3608.37	1945.4
7165	NA	NA	NA	NA	Unmapped	328.355	118.627	3086.53	3167.7	3217.13	3061.92	2568.51	1242.85	1965.98	3158.32	1553.28	2433.76	685.752	998.614	1590.52	666.278	1904.94	2943.93	3931.28	5201.08	3379.27	7195.74	7639.39
7178	NA	NA	Thioxanthine monophosphate;Metominostrobin	-15.2590218965524;3.16771911201602	MS1 mz matched	329.089	333.575	78128.4	79878	90925.5	21908	42212.5	11119.4	21926.6	26043.2	37658.6	96445.2	38366.5	53385.2	43956.9	39914.5	95172.5	55893.6	70532.4	149162	77310.5	104099	74112.2
7179	Ile-Met	0.49625	NA	NA	MS2 reverse	329.091	383.365	19567.5	18379.4	20746.7	35003.3	33780.1	24807.3	32513.2	32821.9	26628.9	13634.7	12914.9	9709.31	5619.26	5089.75	12218.8	15253.5	11886.3	14725.9	14689.7	9977.4	7618.14
7185	Phe-Tyr	0.4933	NA	NA	MS2 reverse	329.147	182.831	1622.15	2290.39	1567.86	1751.8	2623.73	2663.27	2577.76	2117.7	2305.87	3513.14	2479.56	3218.59	1964.74	1918.72	1679.91	1871.47	1709.34	1644.87	1485.94	1808.97	1527.84
7191	Oxprenolol	0.47195	NA	NA	MS2 reverse	329.191	437.065	16614	15809	16779	25552.2	23808.9	23672.3	23159.8	27862.5	17797	22614.1	18229.2	13804.5	6343.67	7140.86	15492.3	15665.2	9101.86	13575.7	14120.5	8155.23	5852.57
7195	NA	NA	Avocadene 4-acetate;Avocadene 1-acetate;MG(16:1(9Z)/0:0/0:0);Avocadene 2-acetate;MG(0:0/16:1(9Z)/0:0);Stanozolol;Androstazole	-7.18817469973409;-7.18817469973409;-7.18817469973409;-7.18817469973409;-7.18817469973409;22.8483342802491	MS1 mz matched	329.266	34.77	67662.4	54795.5	65263	25334.9	3730.86	4534.6	29731.4	7479.77	7240.73	136065	81856.3	125493	127150	103080	117654	36969	48930.9	39116.5	31984.5	35736	50874.7
7206	NA	NA	NA	NA	Unmapped	329.892	298.448	8207.88	7677.41	9942.24	961.455	2025.78	1626.29	1563.07	848.724	1954.27	18644.2	8343.87	20286.2	23134.6	20700.1	18906.1	6669.16	20941.4	21005.1	10075	18875.8	15182
7211	Adenosine 2',3'-cyclic monophosphate	0.9878	NA	NA	MS2 forward	330.057	277.733	7404.4	7027.84	6837.32	5594.18	5773.96	1604.15	6313.16	7038.72	4849.19	6844.14	4771.52	7377.49	7670.53	6273.05	10106.3	7858.14	11261	12326.1	7441.41	11275.1	9063.95
7213	NA	NA	Iodotyrosine;Glutathione;5-L-Glutamyl-L-cysteinylglycine;N-(N-gamma-L-Glutamyl-L-cysteinyl)glycine;gamma-L-Glutamyl-L-cysteinyl-glycine;GSH;Reduced glutathione	-6.83849525745289;-2.60515207891043	MS1 mz matched	330.071	390.868	481249	321043	443266	210663	372967	175276	117242	51728.7	430092	496013	338514	407290	168460	182014	195344	328437	432512	527645	550474	292783	151732
7216	Phosphoglycolic acid	0.6753	NA	NA	MS2 forward	330.092	333.136	8770.99	5973.17	8815.06	3860.16	3711.83	2492.63	3515.43	4196	3918.77	11744.6	5384.14	5380.6	4437.04	5266.26	9105.47	7045.95	6911.95	14258.6	6852.09	10166.7	6443.02
7220	NA	NA	4-O-beta-D-Galactopyranosyl-D-xylose;Serotinose;2-O-b-D-Galactopyranosyl-D-xylose;Galactose-beta-1,4-xylose;Sambubiose;3-O-beta-D-Galactopyranosyl-L-arabinose;Vicianose;O-alpha-L-Arabinopyranosyl-(1-6)-D-glucopyranose;Arabino-galactose;6-O-beta-D-Xylopyranosyl-D-glucose;Primeverose;6-O-(beta-D-Xylopyranosyl)-beta-D-glucopyranose;beta-Primeverose	-5.27673887474816;-5.27673887474816;-5.27673887474816;-5.27673887474816;-5.27673887474816;-5.27673887474816;-5.12647001526493;-5.12647001526493;-5.12647001526493;-5.12647001526493	MS1 mz matched	330.137	343.38	17607.1	15805.2	14425.5	10605.1	11011.2	7607.35	10750	10922.3	11180.5	18715.5	12682.4	15893.7	25544	17364.5	18822.3	17701.5	22325.1	19853.3	16623.1	23724.2	20120.2
7224	Benzylbutylphthalate	0.48755	NA	NA	MS2 reverse	330.176	497.317	5546.98	5306.9	5178.34	6639.05	5782.52	2820.04	5183.64	5972.32	4957.74	3061.33	2654.08	2669.38	3069.68	2338.51	4840.61	7978.1	6755.8	8098.7	6137.16	8611.52	8428.19
7229	NA	NA	N4-Acetylcytidine;Vidarabine;9-beta-D-Arabino furanosyl adenine monohydrate	16.4765841445378;4.90786190394765	MS1 mz matched	330.219	27.183	23142.3	24031.2	22162.2	30874.8	24973.9	21787.2	24873.7	33072.4	13275.4	23845.6	17187.9	10840.4	18909.9	19372.9	21582.2	13327.1	12225.2	17919.4	22329.6	22531.4	26464.8
7231	NA	NA	4-Methyl-4-aza-5-pregnene-3,20-dione;17beta-Acetamidoandrost-4-en-3-one	24.6726127649586;24.6726127649586	MS1 mz matched	330.244	82.522	55437.9	49133.6	47484.9	55325.9	56678.6	67292.5	76524.8	84902.9	71518.8	45319.4	10811.7	34425.5	46413.9	40483.7	41902.2	56964	63602.2	54914.5	68393.6	53549.5	58035.5
7233	NA	NA	NA	NA	Unmapped	330.245	45.386	143344	171047	153356	152601	136343	230083	171958	206624	206031	150135	79359.2	123286	153198	177029	109844	190538	222908	184934	180187	175530	149728
7239	NA	NA	NA	NA	Unmapped	330.816	293.507	44550.9	45664	47305.3	42237.6	41044	35838.6	43553.3	46914.1	34745.2	46817.7	35073.3	39522.6	31421.4	31063.1	44184.7	44104.1	54237.6	57044.3	51264.4	65817.9	46872.1
7252	NA	NA	(S)-5-Diphosphomevalonic acid;(R)-Mevalonic acid-5-pyrophosphate;Citrus Red No.2;Citrus Red 2	6.81559499021732;6.81559499021732;9.41203656677144	MS1 mz matched	331.109	405.052	47374.4	46738.3	44691.5	47693.9	48135.1	45287.8	50379.5	52319	46395.6	42552.9	42259.5	41181	38477.2	32691.4	45370.5	45405.8	43244.2	44801.4	41317.6	44682.1	35317.5
7265	NA	NA	Inosine 2',3'-cyclic phosphate ;3',5'-Cyclic IMP;Inosine 3',5'-cyclic monophosphate	13.0227774434611;13.0227774434611	MS1 mz matched	331.203	151.086	404433	341556	362995	442934	376727	218065	374914	660997	439854	370302	208943	216365	218422	329519	479629	178420	214176	544636	314799	240189	235698
7266	NA	NA	1,2,3-Tris(1-ethoxyethoxy)propane;	0.360781390460805;	MS1 mz matched	331.202	163.657	163126	165869	159852	238827	135235	110464	184824	306175	185658	174796	144260	104214	108185	222167	279596	93513.1	123128	225833	135350	115482	123710
7285	NA	NA	Hydroxybupropion;Dimethachlor	9.38249919442668;9.40797937768728	MS1 mz matched	332.029	316.49	8183.7	9683.82	8469.09	7807.27	6973.94	5587.64	10027.4	6214.51	7407.96	7505.28	5504.55	6716.8	9201.17	8237.35	9662.04	7825.25	9103.85	8484.27	7932.16	8242.89	8482.57
7289	2'-Deoxyadenosine 5'-monophosphate (dAMP)	0.9988	NA	NA	MS2 forward	332.073	406.57	32901.6	31373.6	31688.1	26137.5	23808	13474	16393.5	22296.3	27957.6	20249.4	23560.8	22997.7	37920.7	27906.7	31577.8	45614.3	66163.8	49155.1	34945.5	53179.4	48634.3
7292	Dantrolene	0.38295	NA	NA	MS2 reverse	332.093	365.367	172048	157454	207571	312225	352724	268026	338403	268535	281782	108867	149070	74247.3	32298	40272	144046	122257	63848.2	114611	106864	64340	43454.3
7294	Rosolic Acid	0.4682	NA	NA	MS2 reverse	332.132	313.525	3401.81	3542.37	4217.4	2118.34	3474.18	3336.87	766.717	3665.48	2012.45	4664.92	2834.13	3685.37	3484.43	1497.77	2944.25	5701.7	4802.65	6900.97	4090.28	7317.05	5549.5
7295	NA	NA	Amitraz;Mitac	-0.682153	MS1 mz matched	332.144	386.046	46060.4	42050.5	42336.4	51158	44572.6	39645.4	45941.2	47449.1	47680.6	33749.4	27993.5	28027.8	26021.2	26402.4	32891	45730.1	44698.6	52032.7	45077	47032.9	41969.2
7304	NA	NA	Chlormerodrin;	0;	MS1 mz matched	332.19	348.838	9180.89	15013.4	14344.8	26120	33316.4	22111.5	35541.9	34334.7	28170	11225.1	9680.8	7948.4	10331.2	7100.94	18389	11891	4965.47	7630.14	9495.22	4654.15	4710.19
7308	NA	NA	NA	NA	Unmapped	332.24	208.96	3623.16	3366.76	4457.09	8269.83	11530	1886.16	6225.87	1821.47	3679.19	5134.58	3569.93	5593.71	8119.9	4113.18	5751.97	3466.37	2254.12	4688.14	2912.3	4248.6	2719.93
7314	NA	NA	NA	NA	Unmapped	332.313	46.166	45325.3	58415	50826.3	60095.3	34904.4	42559.1	66170.8	69512.9	46140.1	34175	34655.1	33486.3	51029.9	41236.7	72408.8	55026.9	28287.1	74976.9	23695.4	94374.3	108600
7316	NA	NA	NA	NA	Unmapped	332.329	95.446	74029.1	72747.9	70211.1	50335.8	35166.7	22460.1	50755.9	52058.6	27858.1	69474.2	27344.1	41762.9	53358.9	38046.3	60590.2	105084	114635	149596	93208.2	147256	130436
7325	NA	NA	NA	NA	Unmapped	332.893	294.498	5.57756e+06	5.29793e+06	5.29508e+06	6.6425e+06	6.44737e+06	4.31786e+06	6.09822e+06	5.836e+06	4.91798e+06	6.29927e+06	4.126e+06	5.29594e+06	4.88548e+06	2.78471e+06	6.37912e+06	5.18034e+06	6.41738e+06	7.25178e+06	5.27031e+06	4.78936e+06	4.13963e+06
7326	NA	NA	2-Deoxy-D-ribose 1,5-bisphosphate;D-Ribose 1-diphosphate	-5.44235087787253;-5.44235087787253	MS1 mz matched	332.95	328.556	291272	299926	290953	272739	279924	269366	272547	300903	275330	284400	273082	293184	278994	268562	287661	276919	292635	305984	278332	309832	319372
7349	NA	NA	(R)-Marmin;Gibberellin A45;Gibberellin A61;Gibberellin A70;Gibberellin A51;Gibberellin A20;Gibberellin 20;Trichothecin;Gibberellin A4;Gibberellin A51	13.927224645223;13.927224645223;13.927224645223;13.927224645223;13.927224645223;13.8486475289863;13.8486475289863;13.8486475289863;13.8486475289863	MS1 mz matched	333.175	405.803	27976.3	26662.1	27452.9	9743.25	17974	8568.94	11664.4	10876	16227.5	49035.4	24968.5	39408.7	41857.7	28891.5	43939.3	19983.2	25667.5	31630.8	21191.5	28652.7	29835.2
7350	NA	NA	(R)-Marmin;Gibberellin A45;Gibberellin A61;Gibberellin A70;Gibberellin A51;Gibberellin A20;Gibberellin 20;Trichothecin;Gibberellin A4;Gibberellin A51	10.9166488589438;10.9166488589438;10.9166488589438;10.9166488589438;10.9166488589438;10.8380719792662;10.8380719792662;10.8380719792662;10.8380719792662	MS1 mz matched	333.174	307.198	4728.99	5271.04	5328.65	15135	13898.7	14675.6	12575.9	19831.5	8827.79	4034.14	3774.59	1125.99	1593.73	1192.23	2959.98	3874.55	1102.76	1798.55	1869.96	800.336	1118.73
7389	NA	NA	Seneciphylline;rcissidine	2.2739988521523;2.2739988521523	MS1 mz matched	334.158	418.104	3072.07	2582.22	2567.16	731.817	2800.71	1305.2	1034.76	1202.66	1768.22	7201.08	2731.4	6060.78	8799.12	5871	7349.27	714.448	1507.37	1464.64	1252.46	1171.23	2251.04
7395	NA	NA	NA	NA	Unmapped	334.184	380.367	2515.85	2839.93	1587.7	3485.79	3123.15	2646.29	6891.82	5934.99	1735.88	1003.46	3696.11	2233.51	13489.4	8970.54	2449.49	4595.91	1368.68	1437.23	1412.85	1299.69	12149.5
7410	NA	NA	3-[(2-Chlorobenzylidene)amino]-6H-dibenzo[b,d]pyran-6-one	-17.9247	MS1 mz matched	334.762	43.658	15870	14009	14223.3	18930.5	16618.4	7542.68	20121.2	11665.7	14468	10603.4	6241.84	8175.65	9272	7122.81	13021.5	23661.7	25440.9	30686	19394.6	15863.6	13911.3
7421	beta-Nicotinamide D-ribonucleotide	0.9956	NA	NA	MS2 forward	335.061	447.904	26431.2	22896.8	23431.9	22197.7	20793.4	17449.5	18117.2	45218.8	23563.4	14823.1	16249.6	12558.9	3938.73	6642.4	12966	30025.8	21107.6	32401.3	31254.9	28305.3	34916.6
7422	NA	NA	1-(sn-Glycero-3-phospho)-1D-myo-inositol ;sn-Glycero-3-phospho-1-inositol;1-(sn-Glycero-3-phospho)-1D-myo-inositol;2-(alpha-D-Galactosyl)-sn-glycerol 3-phosphate;alpha-D-Galactosyl-(1,1')-sn-glycerol 3-phosphate;1-O-alpha-D-Galactosyl-sn-glycerol 3-phosphate;2-(alpha-D-Glucosyl)-sn-glycerol 3-phosphate	-7.47755316668353;-7.48353995386465;-7.48353995386465;-7.48353995386465;-7.48353995386465	MS1 mz matched	335.072	425.344	133708	120100	126332	162570	175765	150644	144948	213936	150552	120438	99586	97469.4	72307.9	60839.6	98557.5	115788	85785.1	114098	99713.6	130711	127385
7424	NA	NA	Progabide;19-Hydroxy-8-O-methyltetrangulol	-22.2506954750007;-9.27910068141765	MS1 mz matched	335.089	248.375	4817.04	3564.88	4016.48	1768.54	4487.14	2572.84	4424.35	2822.4	3608.27	6423.27	4651.67	5662.17	5351.63	3874.12	1644.95	3652.32	2976.32	3770.39	2624.05	2681.14	3967.87
7425	NA	NA	4-O-beta-D-Galactopyranosyl-D-xylose;Serotinose;2-O-b-D-Galactopyranosyl-D-xylose;Galactose-beta-1,4-xylose;Sambubiose;3-O-beta-D-Galactopyranosyl-L-arabinose;Vicianose;O-alpha-L-Arabinopyranosyl-(1-6)-D-glucopyranose;Arabino-galactose;6-O-beta-D-Xylopyranosyl-D-glucose;Primeverose;6-O-(beta-D-Xylopyranosyl)-beta-D-glucopyranose;beta-Primeverose	-5.27673887474816;-5.27673887474816;-5.27673887474816;-5.27673887474816;-5.27673887474816;-5.27673887474816;-5.12647001526493;-5.12647001526493;-5.12647001526493;-5.12647001526493	MS1 mz matched	335.092	343.603	72715.2	65299.7	68507.4	43847.5	41362.9	32476.7	31802.6	53490.2	42124.9	99914.5	82334.2	101925	116531	96131.2	100414	87215	94308.2	86102.6	72219.6	86535.2	89136.3
7455	Nicotinate D-ribonucleotide	0.9961	NA	NA	MS2 forward	336.045	450.351	2144.37	1392.48	1652.76	1630.04	2566.34	2981.8	2487.62	2676.03	1362.64	4119.06	1337.52	2746.16	2874.92	2305.1	4143.78	565.693	237.079	348.24	379.322	46.7056	139.534
7465	Primaquine	0.40805	NA	NA	MS2 reverse	336.085	373.242	81890.4	99702.5	88570.7	98553.6	110213	89740.4	100994	108244	107263	82552.1	96945.1	107730	93126.8	99340.7	87018.6	90116.4	91543.8	83559	100621	88265.3	113089
7473	N-Acetylglucosaminylasparagine	0.9721	NA	NA	MS2 forward	336.138	422.306	45025.7	39060.8	40718.3	43854.3	56775.4	37168.3	43686.8	41073.7	48769.8	46943.1	35340.3	34838.5	27376.2	25379.9	37736.6	34070.1	34175.9	43483.5	37554	34595.7	27989.2
7476	Isopentenyladenosine	0.7925	NA	NA	MS2 forward	336.164	70.1735	6101.14	6529.03	4404.59	5377.57	5449.94	3416.4	8061.69	7853.83	5151.11	3590.04	200.6	3181.61	5835.86	4286.46	7668.76	7042.51	9873.24	12143.8	8200.83	10845	20302.4
7479	Isovalerylglycine	0.47755	NA	NA	MS2 reverse	336.218	40.174	12749.5	11166.5	11447.5	3876.02	17290.4	11071.3	1099.53	23839.3	12591.7	13911.6	9428.01	6624.1	9511.53	6957.08	10599.4	21235.6	21420.6	26954	19468.8	17506.5	13097.3
7484	NA	NA	Pipericine;	13.958059589885;	MS1 mz matched	336.323	33.969	267997	278719	300770	305533	236419	215047	220892	530982	161977	329853	297984	207198	215146	386748	483247	247173	202067	375186	263937	306282	258226
7490	NA	NA	1,7-diphospho-1-epi-valienol	14.8375	MS1 mz matched	337.006	487.719	11658.5	9675.85	10652.5	7514.39	4043.77	1987	3262.78	5145.59	9549.25	4306.04	5504.01	4956.61	1792.49	6434.57	4065.59	13750.8	14277.9	17453	14035.8	24633.3	12762.5
7495	NA	NA	4-Hydroxy-5-(dihydroxyphenyl)-valeric acid-O-methyl-O-sulphate;2,2-Bis(4-hydroxyphenyl)hexafluoropropane;Bisphenol AF	7.49289909144582;-13.3286317709315	MS1 mz matched	337.054	270.342	14556	12900.6	13391.7	12184.7	13358.5	5952.88	10325.2	14747.2	10707.2	21792.4	12778.7	19366.5	26508.4	12833.3	23054.1	17120.9	19548.4	20812	11958.5	18859.4	25734.7
7497	NA	NA	Dolineone;Dicumarol;Pachyrrhizin;Dehydroneotenone;Dicumarol;Dicoumarol;Tetracenomycin D1	-4.68006946222735;-4.68006946222735;-4.68006946222735;-4.68006946222735;-4.71547928165796;-4.71547928165796	MS1 mz matched	337.062	24.477	4045.31	3477.24	3820.06	8028.88	8518.28	7600.5	8302.19	3845.76	6257.79	9822.62	3428.57	10928.3	5482.26	9747.41	4187.12	3088.85	3377.81	3568.16	638.972	5074.81	4954.84
7498	S-Nitroso-L-glutathione	0.32955	NA	NA	MS2 reverse	337.076	425.344	3826.37	3251.12	3998.15	4327.74	5058.36	4153.05	4324.65	6035.97	4202.5	3817.8	3436.12	2353.28	59404.3	2167.88	3144.79	3168.24	3133.43	49611.6	4181.69	3720.78	5576.72
7506	NA	NA	Brimonidine;SB 206553	3.42307494833963;12.3231794898677	MS1 mz matched	337.107	358.566	17760.1	20555.1	20796.6	12005.1	12053.1	13585.7	13053.3	12585.8	15432	22046.6	17391.7	22738.7	18337.3	20699	20426.6	17907.4	19882.4	19664.4	19663.4	22318.3	19763.4
7520	MG(18:2(9Z,12Z)/0:0/0:0)[rac]	0.6266	NA	NA	MS2 forward	337.271	39.884	42951.2	39806.4	44059.9	64749.4	50982.9	66160.4	41583.6	70088.4	53033.8	43464.2	66805.9	45511.6	28717	27410	38048.6	36176.5	34241	38556.6	38085.8	26568.6	32361.2
7535	NA	NA	8-Anilino-1-phthalene sulfonic acid;1-Anilino-8-phthalenesulfote;ANS	-2.00628	MS1 mz matched	338.027	283.776	4066.65	3454.25	3902.21	2223.26	1934.79	1156.59	1891.21	1663.87	2135.29	3053.82	1804.92	1806.95	1513.28	2073.69	2655.44	8295.31	7367.98	10546.4	6512.96	835.752	799.362
7538	NA	NA	Famotidine;	8.85074864502745;	MS1 mz matched	338.048	179.072	128164	124434	116376	118672	123835	114200	124651	75174.3	81864.7	134949	99674	96556.3	178812	118237	162284	174432	126295	149043	102593	65995	99223.9
7544	NA	NA	3-Indole carboxylic acid glucuronide;2,8-Dihydroxyquinoline-beta-D-glucuronide ;5-Hydroxymethyldeoxycytidylate;5-Hydroxymethyldeoxycytidylic acid;2'-Deoxy-5-hydroxymethylcytidine 5'-phosphate	-17.4750922049808;-17.4750922049808;18.9160924740262	MS1 mz matched	338.074	464.743	41508.5	30225	37406.4	41339.6	25072.8	19280.4	25916.1	27683.4	33716.6	13337.9	18783.7	15281.8	9138.94	12948.7	13684.6	53567.3	60883.9	60875.3	43623.3	68314.2	44966
7555	Pimelic acid	0.465	NA	NA	MS2 reverse	338.175	45.329	2713.62	3179.81	1756.86	8195.99	5170.01	6128.22	5931.3	5534.19	3390.46	4988.42	4484.59	2492.89	3351.28	2266.16	5577.03	2671.4	2451.06	4807.16	5343.12	4042.83	2316.94
7562	Erucamide	0.94	NA	NA	MS2 forward	338.339	32.985	1.03279e+06	848604	864124	587708	538000	885803	486932	1.17118e+06	622413	841460	3.5876e+06	907722	380410	1.24512e+06	1.13099e+06	818518	936060	1.02555e+06	976782	585866	709413
7588	NA	NA	Geniposidic acid;Secologate;Swertiamarin;Geniposidic acid;Gardoside	1.87933701138019;1.87105091315254;1.87105091315254;1.87105091315254;1.87105091315254	MS1 mz matched	339.106	429.49	551035	473497	559215	425598	483882	199931	319496	267207	511975	391352	298110	282630	127695	137753	309065	587324	711713	934750	721804	705052	421743
7589	NA	NA	Methuyl tanshinonate;3'-(gamma,gamma-Dimethylallyl)genistein;Glyceollin III;6alpha-Hydroxyphaseollin;Lupiwighteone;Moracin H;Licoagroaurone;Otobanone;Glyceollin I;Demethoxycurcumin;Glyceollin II;Alamarine	20.3451233448403;20.3451233448403;20.3451233448403;20.3451233448403;20.3451233448403;20.3451233448403;20.3451233448403;20.3451233448403;20.3451233448403;20.3451233448403;20.3451233448403;-13.0048884044075	MS1 mz matched	339.122	353.633	11483.7	11073.1	11302.7	29867.4	32679	26229.3	33329.6	33848.6	22638.4	7771.32	10634.1	5521.93	2825.37	1153.16	6261.08	7706.41	2555.45	3902.54	5290.74	1316.02	2111.68
7591	NA	NA	15-Acetyl-4-deoxynivalenol;Acetyldeoxynivalenol;O-Acetylcyclocalopin A;Columbamine;(S)-cis-N-Methylstylopine;Jatrorrhizine	5.37031558211881;5.37031558211881;5.37031558211881;-2.45756777092136;-2.45756777092136;-2.45756777092136	MS1 mz matched	339.138	198.494	9167.44	7749.17	7718.03	8401.45	10474.7	9813.27	4019.36	2996.55	12484.7	7796.02	10751.8	9157	4283.67	6756.11	5593.04	14310.3	12867.5	9098.47	11935.6	6130.84	3559.27
7603	NA	NA	Glycidyl oleate	-18.0323	MS1 mz matched	339.287	39.843	254745	234408	236090	388333	298807	282802	287348	280349	294892	234884	626617	192751	138881	154498	237153	206960	207218	209059	235875	184310	192990
7605	NA	NA	Glycidyl oleate	14.4341	MS1 mz matched	339.287	147.566	105178	102057	113767	326469	294982	149339	462938	263983	203374	30026.9	12650.1	23959.6	38883.4	23578.4	39006.9	41629.1	53076.2	53700.2	34933.5	79575.5	88189.3
7624	NA	NA	Cefacetrile;S-Sulfanylglutathione;Glutathione hydrodisulfide	1.60565101420484;-8.40480876461063	MS1 mz matched	340.053	292.508	39501.3	35613.9	39963.1	21898.5	23631.2	20631.5	20600.8	25780.4	20387.1	51076.5	34295.1	51667.8	39033.7	33798.6	44369.3	30912	37873.2	37075.1	31297.8	41456.3	32656.6
7642	Nateglinide	0.32695	NA	NA	MS2 reverse	340.193	264.315	18120.6	19916.4	15541.5	3290.85	5765.62	2852.87	680	1437.56	6360.9	6094.42	4991.01	5768.77	2475.51	1603.04	998.855	5494.8	3279.89	4362.37	6087.95	4329.54	1132
7655	Pristanic acid	0.3266	NA	NA	MS2 reverse	340.318	105.868	79975.2	79551.2	81022.2	104155	98682.5	56176.1	123773	80574.9	97589.3	14387.5	6071.67	6191.98	8233.38	5139.68	12105.3	133427	157463	211639	120006	83158.1	83369.2
7669	D-Fructose 1,6-bisphosphate	0.7443	NA	NA	MS2 forward	341.001	492.192	7431.98	8403.2	8646.47	7046	9288.46	7343.89	5578.05	4020.67	9703.4	13522.8	12759.9	12241.6	5916.41	4530.29	8934.84	3705.73	7467.45	12134.5	7348.18	5541.91	4559.33
7681	NA	NA	3-O-(4-O-Methyl-a-D-glucopyranuronosyl)-L-arabinose;3'-Ketolactose;4-O-beta-D-Glucopyranuronosyl-L-fucose;2-O-(4-O-Methyl-a-D-glucopyranuronosyl)-D-xylose;2-O-a-D-Galactopyranuronosyl-L-rhamnose;4-O-(4-O-Methyl-alpha-D-glucopyranuronosyl)-L-arabinose;Cellobiono-1,5-lactone;Cellobiose-1,5-lactone;Cellobionolactone;3-Ketolactose;3-Ketosucrose;3-Dehydro-alpha-D-glucosyl-beta-D-fructofuranoside	5.53189324858563;5.53189324858563;5.53189324858563;5.53189324858563;5.53189324858563;5.53189324858563;5.41869082278123;5.41869082278123;5.41869082278123	MS1 mz matched	341.102	25.992	9511.53	11060.6	11264.6	6861.14	10105.4	9177.28	10436.2	11038.1	9697.51	6750.06	8704.36	13244.6	8809.92	20854.4	10648.5	8528.2	8739.98	8292.62	7426.77	10220.1	10808.2
7702	1-Stearoyl-rac-glycerol	0.7673	NA	NA	MS2 forward	341.303	236.416	7451.17	7361.53	6167.44	17793.9	18724.6	22550.2	16381.3	17878.9	13455.3	1965.81	1723.57	950.785	3366.49	3949.19	1527.84	3208.94	1377.38	2293.77	2249.76	1957.87	3747.24
7709	NA	NA	NA	NA	Unmapped	341.892	292.082	27579	26719.7	24811.5	18684.7	22099.6	10559.3	17647.8	23424	13849.3	40507.5	17115.1	26631.2	33899.4	14458.1	42555.9	22157.2	24541.5	31545.7	17015.1	34287.5	28746.6
7728	NA	NA	Capecitabine;Capecitabine;(1-(5-Deoxy-beta-D-ribofuranosyl)-5-fluoro-1,2-dihydro-2-oxo-4-pyrimidinyl)-carbamic acid pentyl ester	-23.0090963151439;-23.1101661619914	MS1 mz matched	342.137	380.567	22944.4	29303.6	23647.3	45001	28155.6	28414	43150.9	57399	12486.7	20777.7	39263.2	29430.1	143993	86579.8	26761.5	61927.4	17975.4	12538	16221.7	13001.5	80413.6
7735	NA	NA	(S)-Isocorydine;Peroxysimulenoline;Naltrexone;Isocorypalmine;5,8,13,13a-Tetrahydrocolumbamine;(S)-Tetrahydrocolumbamine;(13aS)-5,8,13,13a-Tetrahydro-3,9,10-trimethoxy-6H-dibenzo[a,g]quinolizin-2-ol;ltrexone;Caseadine;Cularine;Isocorydine;(+/-)-Pavine	13.8954225829744;13.8954225829744;13.8954225829744;13.919458369909;13.919458369909;13.919458369909;13.919458369909;13.919458369909;13.919458369909	MS1 mz matched	342.167	188.647	11191.1	10681.3	11937.1	5571.53	9894.41	20413.6	10530.6	11311.4	22188.6	9152.73	6587.75	8556.36	5336.97	8920.16	8674.98	11438.2	7453.2	24343.3	9406.51	2021.6	2452.33
7748	NA	NA	Hydroxyhexanoycarnitine;Homatropine;Annotine;Annotinine;Norhyoscyamine;Epinorlycoramine;Dihydro-beta-erythroidine	2.54229932086039;-2.90546910987524;-2.90546910987524;-2.90546910987524;-2.90546910987524;-2.90546910987524;-2.90546910987524	MS1 mz matched	342.298	126.266	18494.3	15360.2	17138.9	22642.7	19618.7	15061.8	30534.6	12071.5	19099.3	11969	3038.09	8999.51	8354.46	6427.79	8174.07	22990.7	23156.9	25903.1	24386	25925.4	21301.7
7761	NA	NA	Dehydrorabelomycin;19-Hydroxytetrangulol	14.0594903903611;14.0594903903611	MS1 mz matched	343.058	270.385	5137.23	4427.04	4481.12	2496.08	3618.68	2730.89	3252.18	2401.42	4717.37	6817.56	3697.07	5455.25	3272.08	4207.15	5946.02	3209.97	5159.69	6358.76	5628.71	5894.28	3793.02
7768	4-O-.beta.-Galactopyranosyl-D-mannopyranose	0.8805	NA	NA	MS2 forward	343.121	388.043	207228	199078	200813	256161	254920	250534	255896	361222	207166	172331	145757	129331	171424	146044	169615	201612	162202	178183	159040	276867	270712
7778	Arg-Trp	0.6636	NA	NA	MS2 forward	343.195	304.459	4776.93	5703.38	4590.61	9728.17	9536.6	11539.9	10933.3	17967.4	6759.69	3579.73	3647.56	2512.55	1805.63	1800.81	4016.18	4436.74	2413.77	2359.39	2845.77	2362.06	2044.13
7782	NA	NA	NA	NA	Unmapped	343.231	424.935	46604.1	43131.2	46531.5	46107.8	40691.1	27557.5	33997.9	34441.5	44694.1	37986.3	30914.6	38092	29396.5	25902.3	42130.5	52298.8	56100.7	69446.6	51698.5	68929	50836.9
7788	NA	NA	Maltulose;Isomaltose;Inulobiose;Galactinol;Sucrose;D-Maltose;Epimelibiose;Kojibiose;Glucinol;Trehalose;Sakebiose;Mannobiose;3-b-Galactopyranosyl glucose;Trehalulose;Allolactose;Turanose;beta-Lactose;Galabiose;Cellobiose;Lactulose;DEAE-cellulose;Melibiose;Neotrehalose;Glucose-1,3-mannose oligosaccharide;Fagopyritol A1;Alpha-Lactose;Sucrose;Cane sugar;Saccharose;1-alpha-D-Glucopyranosyl-2-beta-D-fr…	-11.3273141852143;-11.3273141852143;-11.3273141852143;-11.3273141852143;-11.3273141852143;-11.3273141852143;-11.3273141852143;-11.3273141852143;-11.3273141852143;-11.3273141852143;-11.3273141852143;-11.3273141852143;-11.3273141852143;-11.3273141852143;-11.3273141852143;-11.3273141852143;-11.3273141852143;-11.3273141852143;-11.3273141852143;-11.3273141852143;-11.3273141852143;-11.3273141852143;-11…	MS1 mz matched	343.293	152.687	69215.3	56756.6	67921.8	119137	83465.7	63347.4	71802.9	240544	48119.6	104510	36245.2	28656.4	71521.1	38286.1	38353.9	39416.4	33691.3	47701.3	64256.4	50633.9	157093
7804	NA	NA	Beta-Citryl-L-glutamic acid;beta-Citryl-L-glutamate;beta-Citrylglutamate	-4.96995050720014;-4.98334317542449	MS1 mz matched	344.056	471.611	57836.9	58720.9	57439.7	65818.6	77750.3	76645.6	80945.8	75840.2	73080.6	66788.7	74566.7	67263	82039	60487.3	79159	45871.3	38112.6	40989.4	39946.3	37061.3	38929.4
7822	NA	NA	Dibucaine;Dibucaine	-2.33577891321361;-2.40220729205114	MS1 mz matched	344.225	80.65	166344	157548	160172	132380	150603	120587	73949.9	80412.8	139981	168526	104266	99910.1	73916.7	70531.2	65700.9	122435	75037.8	93585.8	127374	112757	48137.7
7823	NA	NA	2-Dodecylbenzenesulfonic acid;4-Dodecylbenzenesulfonic Acid;AA861;Docebenone;Moxestrol;11beta-Methoxy-17alpha-ethinylestradiol;17alpha-Ethinyl-11beta-methoxy-1,3,5(10)-estratrien-3,17-diol;Preg-4,16-diene-3,11,20-trione	-1.73364384570569;-1.73364384570569;8.58400150581555;8.58400150581555;8.58400150581555	MS1 mz matched	344.225	65.506	180234	137130	139133	112994	172481	125547	61592.5	71086.3	180401	167084	98019.3	114841	54021.7	62710.6	54759.2	111733	67290	104837	131358	98252.8	46987
7825	Lys-Arg	0.38865	NA	NA	MS2 reverse	344.234	425.392	10456.9	8322.5	9092.72	7556.65	9950.8	7212.89	7411.49	9006.51	8880.13	9811.56	6590.35	7371.75	6962.46	6822.4	8220.4	10370.4	11732.5	12588	10903.2	13287	9752.02
7827	Sphingosine	0.3164	NA	NA	MS2 reverse	344.259	80.6375	18064.8	15407.5	14893.3	22304.1	23663.4	17640.3	29341.2	21877.6	17622.5	20543.2	3189.07	14474.7	21720	17098.1	17232.7	15154.4	23351.8	21093	16625.5	10512.9	18421
7843	NA	NA	NA	NA	Unmapped	344.999	297.72	37209.3	37349.3	38610.7	6506.59	11230	5360.29	9122.28	5546.23	11514.8	127474	49620.1	118019	170433	104097	126631	27951.6	82085.5	92645.2	36638.9	70472.4	57592.1
7850	NA	NA	Thiamine monophosphate;Oxadiazon	-7.81263595720672;-3.70797286818739	MS1 mz matched	345.068	429.665	74101.1	103185	80174.5	99625.1	105163	113076	119506	60146.7	56550	71028.3	76691.8	116108	213619	211444	291379	48308.5	57538.8	36125.3	32975.3	50599.5	66489.8
7851	Tyr-Pro	0.7457	NA	NA	MS2 forward	345.074	362.057	6690.2	6264	4981.05	4119.74	3470.93	2907.8	4271.91	3519.61	5689.43	6056.3	6779.81	5916.4	5402.39	7341.37	5739.43	7386.78	8919.8	8275.28	8504.83	8722.48	7392.85
7853	NA	NA	Thiamine monophosphate;Sodium 2-O-L-rhamnopyranosyl-4-deoxy-alpha-L-threo-hex-4-eno-pyranosidurote;Lepidimoide	3.45190570529158;0.290636927848214	MS1 mz matched	345.082	407.75	90620.9	96650.6	95938.9	67645.8	63345.4	62931.9	91039.4	69141.8	81796.1	86721.1	70451.9	73982.4	71392.9	87978.7	85932.9	96104	131144	130661	120895	116045	117144
7856	NA	NA	dehydronifedipine;3,7,4'-Tri-O-methylquercetin;3',5-Dihydroxy-3,4',7-trimethoxyflavone;Cirsilineol;Eupatilin;(-)-Usnic acid;(S)-Usnic acid;(S)-Uste;Nevadensin;Pachypodol;Quercetin 3,7,3'-trimethyl ether;Santin;Tambulin;Herbacetin 7,8,4'-trimethyl ether;Xanthomicrol;4',5-Dihydroxy-6,7,8-trimethoxyflavone;Obtusin;3',4',5'-O-Trimethyltricetin;5,7-Dihydroxy-3',4',5'-trimethoxyflavone	-14.0548917347174;18.5998065619684;18.5998065619684;18.5998065619684;18.5998065619684;18.5998065619684;18.5998065619684;18.5998065619684;18.5998065619684;18.5998065619684;18.5998065619684;18.5998065619684	MS1 mz matched	345.103	416.293	47199.3	41116.5	50964.8	36536.9	55477.3	26863.9	32728.3	31507.3	41845.8	55772.7	36641.6	48993.2	39710.2	34898	57217.2	40993.1	39364.7	54717.8	38891.6	43958.5	40514.4
7859	3'-O-methyladenosine	0.8118	NA	NA	MS2 forward	345.131	197.086	6885.86	9783.32	7290.97	20217.4	12445.9	15138.6	18238.1	13683.8	10119.7	7152.68	6594.56	6773.32	12183.1	18355.5	7318.23	2902.33	2587.06	2331.37	2316.54	1963.94	2891.31
7864	NA	NA	alpha,alpha'-Diethyl-4,4'-bis(2-propynyloxy)stilbene	15.0239	MS1 mz matched	345.183	31.916	30879	26613.1	41709	20545.4	17385.3	13317.3	14746.1	20109.7	12913.3	66691.2	48676	46917.6	49511.9	42143.9	65693.5	25517.6	39340.9	41780.1	28806.4	74235.2	103744
7865	NA	NA	(-)TAN-67;(+)TAN-67	-12.3095195690536;-12.3095195690536	MS1 mz matched	345.185	261.475	9291.46	6359.66	9217.59	6502.01	5896.61	3414.69	5872.35	8045.05	7057.95	12048	10743.8	23169.9	10633.7	7838.56	18521.2	13545.7	21165	11569.7	10236.8	27615.8	13294.5
7889	NA	NA	NA	NA	Unmapped	345.944	331.748	29224.2	30113.4	32831	60540.5	55984.2	48574.8	64890.6	55121.4	49136.1	29739.1	40705.1	34562.8	46244.1	37489.7	40771.3	38149.1	30316.4	23774.8	30782.5	17777.5	30974.8
7899	NA	NA	Iodotyrosine;Glutathione;5-L-Glutamyl-L-cysteinylglycine;N-(N-gamma-L-Glutamyl-L-cysteinyl)glycine;gamma-L-Glutamyl-L-cysteinyl-glycine;GSH;Reduced glutathione	-6.83849525745289;-2.60515207891043	MS1 mz matched	346.044	391.186	125030	83093.9	112276	49128.1	110713	38122.7	30770.3	10638.8	106490	145063	75693.8	97043.5	47468.4	37121	51717.1	71261.7	102722	154293	124444	66556	32374.2
7924	Arachidonic Acid (peroxide free)	0.31985	NA	NA	MS2 reverse	346.272	40.96	76858.5	68486.5	64898.8	107215	115167	111156	137792	152465	113599	58559.1	33221.5	58309.1	67565.6	45510.6	67724.7	29890.3	34671.2	46548.7	24083.6	32093.2	23176.4
7926	NA	NA	Avocadene 4-acetate;Avocadene 1-acetate;MG(16:1(9Z)/0:0/0:0);Avocadene 2-acetate;MG(0:0/16:1(9Z)/0:0);Stanozolol;Androstazole	-7.18817469973409;-7.18817469973409;-7.18817469973409;-7.18817469973409;-7.18817469973409;22.8483342802491	MS1 mz matched	346.292	34.876	9929.67	6206.67	9665.96	119029	130890	2195.33	140880	169046	121024	26146.6	10587.1	23086.1	23934.9	19827.3	26477.3	49612.1	5647.54	7950.04	39566.3	48388.3	5763.62
7943	NA	NA	Muscomin;Oryzalin	-16.599574701163;13.8912846686611	MS1 mz matched	347.1	375.275	32881.8	34319.5	30018.5	26914.1	20656.3	21668.6	6751.34	25034	31617.7	8910.37	46271	25376.1	5844.95	16336	21877.9	103608	40815.5	27992.9	30630	94812	53797.3
7950	NA	NA	9-Fluoro-11beta-hydroxypreg-4,16-diene-3,20-dione;6alpha-Fluoropregn-4-ene-3,11,20-trione;6alpha-Fluoro-11-oxoprogesterone	-4.04397067078391;-4.04397067078391	MS1 mz matched	347.2	402.866	15530.6	17621.6	15906.4	28085.7	32023.3	23491	25530.9	25318.7	24468	15370	16211.8	12741.1	15057.9	9131.08	25880.7	11012	7398.68	8812.55	11786.9	4758.34	7204.43
7954	N-Desmethylselegiline	0.4998	NA	NA	MS2 reverse	347.255	44.134	11548.4	11908.4	10570.3	12631	10650.6	9300	12248.6	46666	10241.6	29886.7	8445.07	10883.1	31603.8	13577.2	19915.5	9408.99	10069.7	18660.6	8779.92	8180.14	8401.57
7957	NA	NA	Aucubin;3,4,5-Trimethoxyphenyl glucoside;1-(3-Hydroxy-4-Methoxyphenyl)-1,2-ethanediol 3'-O-b-D-glucoside;(1xi,2xi)-1-(4-Hydroxyphenyl)-1,2,3-propanetriol 2-O-beta-D-glucopyranoside;Di-O-methylcrenatin;(1xi,2xi)-1-(4-Hydroxyphenyl)-1,2,3-propanetriol 3-O-beta-D-Glucopyranoside;Aucubin;Deutzioside	-15.0527040986868;-15.0527040986868;-15.0527040986868;-15.0527040986868;-15.0527040986868;-15.0527040986868;-15.0527040986868;-15.0527040986868	MS1 mz matched	347.325	26.045	8049.13	6991.27	7173.37	9702.84	7064.52	5368.86	6155.3	10225.4	5331.05	9074.5	3429.52	3799.8	11925.6	6187.78	9146.01	5261.68	9790.78	5992.45	4405.02	9821.84	10333.9
7962	NA	NA	Mitobronitol;Myebrol	-13.7295	MS1 mz matched	347.939	290.557	19268.2	17700.7	17117.2	20083.5	18653.9	6001.97	22846.3	36126.1	8148	24764.2	6816.91	10550.3	21311.4	6422.86	29925.9	20453.5	25747.6	40440.8	11489	61560.6	49442.8
7971	Adenosine monophosphate (AMP)	0.9997	NA	NA	MS2 forward	348.069	416.841	3.30993e+06	3.04949e+06	3.3095e+06	2.92008e+06	5.55855e+06	2.9796e+06	2.84247e+06	1.25337e+06	2.59027e+06	3.11665e+06	2.35985e+06	3.88462e+06	3.99396e+06	3.11709e+06	7.42662e+06	1.60292e+06	1.88482e+06	2.00103e+06	1.50093e+06	1.39064e+06	1.60945e+06
7973	NA	NA	Hydroxysanguirine	13.1664	MS1 mz matched	348.084	35.3955	29900.2	27395.3	32002.4	4158.22	16907.4	31613.5	19296.5	24774.1	26910.1	25977	47362	55539.7	32239.5	43674.5	38472	20305.3	13917.3	13856.1	53052.4	19023.9	29112.5
7985	NA	NA	4,4-Disubstituted cyclohexenone	-18.5976	MS1 mz matched	348.167	304.263	4277.76	3843.38	4670.78	5835.6	5804.16	4159.22	5584.08	3966.9	4120.78	4837.59	3728.2	5281.09	5900.1	4406.47	5592.14	2148.81	2306.77	2813.14	2281.49	2689	2912.8
7997	Stearic acid	0.5	NA	NA	MS2 reverse	348.286	39.118	51919.5	46963.4	51054.7	94431	103536	74075.6	85056.1	125627	94424.4	21095.5	16197.3	19758.4	21043.6	27639.6	29343.3	23930.9	18814.1	31849.8	21701.9	20222.3	25174.7
8008	NA	NA	Pyrithiobac-sodium;Pyrithiobac sodium	-23.0684	MS1 mz matched	348.987	329.337	20902.2	15116.7	14413.6	17534.1	14888.5	17350.6	18308.3	7728.43	22782.1	14256.9	15077.8	14314.8	15166.3	15503.6	16264.5	14421	15038.8	14023.7	16370.5	13922.1	15666.9
8010	NA	NA	4-Hydroxy-estazolam;Mefluidide	6.00299026457706;13.2232513781821	MS1 mz matched	349.031	289.008	10049.9	9828.71	8799.64	15108	13743.8	1736.67	25123.2	38493.6	2472.93	33107.3	1383.62	3554.09	35328.7	1277.54	45471.8	15111.2	21987.5	56788.6	3421.37	57288.1	55381.6
8012	Inosine 5'-monophosphate (IMP)	0.9993	NA	NA	MS2 forward	349.052	433.612	48116.1	41606.3	48168.8	44969.5	64253.2	42237.1	43487.6	22190.9	43459.6	58248.6	41474.5	66347	32729.4	31369	68141.1	23955.6	33591.2	37860.8	32074.9	26611.6	19682.9
8018	NA	NA	Riboflavin reduced;Camptothecin	23.5778090361962;12.0418487207341	MS1 mz matched	349.115	375.522	455557	348003	385050	148549	225713	118543	99800.3	60238.5	211348	1.01219e+06	432738	693605	393993	360047	397638	355802	463480	528553	470281	245916	199553
8037	NA	NA	4-Chloroprogesterone;4-Chloropregn-4-ene-3,20-dione	-5.74824	MS1 mz matched	349.905	328.465	5644.76	5020.36	6449.92	4742.8	6778.71	4204.66	2616.13	9279.81	5963	4583.31	4829.43	4004.55	3403.95	3816.13	5458.07	5034.62	6224.09	6521.75	4985.23	10256.1	7022.81
8052	NA	NA	2-Galloylglucose;beta-Glucogallin;6-Galloylglucose;4-Glucogallic acid;3-Glucogallic acid;1-O-Galloylfructose;4-Glucosyl gallate;5-O-Galloylhamamelofuranose;1-O-Galloyl-beta-D-glucose;1-Galloyl-beta-glucose;beta-Glucogallin;1-Galloyl-beta-D-glucose	-7.06679098610269;-7.06679098610269;-7.06679098610269;-7.06679098610269;-7.06679098610269;-7.06679098610269;-7.06679098610269;-7.06679098610269;-6.92616080193826	MS1 mz matched	350.099	367.263	19460.1	19714	20544.6	13324.3	13272.7	9042.51	10218.9	11534.5	14743.2	15426.5	17451.9	14769.5	10537.8	12429.5	13962	30173.1	21612.9	26136.5	20680.2	49339.4	28495
8055	NA	NA	Riddelline;18-Hydroxyseneciphylline	2.51351	MS1 mz matched	350.153	434.387	8658.04	9823.35	9340.78	4547.14	4864.55	4163.21	4264.52	4965.63	6061.27	9394.21	7575.81	9831.35	7843.86	8486.05	8741.54	10144.6	11086.9	10895.2	10955.8	11232.1	10302.8
8061	Bestatin	0.49685	NA	NA	MS2 reverse	350.216	270.175	1524.36	1429.63	1194.03	1992.43	2071.52	1585.95	2432.89	1418.82	1556.42	1798.81	1453.94	1689.87	3043.23	2255.8	2211.3	999.38	642.6	755.205	806.456	522.066	1032.28
8074	NA	NA	NA	NA	Unmapped	350.999	328.308	1.127e+06	1.05095e+06	1100592	1.13848e+06	1.05468e+06	729740	1.0565e+06	1.31623e+06	918495	1.12993e+06	692699	775366	683794	606951	1.04735e+06	1.12268e+06	1.12349e+06	1.34562e+06	970915	1.63766e+06	1.40171e+06
8080	NA	NA	4-O-beta-D-Galactopyranosyl-D-xylose;Serotinose;2-O-b-D-Galactopyranosyl-D-xylose;Galactose-beta-1,4-xylose;Sambubiose;3-O-beta-D-Galactopyranosyl-L-arabinose;Vicianose;O-alpha-L-Arabinopyranosyl-(1-6)-D-glucopyranose;Arabino-galactose;6-O-beta-D-Xylopyranosyl-D-glucose;Primeverose;6-O-(beta-D-Xylopyranosyl)-beta-D-glucopyranose;beta-Primeverose	-5.27673887474816;-5.27673887474816;-5.27673887474816;-5.27673887474816;-5.27673887474816;-5.27673887474816;-5.12647001526493;-5.12647001526493;-5.12647001526493;-5.12647001526493	MS1 mz matched	351.066	343.561	31572.5	29900.6	31825	17241.6	30483.5	13625.3	14985.2	16825.6	21779.8	57479.5	29658.4	41965.8	60910.7	33645.3	44376.6	35906.7	39564.7	39945.7	30063.6	26142.3	29594.8
8082	NA	NA	Norclozapine;PS-6;Antibiotic PS 6;Penicillin F;2-Pentenylpenicillin	-0.558449485406952;-1.28158136892524;-1.28158136892524	MS1 mz matched	351.076	209.484	8821.26	8796.46	9105.94	11802.3	7523.03	6407.23	7753.38	12612.6	9537.37	4644.89	9799.99	8099.43	8180.47	6195.85	8273.29	20121.2	16677.5	12825	13637.6	15212.7	16447
8084	NA	NA	Nivalenol;Moringyne;3-Hydroxychavicol 1-glucoside;4-Hydroxycinmyl alcohol 4-D-glucoside;p-Coumaryl alcohol 4-O-glucoside;Nivalenol;Deoxyanisatin	-2.893109661399;-2.893109661399;-2.893109661399;-2.88349802913376;-2.88349802913376;-2.88349802913376	MS1 mz matched	351.083	227.571	4659.63	3888.29	5275.2	6043.94	7305.6	6995.12	4805.69	6088.68	4622.05	11009.2	7536.6	8012.8	10184.2	6323.4	7813.95	4518.23	3578.55	2652.91	2998.07	3643.36	3603.98
8091	NA	NA	Cyproheptadine;Naftifine;Cyproheptadine;ftifine	22.9841549106813;22.9841549106813;22.9831101998058;22.9831101998058	MS1 mz matched	351.182	225.932	22907.2	23545.3	23516.8	48975.7	52037.5	42853.6	59890.1	70628.7	41045.2	16484.9	10002.6	9703.26	11022	9130.93	17906.7	9831.27	4540.57	6265.23	9494.35	4506.09	5661.98
8112	NA	NA	NA	NA	Unmapped	352.052	392.41	38551.6	26779.5	34452.7	15659.9	27404.6	15355.2	10899.6	4755.91	27571.9	34012.7	26754	31722.5	12667.3	17023.1	19040.6	24858	33274.2	38173.4	40987.7	23490.2	13430.8
8125	Tyr-Glu	0.4648	NA	NA	MS2 reverse	352.152	124.894	2724.17	2347.87	3787.94	2652.06	4170.07	2393.45	3266.83	4472.21	4324.75	3915	1961.66	2774.09	1968.77	2926.27	3738.74	3668.05	3284.72	7961.72	3655.38	2948.68	2979.31
8126	NA	NA	Phenylalanyl-Tryptophan;Tryptophyl-Phenylalanine;Aniflorine	0.548470603139295;0.548470603139295;0.524549754279817	MS1 mz matched	352.158	210.21	5736.86	6388.66	6434.49	9787.56	7065.35	6502.81	6758.1	11407.4	7299.72	5336.16	7581.21	7061.79	12129.9	7960.98	4670.52	10875.8	7447.48	5043.12	4321.73	6485.76	11498.4
8134	NA	NA	Sphingosine 1-phosphate (d16:1-P);Dipivefrin;Dipivefrine	-12.6978311493777;23.9176821715736	MS1 mz matched	352.22	517.577	10155.4	8826.69	9123.64	7238.31	8566.41	5277.41	7375.97	6700.56	7277.87	10295.1	4861.55	8048.74	8231.13	5544.17	9755.22	8011.03	9462.44	13577.9	8598.04	12322	10281.4
8140	NA	NA	Indole-3-acetic-acid-O-glucuronide;N-Acetyl-4-O-acetylneuramite;N,4-O-Diacetylneuramite;N-Acetyl-7-O-acetylneuramite;N,7-O-Diacetylneuramite;N-Acetyl-9-O-acetylneuramite;N,9-O-Diacetylneuramite	-0.284650425173064;4.26977582243576;4.26977582243576;4.26977582243576	MS1 mz matched	352.318	34.197	156667	142101	140765	176377	121076	112544	121135	250209	101241	140488	142397	88441.9	107636	150437	210076	107693	105556	173879	147452	143963	143421
8147	NA	NA	Cinnamyl benzoate;Benzyl cinnamate;4'-Methoxychalcone;Felbamate	-5.79463920364288;-5.79463920364288;-5.79463920364288;10.9199925744094	MS1 mz matched	352.971	298.526	139459	136591	139162	68063	148290	99354.4	86271.6	38767.9	124714	83755.2	55090.9	44859.1	790.049	1374.14	82714	62377.1	21586.6	46678.3	73999.1	10602.9	560.706
8165	Triflupromazine	0.4076	NA	NA	MS2 reverse	353.121	428.714	28140.4	23697.9	26198.3	21322.1	21840.1	10674.4	14310.5	16118.7	24036.6	20369.6	16950.9	16244.7	8100.56	8141.57	16763.6	26857.1	31643.2	40459.1	33683.3	35022.5	20771.5
8172	NA	NA	Inosine 2',3'-cyclic phosphate ;3',5'-Cyclic IMP;Inosine 3',5'-cyclic monophosphate	13.0227774434611;13.0227774434611	MS1 mz matched	353.184	152.268	25920.4	22820.9	24083.5	24355	21331.7	16300	15766.2	27266.7	29843.2	29731	9918.91	15266	11475.2	17412	32833.5	10954.9	12899.4	37743	27468.2	13215.1	11052.8
8173	N1,N12-Diacetylspermine	0.42085	NA	NA	MS2 reverse	353.193	34.849	79037.6	65351.8	73162.3	86187.9	80935.3	61733.9	84095.7	106470	56568.1	55713.4	21635.7	30674.7	40526.5	32074.3	47680.6	73500.7	85129.7	82014.6	60871.9	153561	152192
8202	NA	NA	Captopril-cysteine disulfide;Altersolanol A;5-O-Caffeoylshikimic acid	-7.03133306224144;-16.3649320334131;-16.3649320334131	MS1 mz matched	354.113	84.0325	220511	205567	235806	196492	204861	132693	232178	325888	191377	39019.2	151.606	32911.3	43385.2	18254.1	68424.7	320684	384698	494973	380773	506331	615964
8208	NA	NA	Olopatadine n-oxide;Dihydrozeatin riboside	11.7546385946237;-8.60917082683812	MS1 mz matched	354.167	300.173	453655	558394	393001	1.95094e+06	894217	1.35175e+06	1.49327e+06	2.92834e+06	811848	218297	965285	253088	3240.29	8672.42	272542	1.05932e+06	119373	112248	294685	65745	1393.93
8213	NA	NA	Spiredine	2.54814	MS1 mz matched	354.21	313.525	3455.16	2498.88	2436.04	4566.91	7140.24	4991.24	890.348	2262.85	6739.91	6374.31	5549.14	4799.34	2950.92	1333.04	1045.91	4887.85	3393.07	3789.31	5456.17	3812.55	1822.32
8218	Phytanic acid	0.6479	NA	NA	MS2 forward	354.334	34.175	76165.8	73155.7	79221.9	71080.3	76895.5	59894.2	72860	120630	59167.6	84544.6	74876.2	61376.1	50694	92550.6	99068.9	66557.5	74612.7	113485	83364.8	74356.8	77866.9
8225	NA	NA	NA	NA	Unmapped	355.009	397.248	21030	20671.5	20425.4	27089.9	22506	21574	21613.8	27623.7	20047.8	13791.3	15186.6	11800	11369.2	10622.3	14637	21382.8	15888.9	16707.8	15779.7	28591	24935.5
8231	Pentoxifylline	0.45505	NA	NA	MS2 reverse	355.061	74.651	145740	136995	128699	195352	211637	169351	287804	464305	164520	106327	18856.2	67290.2	98790	57921.9	130754	173714	141562	164285	108172	268846	315347
8240	NA	NA	Methyl (R)-8-Hydroxy-9-decene-4,6-diynoate glucoside;Methyl helianthenoate F glucoside;Fusarenone X;Fusarenon-X	4.75586089803928;4.75586089803928;4.66465140761606	MS1 mz matched	355.133	231.357	18629	16328.2	16579.1	12362.3	4664.47	5596.31	6577.8	16085	16342.6	4433.57	13208.3	11717.9	19624.7	23337.1	12449.4	17798.4	20595.1	12843.5	18436.2	15576.8	17995.9
8255	NA	NA	(-)-Aspidospermine;Aspidospermine	-18.9938349905065;-18.9142273665819	MS1 mz matched	355.231	431.885	15449.1	15002.6	13910.3	8412.39	10802.8	6380.03	8824.14	10099.6	10752.3	15534.3	9979.23	13054.1	11199.3	9119.81	15961.9	13804.2	16670.2	18160.6	14510.5	19064.4	15989.3
8273	NA	NA	NA	NA	Unmapped	356.074	442.031	137466	144797	133168	109810	94383.6	59186.5	104987	89444.6	91024.6	108746	113646	124512	124724	106231	177232	196190	202405	205991	145668	250683	202915
8288	L-Tetrahydropalmatine	0.4817	NA	NA	MS2 reverse	356.183	149.888	20329.2	20715.7	19983.8	9106.89	15493.1	20763.3	12811	17585.7	32499.6	10712.9	4783.43	8395.83	5029.86	11699.2	8581.28	9012.94	8942.33	24238.4	13153.4	9014.07	7487.5
8295	NA	NA	6,9,12,15,18,21-Tetracosahexaenoic acid;	-10.9510201601679;	MS1 mz matched	356.26	45.147	65381.4	74989.5	72955.8	73385.3	67118	81755.5	92002.5	79128.2	84907	80453.5	58483.9	76464.9	87518.3	96411.3	75646.8	80341.2	98231.3	79117.8	78864.1	59810.1	52029.6
8308	NA	NA	1-(sn-Glycero-3-phospho)-1D-myo-inositol ;sn-Glycero-3-phospho-1-inositol;1-(sn-Glycero-3-phospho)-1D-myo-inositol;2-(alpha-D-Galactosyl)-sn-glycerol 3-phosphate;alpha-D-Galactosyl-(1,1')-sn-glycerol 3-phosphate;1-O-alpha-D-Galactosyl-sn-glycerol 3-phosphate;2-(alpha-D-Glucosyl)-sn-glycerol 3-phosphate	-7.47755316668353;-7.48353995386465;-7.48353995386465;-7.48353995386465;-7.48353995386465	MS1 mz matched	357.053	425.54	8546.49	9496.07	10273.9	12845.4	11036.2	15330.5	12575.4	14894.5	11287.5	9631.12	9103.9	8975.89	6877.15	7411.02	7715.08	7813.23	5028.76	6842.8	6902.77	8111.63	8916.81
8330	NA	NA	WIN I(S);WIN 52084 (S);5-(7-(4-(4-Methyl-4,5-dihydrooxazol-2-yl)phenoxy)heptyl)-3-methylisoxazole	2.19112	MS1 mz matched	357.211	378.257	7506.29	6424.61	5653.54	5415.65	6794.27	3597.12	4664.1	6774.67	4017.13	9313.79	7302.3	8038.69	14390.3	10505.8	9455.86	6517.39	4845.69	6719.95	4429.13	6495.19	10370.5
8334	NA	NA	nor-Levomethadyl acetate;noracymethadol;Propoxyphene;Propoxyphene;Lobelanidine	-20.1320778212635;-20.1320778212635;-20.1320778212635;-20.0459996733633;-20.0459996733633	MS1 mz matched	357.247	316.312	7433.85	6784.99	6654.97	4661.7	5701.84	3620.71	5053.58	6379.71	5046.01	8616.84	5307.22	7016.4	8787.04	5998.88	10515.6	5991.4	5916.66	8266.07	5491.05	8715.4	8311.18
8336	Propoxyphene	0.4997	NA	NA	MS2 reverse	357.247	511.959	91684.5	86004.4	87727.5	101798	108991	64286.9	100565	100626	86003.7	87169.8	65747.3	62810.8	92415.1	61071.2	83657.3	95207.2	77620.3	100591	79932.5	108361	116853
8339	NA	NA	MG(0:0/18:1(11Z)/0:0);MG(18:1(11Z)/0:0/0:0);3-(2-Heptenyloxy)-2-hydroxypropyl undecanoate;Stearoyllactic acid;MG(0:0/18:1(9Z)/0:0);MG(18:1(9Z)/0:0/0:0);Bay-K-8644;BayK8644	13.1184291099052;13.1184291099052;13.1184291099052;13.1184291099052;13.1184291099052;13.1184291099052;2.34018577226954	MS1 mz matched	357.297	34.184	171118	175090	158335	26704.5	25329.2	22063.7	23000.1	28733.9	21572.7	330014	273807	330226	288447	289245	348004	173448	162456	158427	134239	113908	167745
8342	NA	NA	NA	NA	Unmapped	357.92	328.106	26220.7	19644.4	28591.7	22963.7	21082	29601.1	21408.8	18637	22116.3	23951.9	26705.3	27467.9	24706.8	29896.4	24456.1	23249.8	25791.1	22848.2	21441.3	14950.6	21639.4
8362	Ile-Tyr	0.49725	NA	NA	MS2 reverse	358.182	486.255	28974.3	24139.4	25580.7	28077	25540.8	12013.8	23544.8	22923	24359.4	15696.1	7924.12	9668.77	7210.02	7757.52	18927.4	31770.3	28944.8	39962.8	27720.4	39137.9	23859.7
8382	NA	NA	NA	NA	Unmapped	358.7	261.953	1747.49	1482.92	2014.26	1847.68	1061.57	1222.43	601.154	1623.43	922.827	3224.65	2675.07	8638.5	7978.28	2060.99	4302.89	6243.76	5977.44	2106.95	2873.93	6367.75	13178.7
8392	NA	NA	NA	NA	Unmapped	359.026	42.564	2804	1620.91	2504.47	2368	5188.28	3903.63	398.802	1482.35	6303.32	7801.35	2984.17	2713.39	874.5	444.573	496.562	1903.12	2026.26	4938.86	6532.25	2077.72	693.651
8394	NA	NA	Dehydrorabelomycin;19-Hydroxytetrangulol	14.0594903903611;14.0594903903611	MS1 mz matched	359.035	270.629	5133.34	5239.1	5609.96	3874.68	4409.9	3697.72	3985.47	4073.19	4717.84	7303.35	5005.32	6299.71	5641.68	4813.36	6918.44	4928.73	6043.99	7101.68	5454.65	6044.03	6388.39
8404	NA	NA	Pantetheine 4'-phosphate;Pantetheine 4'-phosphate;4'-Phosphopantetheine;Phosphopantetheine;D-Pantetheine 4'-phosphate	8.64683465283929;8.53038455568657	MS1 mz matched	359.099	346.934	23667.3	19011.6	19301.1	12663.1	18920.8	13029.5	8952.99	13098.5	18023.3	6958	22154.7	12716.1	4419.51	8606.25	19422.5	33063.8	17296.2	23054.4	19111.7	35700	27008.1
8405	(-)-Riboflavin	0.664	NA	NA	MS2 forward	359.132	76.421	11783.2	12567.1	10520.9	19360.5	23109.1	9254.94	20547.9	46858.7	10278.8	13535.1	548.868	7042.86	15038.8	8211.64	17709.9	13316.1	10186.9	14548.1	6426.56	9600.23	14010.8
8414	NA	NA	(S)-Isocorydine;Peroxysimulenoline;Naltrexone;Isocorypalmine;5,8,13,13a-Tetrahydrocolumbamine;(S)-Tetrahydrocolumbamine;(13aS)-5,8,13,13a-Tetrahydro-3,9,10-trimethoxy-6H-dibenzo[a,g]quinolizin-2-ol;ltrexone;Caseadine;Cularine;Isocorydine;(+/-)-Pavine	3.78646308327659;3.78646308327659;3.78646308327659;3.81049862723778;3.81049862723778;3.81049862723778;3.81049862723778;3.81049862723778;3.81049862723778	MS1 mz matched	359.201	358.626	8783.52	9766.19	8531.15	12696.5	10595	6799.66	12625	16126.8	8481.1	10547.1	10623	11814.1	34407.9	23472	11796.4	14370.8	8736.29	7862.93	6430	7606.88	20785.1
8442	Clopidogrel	0.6036	NA	NA	MS2 forward	360.03	471.517	5920.56	5986.1	5447.32	6347.89	11858.9	8412.16	10332.3	8564.4	7321.29	9543.11	7075.31	7167.88	12661.3	7024.99	9616.32	4766.7	2412.74	3196.72	4109.36	3232.55	4737.03
8445	NA	NA	Valyl-Lysine;Lysyl-Valine;Dezocine;Fawcettidine	4.31693512409201;4.31693512409201;-12.2360081246519;-12.2360081246519	MS1 mz matched	360.058	429.462	52100.5	50109.2	50336.1	38162.2	44592.5	20600.6	30246.5	29055.4	45505.6	31750.9	29335.6	36675.5	37582.9	29006.2	46565.6	63515.8	70303.1	75883.9	67128.5	64170.9	48585.9
8450	Isomaltose	0.9762	NA	NA	MS2 forward	360.148	379.919	210992	262428	300597	698580	277850	369398	743019	1.02988e+06	88049.4	295117	588723	255176	2.90343e+06	1.5466e+06	430199	794765	137564	216590	184261	270161	1.39487e+06
8454	NA	NA	Etoxazole	20.3247	MS1 mz matched	360.185	311.495	3279.79	4129.27	2773.49	5653.06	6174.33	9831.84	6102.37	11891.3	4438.25	1609.41	1655.22	1555.57	1312.91	879.577	1911.93	2417.53	764.349	1479.99	1623.25	989.371	857.827
8461	NA	NA	5-Fluorouridine monophosphate;Magnoflorine;Phellodendrine	21.3343184137862;24.8414167789729;24.8414167789729	MS1 mz matched	360.21	405.748	9423.44	7056.39	6223.64	11523.9	18195.7	12172.1	2863.04	4297.91	18287.4	18976.8	16510.9	15871.8	1763.31	2366.49	2645.38	11921	8060.58	12233.5	14583.2	9915.25	822.665
8465	NA	NA	2-Hydroxylauroylcarnitine;	12.7896460947614;	MS1 mz matched	360.272	196.551	9176.67	8569.9	8911.43	14238.5	15217.9	3476.18	12361.1	4571.71	9469.21	9451.58	5639.42	7594.57	11197.4	6644.59	10223.7	5959.79	5959.9	7918.33	4904.55	5721.71	5478.98
8469	NA	NA	Quinoline-3-carboxamides	18.3107	MS1 mz matched	360.36	92.947	5317.55	4569.08	5171.8	3595.69	2537.13	1331.48	2668.57	3767.45	2149.95	4523.26	2391.04	2274.53	3772.25	2101.47	3816.96	5121.15	7599.86	8054.95	5542.03	10669.5	11697.7
8475	NA	NA	Mazindol;Diazepam;Diazepam	4.78470851979388;4.78470851979388;4.92833496903468	MS1 mz matched	360.993	302.491	2476.89	2195.92	2250.43	3096.67	2583.7	2587.41	3934.25	8820.58	3433.79	3731.95	1595.67	818.621	2904.89	2383.53	3960.33	2934.05	1342.92	2552.76	2223.74	3267.54	2810.81
8480	NA	NA	Flazine methyl ether;Dinitramine	-7.31739824715002;12.7294048320013	MS1 mz matched	361.055	407.83	22846.1	29251.2	25828.8	18047.7	22231.3	13681.9	25931.7	17001	24894.2	24535	14626.5	20303.4	20654	18556.1	23131	27280.5	32715.8	37303.7	29372.2	29756.9	30199.8
8492	Norfloxacin	0.49375	NA	NA	MS2 reverse	361.162	261.551	6132.85	8627.15	7848.36	5756.82	5345.87	2528.48	4222.03	5953.02	3077.34	8697.82	7288.58	10648.5	18201.8	6694.89	11267.6	11027.1	13542.7	9258.95	5555.9	8648.42	19993.6
8494	NA	NA	Trimipramine;Resmethrin;3,6-Dimethoxy-19-norpreg-1,3,5,7,9-pentaen-20-one;Bioresmethrin	-2.03528369713229;-9.46218703074957;-9.46218703074957;-9.46218703074957	MS1 mz matched	361.169	411.101	14910.3	15039.5	13819.4	8898.77	12244.3	6950.01	9133.34	8695.5	9541.9	20361.4	14627.8	19621.7	20647.3	15830.7	22558.5	13756.9	13992.2	16933	13108.7	15214.4	16759.6
8510	NA	NA	NA	NA	Unmapped	361.271	175.514	5412.61	8066.34	9587.23	11874.1	6616.03	13824.9	16526.7	19820	7726.52	5130.73	2086.26	2370.69	5979.96	7409.42	5681.7	5444.19	5795.16	7429.72	5065.27	8479.04	6777.06
8512	NA	NA	Glycidyl oleate	-3.25172	MS1 mz matched	361.271	229.185	9427.78	9742.03	7561.23	21934.3	25122	19161.7	24648.4	44107.4	17729.5	1565.81	1087.54	914.904	2395.02	2332.9	1363.2	3093.47	3604.91	5829.72	3285.6	3914.23	6384.65
8518	NA	NA	N,6-O-Disulfo-D-glucosamine;N2,6-Disulfo-D-glucosamine	-11.7997	MS1 mz matched	361.976	330.954	19773.9	23509.3	21919	26528.9	33643.6	24561.5	32807.5	25258.8	31804.8	25724.9	16026.2	17045.7	18244.6	18444.3	26317.6	18550.2	18389.7	23079.7	21571.9	12079.3	16384.9
8528	NA	NA	NA	NA	Unmapped	362.081	372.608	81869.3	89419.5	78983	86943.9	104631	86570.2	82079.3	81385.3	87123	102861	96455.3	101041	96507.3	83686.8	81591.1	68988	76580.6	78621.7	75340.6	83895.7	84699.3
8529	NA	NA	NA	NA	Unmapped	362.083	448.827	20832.8	17833.1	17599.1	16612.6	33380.9	23946.2	21039.3	18669.4	22087.3	22066.3	12992.2	17585.2	14983.6	12645.7	36610.6	11840.2	7941.72	11543.9	12307.2	7492.42	8100.22
8532	NA	NA	3-Hydroxyomeprazole;Omeprazole sulfone;5-Hydroxyomeprazole;5-hydroxyesomeprazole;	1.1880048831667;1.1880048831667;1.1880048831667;1.1880048831667;	MS1 mz matched	362.11	379.842	4675.48	4458.22	4853.51	1692.18	3291.41	2170.64	7463.78	15551.8	2968.19	1785.83	6077.4	4217.14	4791.53	7014.45	6086.47	7924.15	5070.79	5168.27	2182.51	8174.59	5418.77
8548	Donepezil	0.4637	NA	NA	MS2 reverse	362.211	44.322	4811.53	6635.77	4957.27	5089.47	6698.95	7322.29	5192.91	6367.94	5404.72	4651.96	12541.7	6431.15	14043.4	11482.2	19576.8	5351.78	8483.82	12080.6	5005.87	8716.21	17953
8568	Tyr-Asp	0.8917	NA	NA	MS2 forward	363.054	407.765	3060.91	3443.55	3394.43	2249.75	2259.22	1498.57	3214.76	2014.28	1981.06	3414.59	7415.29	1998.06	2084.07	7548.84	3231.69	2636.66	4149.01	4712.86	4235.15	3846.98	3974.25
8605	NA	NA	NA	NA	Unmapped	364.005	332.382	16538.5	14852.6	19046.3	3806.33	6434.52	3901.51	3249.52	3359.65	6983.6	15314.1	2205.14	2843.71	2420.5	2735.04	7492.78	5315.64	6771.89	22935.5	11660.6	18290.6	5130.84
8609	Guanosine 5'-monophosphate (GMP)	0.9989	NA	NA	MS2 forward	364.063	448.571	52732.6	33128.9	40555.3	44766.7	106630	52587.6	47311.1	15757.9	60144.6	52246	47483.3	55497	43843.5	25939.5	101639	24164.4	27343.2	35759.8	33451.3	25274.8	21745.2
8624	NA	NA	NA	NA	Unmapped	364.201	508.867	16698.2	16138.1	17688.5	15038.9	16339.7	9569.41	12769.7	11193.8	14334.7	13354.8	13737.9	14815.6	10914.1	9613.33	14870.3	17452.1	18592	22196.6	17199.5	20576.6	15873.9
8628	Hexanoylglycine	0.3045	NA	NA	MS2 reverse	364.248	39.892	31754.1	29375.4	34271.7	33239	31518.7	20789.4	48217.3	7679.32	22652.5	38009.1	42921.2	36053.6	36080.4	27568	34818.6	57229.6	62342.8	72719.3	54913.3	52176.2	53516.2
8648	NA	NA	Maltulose;Isomaltose;Inulobiose;Galactinol;Sucrose;D-Maltose;Epimelibiose;Kojibiose;Glucinol;Trehalose;Sakebiose;Mannobiose;3-b-Galactopyranosyl glucose;Trehalulose;Allolactose;Turanose;beta-Lactose;Galabiose;Cellobiose;Lactulose;DEAE-cellulose;Melibiose;Neotrehalose;Glucose-1,3-mannose oligosaccharide;Fagopyritol A1;Alpha-Lactose;Sucrose;Cane sugar;Saccharose;1-alpha-D-Glucopyranosyl-2-beta-D-fr…	2.30477239456613;2.30477239456613;2.30477239456613;2.30477239456613;2.30477239456613;2.30477239456613;2.30477239456613;2.30477239456613;2.30477239456613;2.30477239456613;2.30477239456613;2.30477239456613;2.30477239456613;2.30477239456613;2.30477239456613;2.30477239456613;2.30477239456613;2.30477239456613;2.30477239456613;2.30477239456613;2.30477239456613;2.30477239456613;2.30477239456613;2.304772…	MS1 mz matched	365.104	386.102	650137	615765	660543	1.12686e+06	871474	998348	1.42959e+06	931159	705088	624925	704230	871598	1.98753e+06	1.91446e+06	566398	1.3194e+06	605062	530584	467115	829912	1.74194e+06
8670	NA	NA	Xanthotoxol glucoside;	-20.587230152862;	MS1 mz matched	365.302	227.852	2276.85	2130.85	1515.13	1748.43	1540.68	994.339	2010.51	1754.87	1839.46	707.932	816.917	796.001	746.49	665.919	781.598	2015.72	1853.2	3134.47	2703.57	3120.52	5254.93
8690	NA	NA	Cepharadione A;4-(beta-D-Ribofuranosyl)aniline 5'-phosphate	-5.92587624094221;1.96678493606611	MS1 mz matched	366.094	440.018	7804.39	7704.13	7500.72	10467.7	8017.87	7176.15	8259.54	14234.6	6941.51	9337.53	7662.55	8423.89	11292.2	9094.45	7881.29	8833.77	5665.09	5595.72	5558.71	7093.96	11017.9
8718	NA	NA	2-(acetylamino)-1,5-anhydro-2-deoxy-4-O-b-D-galactopyranosyl-D-arabino-Hex-1-enitol;2-(acetylamino)-1,5-anhydro-2-deoxy-3-O-b-D-galactopyranosyl-D-arabino-Hex-1-enitol;6-Methylpretetramide	2.10273856921749;2.10273856921749;-6.38261415111849	MS1 mz matched	366.334	104.342	21870.9	19446.2	22128.4	22133.9	24413.6	13106.9	33284.7	21511.5	24736	6670.1	2586.36	3251.08	4629.19	2365.81	4344.75	34318.3	37954.7	54064.3	30655.1	21691	19647.1
8729	NA	NA	Tetrachlorosalicylanilide;2-Hydroxy-3,4,5,6-tetrachlorobenzanilide	-20.3483	MS1 mz matched	366.958	290.129	10583.9	11135.5	10767.3	13159.4	11406.7	10469	11351.5	14572.9	12307.5	10662.8	13618.5	8813.42	11688.5	15828.4	11066.4	13651.7	9519.52	11410.4	9639.78	15829.5	25440.8
8737	NA	NA	Americanin A;Isoamericanin A;Methyl 2-(2-methoxy-4-hydroxyphenyl)-6-methoxy-3-benzofurancarboxylate;Frenolicin B;7-Hydroxy-3,4',8-trimethoxyflavone;Betagarin;Zapotinin;8-Hydroxy-4',5,7-trimethoxyflavone;Morusignin B;5-Hydroxy-4,4',6-trimethoxyaurone;Garbogiol;5-Hydroxy-4',7,8-trimethoxyflavone;Ugaxanthone;Americanin D;(E)-2-Methylgeranyl diphosphate	-20.3849688535892;-20.3849688535892;-20.3849688535892;-20.3849688535892;-20.3849688535892;-20.3849688535892;-20.3849688535892;-20.3849688535892;-20.3849688535892;-20.3849688535892;-20.3849688535892;-20.3849688535892;-20.3849688535892;-20.3849688535892;11.8871959965271	MS1 mz matched	367.053	209.449	9312.52	10022.3	10694.5	19767	9721.36	9285.45	10265.1	22262.4	10400.9	6399.82	10617.7	11978.3	22529.2	8027.18	8191.6	31681	17704.4	16075.2	14113.6	20601.9	36338.1
8746	sn-Glycerol 1-phosphate	0.4905	NA	NA	MS2 reverse	367.137	455.032	1.56701e+07	1.52443e+07	1.62647e+07	1.55153e+07	1.33316e+07	1.02101e+07	1.22989e+07	1.19666e+07	1.65964e+07	1.13432e+07	1.08673e+07	1.06007e+07	5.42436e+06	7.53238e+06	1.03387e+07	1.94456e+07	1.41744e+07	2.25471e+07	1.93393e+07	1.47612e+07	1.60547e+07
8747	NA	NA	Tetrahydropentoxyline;Semilepidinoside B;1alpha,5alpha-Epidithio-17a-oxa-D-homoandrostan-3,17-dione	-5.97553902740901;-5.97553902740901;22.4323284233599	MS1 mz matched	367.141	349.987	7328.24	7746.53	7368.48	12420.8	12910.9	10120.5	12707.5	17516.5	10421.3	7497.94	5904.92	5544.29	11385.3	5172.62	7477.62	6300.54	4401.76	5111.31	5530.6	1699.41	6293.35
8760	Cholecalciferol (Vitamin D3)	0.6811	NA	NA	MS2 forward	367.332	35.535	80006.8	81820.9	81687.3	93613.9	75735.7	83981.4	83007.9	95056.1	77578	70311.8	103317	69240.4	78035.3	64285.4	77910.7	68138.5	92022.5	82637.6	76785.3	71655.4	75122.7
8787	NA	NA	Chlormerodrin;	0;	MS1 mz matched	368.204	350.555	10699.5	10564.3	9224.84	5204.29	8100.39	6915.54	7100.4	5905.45	7647.59	12042.3	10245.4	11095.3	11212.1	10412.9	11265.8	7896.61	9990.49	10261.3	8165.64	9485.08	9575.29
8790	NA	NA	3, 5-Tetradecadiencarnitine;	12.4705852171086;	MS1 mz matched	368.277	159.709	8086.53	6720.67	9747.09	8207.49	7594.45	9190.28	6444.2	4313.65	4443.5	18325	6348.14	8826.21	14237.5	17227.5	18686.6	21606.1	14768.1	14028.6	7188.57	15902.7	10018.4
8793	NA	NA	3-O-fucopyranosyl-2-acetamido-2-deoxyglucopyranose;Casuarine 6-alpha-D-glucoside;N-Acetyl-6-O-L-fucosyl-D-glucosamine;2-Acetamido-2-deoxy-6-O-a-L-fucopyranosyl-D-glucose;Bicuculline;Capnoidine;(-)-Adlumidine	-16.3332416856227;-16.3332416856227;-16.3332416856227;-16.3332416856227;-24.7718741773613;-24.7718741773613	MS1 mz matched	368.349	103.384	124076	119514	120770	220648	213105	90705.3	275405	142277	225600	19297.4	15616	6743.22	8666.53	6132.31	20615.7	145645	169998	244644	144419	73293.1	72246.7
8805	His-Val	0.49605	NA	NA	MS2 reverse	369.005	428.291	1485.91	1646.58	1559.62	1676.98	2633.14	3514.78	2648.22	955.568	1793.2	2020.84	2069.65	2086.51	2299.57	2280.59	2882.2	529.38	647.189	358.129	664.821	611.048	601.436
8816	NA	NA	3-O-Caffeoyl-1-O-methylquinic acid;3-O-Feruloylquinic acid;3-O-Caffeoyl-4-O-methylquinic acid;5-O-Feruloylquinic acid;O-Feruloylquite;3-O-Feruloylquinic acid	-3.28189290424953;-3.28189290424953;-3.28189290424953;-3.19441950484216	MS1 mz matched	369.11	243.776	35015	33984.6	35848.1	43058.2	43317.2	29044.8	20289.6	42477.3	34525.3	46391.6	47020.7	54791.1	82991.7	42956.8	32253	63710.3	47684.3	35615.9	34599.6	42965.1	78065.7
8832	NA	NA	Sphingosine 1-phosphate (d16:1-P);Dipivefrin;Dipivefrine	-12.6978311493777;23.9176821715736	MS1 mz matched	369.248	517.547	393167	360388	379819	251884	329831	175805	275290	239651	283818	434674	210516	320739	286854	236830	410210	329064	405834	560219	329724	501682	418044
8840	NA	NA	trans-3-Hydroxycotinine glucuronide;Glyodin;Glyodin acetate	17.0413852906305;12.4260093179687	MS1 mz matched	369.345	137.655	24111.1	22137.3	24770.3	6241.94	5964.83	8894.18	4712.35	6186.9	4631.76	28922.6	9290.74	19752.3	24444.9	14372.7	24197.2	34232.5	38251.5	47667.9	30220.5	79725	48650.5
8871	NA	NA	Cotinine glucuronide;Dibenzo[h,rst]pentaphene	2.69504997499164;7.95171717326469	MS1 mz matched	370.173	244.29	40876.6	33296.5	39642.7	12731.1	32836.9	15604	4662.06	6326.83	22672.5	49880.8	24077.5	38883.7	26574.6	29278.2	19856.1	24443.6	29238.3	20467.7	36888.1	36545.6	31090
8894	NA	NA	NA	NA	Unmapped	370.981	298.641	50508	46215.4	48669.2	24874.5	58620.1	31232.7	34105.1	15180	47620.8	30667.2	21300.9	17174.1	514.078	755.566	31929	17815.2	7670.69	18874.9	28700.9	3543.74	1099.52
8898	NA	NA	2-O-(6-Phospho-alpha-mannosyl)-D-glycerate;2-(alpha-D-Mannosyl)-3-phosphoglycerate;2-O-(6-Phospho-alpha-mannosyl)-D-glycerate;2-O-(6-Phospho-alpha-D-mannosyl)-D-glycerate;2-O-(alpha-D-Glucopyranosyl)-3-phospho-D-glycerate;(2R)-2-(alpha-D-Glucopyranosyloxy)-3-(phosphonooxy)propanoate	-16.5567308120954;-16.6644734686216;-16.6644734686216;-16.6644734686216	MS1 mz matched	371.03	156.071	8285.54	7427.51	6996.28	10045.4	8957.77	11563	7671.5	8344.3	9795.49	5457.22	3686.76	6411.07	9587.4	7955.05	9355.4	9412.9	7443.19	5159.37	8253.88	5217.8	7897.45
8907	4-Methoxyphenylacetic acid	0.3816	NA	NA	MS2 reverse	371.098	32.332	31275.9	34849.7	24046.5	34543.2	27376.7	36680.4	31943.5	95754.5	44720.9	34516.5	15809.8	34580.8	20401.3	41793.6	47559.5	35710.7	20091.7	34860.3	42889.1	23056.7	36367.4
8908	NA	NA	Sesamolin;Glycyrrhizaflavonol A;Gancaonin P;Justisolin;Uralenol;8'-Episesaminone;2,3-Dehydrokievitol;Neouralenol;Glycyrrhizaisoflavone A;Styraxin;Norsolorinic acid;Norsolorite;2-Hexanoyl-1,3,6,8-tetrahydroxy-9,10-anthraquinone	-8.78912140402851;-8.78912140402851;-8.78912140402851;-8.78912140402851;-8.78912140402851;-8.78912140402851;-8.78912140402851;-8.78912140402851;-8.78912140402851;-8.91638136504472;-8.91638136504472	MS1 mz matched	371.11	366.586	21112.8	21403.6	19877.4	26772.4	24204.9	22032.5	24252.8	33438.9	25613.2	17205	23627.4	18031.3	28321.7	20443.8	16986.4	26913.3	22232.2	22780.4	22617.8	18234.5	23710.7
8917	NA	NA	(1S,2S,4R)-p-Menth-8-ene-1,2,10-triol 2-glucoside;Nepetariaside;Foeniculoside VIII;(1S,2S,4S,5S)-2,4,7-Thujanetriol 4-glucoside;Foeniculoside V;cis-10-Hydroxylinalyl oxide 7-glucoside;Foeniculoside VII;(1S,2S,4S)-1,8-Epoxy-p-menthane-2,7-diol 2-O-b-D-glucoside;(1S,2S,4R,5S,7S)-2,5,7-Fenchanetriol 2-O-b-D-glucoside;Foeniculoside IX;4-Chloroprogesterone;4-Chloropregn-4-ene-3,20-dione	10.2881161377605;10.2881161377605;10.2881161377605;10.2881161377605;10.2881161377605;10.2881161377605;10.2881161377605;10.2881161377605;10.2881161377605;10.2881161377605;-10.3393132858045	MS1 mz matched	371.172	26.705	5209.86	4708.99	6135.7	6409.8	5167.53	5345.02	5636.22	7075.99	5328.78	5638.23	6028.88	4871.11	5281.2	5349.16	5506.43	4423.94	6226.97	5796.88	5827.65	5939.6	5489.55
8926	NA	NA	4-O-alpha-D-Galactopyranuronosyl-D-galacturonic acid;Digalacturote;Digalacturonic acid;1,2-beta-D-Glucuronosyl-D-glucurote;(1->2)-beta-D-Glucuronosyl-D-glucurote	-1.86893928247049;-1.86893928247049;-1.86893928247049	MS1 mz matched	371.263	488.279	4959.86	5390.88	5396.46	3972.85	5417.98	2854.61	4562.19	3467.31	4756.35	5507.36	2644.54	4583.57	4148.03	2730.43	5613.73	4464.4	4811.63	6057.93	4655.96	5888.04	4416.84
8929	NA	NA	Suillusin;B-Norcholest-4-en-3-one	22.4136715834419;-15.1219095947851	MS1 mz matched	371.325	26.3415	104972	119237	114036	99809.4	102561	83965.4	98930	103497	101601	110192	88387.7	94299	107378	60022.4	94890.3	105152	114218	94089.9	78679.1	114588	97977.9
8946	NA	NA	NA	NA	Unmapped	372.075	166.541	6106.75	4641.65	5486.31	2831.28	4982.84	2517.75	2613.7	1275.06	2941.06	7993.11	6516.65	10218.6	11551.4	10142.3	10264	3467.32	3441.21	1883.22	2224.53	3502.73	4254.09
8973	NA	NA	Nedocromil;Nedocromil	7.8951733825072;7.8951733825072	MS1 mz matched	372.344	36.884	15507.1	18544	16200.9	32512.8	18557.4	12853.1	19168	39942.9	25698.7	20436.1	26044.9	24156.8	19852.1	15820.2	20783.4	11865.2	12399.3	21965.5	17167.3	26087.6	17609.5
8979	NA	NA	Lornoxicam;1,2,3,4,7,8-Hexachlorodibenzofuran;1,2,3,4,7,8-HxCDF;PCDF 118;1,2,3,7,8,9-Hexachlorodibenzofuran;1,2,3,7,8,9-HxCDF;PCDF 124;1,2,3,6,7,8-Hexachlorodibenzofuran;1,2,3,6,7,8-HxCDF;PCDF 121;2,3,4,6,7,8-Hexachlorodibenzofuran;2,3,4,6,7,8-HxCDF;PCDF 130	20.967997869919;8.32733362622758;8.32733362622758;8.32733362622758;8.32733362622758	MS1 mz matched	372.827	294.102	345524	338730	342866	375340	354107	263384	352498	366921	284873	376777	263534	294821	271421	201385	366083	330991	380990	453838	332403	418341	334809
8988	NA	NA	4-(N-Maleimido)benzyltrimethylammonium iodide;MBTA	14.2812	MS1 mz matched	373.039	25.995	1312.73	1182.73	1141.67	545.568	526.411	440.728	433.704	593.955	556.128	581.388	590.675	711.788	823.332	429.813	611.644	2219.83	1856.27	2446.5	1733.76	2942.61	3032.03
8989	NA	NA	Penicillin V;16alpha-Bromo-17beta-estradiol;16alpha-Bromo-1,3,5(10)-estratriene-3,17beta-diol	-21.8295880714023;-5.99849009430611	MS1 mz matched	373.076	408.515	37186.2	35364.7	38848.3	22857.2	28539.7	25246.7	20106.8	20686.6	32781.7	13444.4	21441.7	16790.6	17843.9	18046.2	26376.2	51414.8	40109.3	50974.5	40848.7	67857.8	49367.1
8998	NA	NA	trans-p-Menthane-1,7,8-triol 8-glucoside;(1S,2R,4R,8S)-p-Menthane-2,8,9-triol 9-glucoside;(1R,2R,4S)-p-Menthane-1,2,8-triol 8-glucoside;(1S,2R,4R,8S)-p-Menthane-2,8,9-triol 2-glucoside;Phenothrin;Sumithrin	-0.193892490479739;-0.193892490479739;-0.193892490479739;-0.193892490479739;16.5625226664462	MS1 mz matched	373.179	265.572	8017	7130.89	7317.71	4783.1	6770.68	3156.8	6630.04	3900.82	6302.42	7802.46	3518.72	5296.43	3987.59	4867.43	5712.54	6185.77	7863.69	11114	8315.98	9626.08	5748.45
9000	NA	NA	Biocytin;17beta-(Acetylthio)estra-1,3,5(10)-trien-3-ol acetate	-24.5204560873915;-5.10511293190841	MS1 mz matched	373.182	334.401	17740.2	13677.8	17211.6	15781.6	18984.4	4959.17	12037	10974.1	13465.6	7287.28	8319.88	5578.66	6285.36	4584.23	9527.24	19909.5	32206.6	28118	21817.2	21222.7	16872.2
9026	NA	NA	NA	NA	Unmapped	374.034	393.794	13875.1	10461.8	13622.5	6372.58	9428.84	7214.62	6286.12	2363.24	11000.4	13903.3	10137.6	11157.5	5081.8	8055.3	10566.9	9579.05	11415	13117.4	14638.1	11753.2	5618.43
9044	NA	NA	Endoxifen;alpha-Hydroxy-N-desmethyl-tamoxifen;alpha-Hydroxy-N-desmethyltamoxifen;Pseudoargiopinin III	18.6343036586874;18.6343036586874;18.6343036586874;-0.714072506920403	MS1 mz matched	374.211	409.236	14978.8	15720.3	18055.9	19385.8	23061.2	15970.4	25517.2	22957.5	23781.4	11926.6	12002	12416.7	14775.9	9776.36	19137.8	14316.7	9021.83	11142.2	13686.6	10855.7	13290.3
9056	NA	NA	DIMBOA-Glc;DIMBOA-glucoside;2,4-Dihydroxy-7-methoxy-2H-1,4-benzoxazin-3(4H)-one 2-D-glucoside;2,4-Dihydroxy-7-methoxy-1,4-benzoxazin-3-one glucoside;(2R)-2-beta-D-Glucopyranosyloxy-4-hydroxy-7-methoxy-(2H)-1,4-benzoxazin-3(4H)-one;DIMBOA glucoside	6.12838426622994;6.12838426622994;6.12838426622994	MS1 mz matched	374.314	158.408	20248.3	18764.6	24347.5	9060.41	13127.8	4454.86	4822.55	5289.48	8759.01	39705	13847.4	15665.5	14961.9	12852.2	20325.1	39289.3	34644.9	47296.8	24829.4	29090.8	12278
9063	NA	NA	NA	NA	Unmapped	374.96	328.308	1.16904e+06	1.14401e+06	1.1626e+06	1.17124e+06	1.18763e+06	906051	1.1702e+06	1.28724e+06	1.01061e+06	1.1249e+06	875785	936324	881827	796193	1.14584e+06	1.19871e+06	1.22013e+06	1.31945e+06	1.081e+06	1.51681e+06	1.35977e+06
9072	NA	NA	Cinolazepam;Tolrestat	-22.4959931066611;-12.8828228841005	MS1 mz matched	375.085	32.983	105471	125099	131550	212535	103324	74036.1	133031	76044.8	128196	128715	168328	127973	189994	34887.5	150975	59270.2	68942.9	109917	96939.8	176812	71466.7
9083	NA	NA	6-Epi-7-isocucurbic acid glucoside;Hydroxyzine	-23.5706569308077;24.4481141365241	MS1 mz matched	375.185	423.484	10323.7	13847.1	8333.06	7872.9	9761.68	6135.7	7839.15	10059.1	10692.1	17415.8	12484.1	11226.6	9514.67	10375.9	14681.5	9340.32	8166.85	9645.12	8912.38	11089	7411.47
9087	NA	NA	6-Epi-7-isocucurbic acid glucoside;	5.23925996742288;	MS1 mz matched	375.196	378.964	47532.1	48071.9	49469.4	31715.1	40027.9	24972.1	35130.7	33255.7	35445.8	63908.5	45220.3	51730.9	61894.4	43662	64491	45698	47890.6	56338.7	38307.2	55105.4	50662.8
9090	NA	NA	Uplandicine;7-Acetyl-9-echimidinylretronecine	6.15938	MS1 mz matched	375.221	486.879	50864.9	46492.7	47159.9	41764.2	36056.3	23038	30721.4	38820	37736.7	37941.3	32531.6	33890.7	37117.9	34098.5	38307.5	57902.6	58295.6	66344.1	48261	78198.6	77062.6
9098	NA	NA	NA	NA	Unmapped	375.277	26.098	5001.11	4064.2	3941.85	5725.89	4742.12	3744.92	4988.51	5966.5	3565.86	5511.67	3536.76	3578.15	4687.16	3404.72	4445.25	3564.88	3577.82	4039.99	4310.21	5180.76	4529.33
9115	NA	NA	Prochloraz	19.1984	MS1 mz matched	376.048	283.122	85208.5	85749.3	84695.8	33233.2	46014.3	19812.5	36826.9	37584.5	48342.3	125388	66668.8	95175	148508	99629.6	128671	92838.7	113709	146199	90431.4	16832.6	16689.5
9118	NA	NA	1H-Indol-3-ylacetyl-myo-inositol;Indole-3-acetyl-myo-inositol;Indol-3-ylacetyl-myo-inositol;Indole-3-ylacetyl-myo-inositol;Indole-3-acetyl-beta-1-D-glucoside;1-O-(Indol-3-yl)acetyl-beta-D-glucose	14.3808001225088;14.2384139355771;14.2384139355771	MS1 mz matched	376.08	227.949	2344.17	2805.79	2815.15	4842.84	3556.44	3239.16	3430.42	3839.34	2641.28	4480.36	3199.53	3649.86	3912.19	3983.25	4015.15	2480.33	2592.23	1820.93	2417.29	2223.99	2828.6
9128	NA	NA	Cyphenothrin	4.26458	MS1 mz matched	376.187	181.118	4226.31	4340.07	5127.57	7467.8	6705.68	3427.56	6101.64	2809.31	4453.08	4519.79	5586.36	7136.47	8699.85	6410.54	8566.41	2364.31	2483.93	2171.05	1780.44	1329.42	1493.33
9137	NA	NA	Icaceine	18.6547	MS1 mz matched	376.259	33.4	3.33226e+07	2.66522e+07	2.89852e+07	5.0205e+07	2.01992e+07	1.21595e+07	2.6219e+07	1.86389e+07	2.52775e+07	3.01752e+07	3.1853e+07	2.46563e+07	4.83148e+07	1.94337e+07	3.1337e+07	1.33435e+07	1.45716e+07	2.19368e+07	1.64112e+07	4.09329e+07	1.74808e+07
9150	NA	NA	NA	NA	Unmapped	376.968	439.21	6967.75	5748.87	5738.12	5353.92	7411.82	2224.79	5388.07	4618.81	6566.05	8318.33	6457.01	7621.42	7741.06	5148.61	8577.46	8911.5	9528.81	10040.6	6479.96	9474.05	9185.33
9168	Riboflavin	0.9957	NA	NA	MS2 forward	377.143	204.01	19056.4	19736.7	18679	31463.8	33087.8	21126.5	37104.4	37669.4	22769	16847.2	14656.7	13651	27824.4	17627.9	16476.7	16648.8	12175.6	15207.1	13211.6	13246.7	21300.9
9174	NA	NA	Enalapril;Remifentanil;Elapril;Remifentanil	-2.18500900824725;-2.18500900824725;-2.12652957276882;-2.12652957276882	MS1 mz matched	377.2	400.372	14124.5	14989.3	14673	6313.6	14260	5991.31	6705.05	9965.52	8580.59	21123.5	12316.6	17333.9	17304.3	13242.7	19375.1	9902.4	12029.4	17908.9	9978.49	13689.6	13345.3
9198	NA	NA	Peonidin;Peonidin;3,5,7-Trihydroxy-2-(4-hydroxy-3-methoxyphenyl)-1-benzopyrylium chloride	-24.0027925789655;-24.1042661278017	MS1 mz matched	378.069	429.347	59233.7	54054.7	55394.1	41102.5	47575.7	23839.7	35202.3	35246.7	50503.3	34798	31809.4	39560.7	39507.3	32792.4	49505.2	69466.4	79131.6	86345.4	72127.4	69821	53747.2
9205	NA	NA	Imidaprilat;	-2.86696300941963;	MS1 mz matched	378.158	379.912	21524.6	19228	20057	6452.89	11112.3	6295.84	5978.32	5644.77	10782	38971.1	15482.4	32820.4	29470	16898.2	35733	16021.1	22905.5	28003.7	17426.2	19451.5	16784.3
9209	NA	NA	NA	NA	Unmapped	378.175	397.943	3494.62	3146.88	3830.31	3866.41	4578.93	3833.97	2850.66	4110.66	4400.51	3493.72	2841.25	2956.55	1991.61	1632.14	2929.18	3378.91	3007.5	3430.2	3082.66	2939.45	2853.13
9226	Alpha-N-Phenylacetyl-L-glutamine	0.4251	NA	NA	MS2 reverse	378.988	397.281	1334.2	1081.7	1579.5	1402.19	1505.87	1751.19	1996.37	1733.98	1502.45	753.068	1175.72	1060.98	657.221	738.257	1160.02	1425.26	1045.05	985.37	1015.31	1998.56	1676.78
9231	Tyr-Met	0.4864	NA	NA	MS2 reverse	379.061	286.45	23835.2	22036	17928.4	33282.1	22604.2	42298.8	25721	72351.7	23261.5	32891.2	29984.8	25938.1	29703.8	38943	19095.2	23554.6	12006.4	8278.2	17892.6	24582.6	39813.7
9259	NA	NA	NA	NA	Unmapped	380.025	330.553	30711.4	28159.4	27659.6	21132.5	37917.3	20902.7	30291.9	19132.1	32171.4	21503.9	10259.8	11127.5	7421.8	9518.04	22833.7	11553.8	14094.5	27181.1	18047.6	12776.8	11466
9269	S-Lactoylglutathione	0.6947	NA	NA	MS2 forward	380.109	380.565	8404.2	7377.04	7894.87	6180.66	8211.67	6937.42	7255.47	6881.65	7767.41	9999.26	7741.71	10121.7	12968.7	9053.77	7740.9	6553.31	7592.39	7643.22	7402.71	8619.56	11673.7
9271	NA	NA	Bismuth Subsalicylate;Bismuth subsalicylate	-15.4656571275286;-15.4656571275286	MS1 mz matched	380.12	422.05	36514.4	43722.5	40213.9	24677.9	21777.4	17122.3	24378.1	23978.5	21899.4	66957.8	43090	54003.5	63843.8	61978.4	64982.4	46481.7	57384.2	45684.5	39870.7	39055.3	54108.7
9286	NA	NA	Triton X 100;	-15.1264710288104;	MS1 mz matched	380.347	27.307	30750.3	30953.6	30615	47718.7	27166.4	29854.5	28816.3	36066.1	18360.4	45700.3	15791.2	17431.7	32804.5	27369.5	46129.5	23109.7	32002.5	33627.8	26618.7	40508.2	44952.8
9302	NA	NA	Maltulose;Isomaltose;Inulobiose;Galactinol;Sucrose;D-Maltose;Epimelibiose;Kojibiose;Glucinol;Trehalose;Sakebiose;Mannobiose;3-b-Galactopyranosyl glucose;Trehalulose;Allolactose;Turanose;beta-Lactose;Galabiose;Cellobiose;Lactulose;DEAE-cellulose;Melibiose;Neotrehalose;Glucose-1,3-mannose oligosaccharide;Fagopyritol A1;Alpha-Lactose;Sucrose;Cane sugar;Saccharose;1-alpha-D-Glucopyranosyl-2-beta-D-fr…	2.30477239456613;2.30477239456613;2.30477239456613;2.30477239456613;2.30477239456613;2.30477239456613;2.30477239456613;2.30477239456613;2.30477239456613;2.30477239456613;2.30477239456613;2.30477239456613;2.30477239456613;2.30477239456613;2.30477239456613;2.30477239456613;2.30477239456613;2.30477239456613;2.30477239456613;2.30477239456613;2.30477239456613;2.30477239456613;2.30477239456613;2.304772…	MS1 mz matched	381.077	386.44	124184	135095	127463	265569	207503	179605	253869	179289	120442	112092	119953	105879	456051	264366	179471	147953	146347	116360	90836.1	144385	291331
9303	NA	NA	Maltulose;Isomaltose;Inulobiose;Galactinol;Sucrose;D-Maltose;Epimelibiose;Kojibiose;Glucinol;Trehalose;Sakebiose;Mannobiose;3-b-Galactopyranosyl glucose;Trehalulose;Allolactose;Turanose;beta-Lactose;Galabiose;Cellobiose;Lactulose;DEAE-cellulose;Melibiose;Neotrehalose;Glucose-1,3-mannose oligosaccharide;Fagopyritol A1;Alpha-Lactose;Sucrose;Cane sugar;Saccharose;1-alpha-D-Glucopyranosyl-2-beta-D-fr…	-6.46417774342739;-6.46417774342739;-6.46417774342739;-6.46417774342739;-6.46417774342739;-6.46417774342739;-6.46417774342739;-6.46417774342739;-6.46417774342739;-6.46417774342739;-6.46417774342739;-6.46417774342739;-6.46417774342739;-6.46417774342739;-6.46417774342739;-6.46417774342739;-6.46417774342739;-6.46417774342739;-6.46417774342739;-6.46417774342739;-6.46417774342739;-6.46417774342739;-6.…	MS1 mz matched	381.077	354.048	15639.8	14097.1	13817.7	16060.9	20616.3	13854.6	8920.88	10045.5	30831	27615.6	31705.8	22083.2	13110.3	8201.9	11047.5	17219.3	23023.3	18593.8	23714.4	12687.4	9238.97
9329	NA	NA	Tetracenomycin D3	17.5809	MS1 mz matched	381.311	35.575	69316.4	79127.7	71426.3	134043	209013	108838	141120	221953	146305	57381.5	47074.6	58970.8	117687	92690.2	110082	49673.3	91419.7	53771.6	44393.7	47212.5	51380.8
9332	NA	NA	Rhodamine 123	6.9129	MS1 mz matched	381.827	291.118	2600	1891.47	2398.34	830.387	1676.03	2612.67	836.691	1049.71	2369.69	2280.38	2961.28	3380.44	1234.14	2723.33	1898.47	1196.13	1034.08	1483.88	2686.91	2838.49	1986.58
9377	NA	NA	Methylene blue;Methylthioninium chloride	-18.8034	MS1 mz matched	383.113	380.474	59559.9	57446.1	59496.5	38865.7	45525.2	44296	38744.5	38633.2	50605.1	61690.1	54881.9	59630.8	47365.3	45437.3	53627.3	53008.1	71855.9	52921.2	55611.1	69573.6	50817.1
9381	NA	NA	Loratadine;2-Methoxyestradiol-17beta 3-sulfate	3.31000181371019;2.80155438378462	MS1 mz matched	383.146	164.191	21582.5	22294.4	25785	663.629	2414.85	660.963	5340.21	1044.3	1986.74	77128.9	58603.9	85471.3	25116.9	43339.1	43775.1	17303.2	14976.2	8812.59	16412.9	12880.1	20136.3
9391	25-hydroxyvitamin D3	0.3141	NA	NA	MS2 reverse	383.328	34.806	227447	211977	232085	340820	314049	269364	303884	346119	269473	228298	199822	186461	174757	139138	161424	159919	182335	179915	169406	157109	173350
9392	NA	NA	Farnesyl pyrophosphate;7-Dehydrodesmosterol;Cholesta-5,7,24-triene-3beta-ol;Cholesta-3,5-dien-7-one	-6.06027158492452;0.478652115623301;0.478652115623301	MS1 mz matched	383.324	190.073	6004.54	5782.45	5628.81	1460.16	1376.63	1219.99	1445	1730.01	1317.37	5954.01	5960.47	5027.68	5532.26	5115.92	6478.01	8048.58	9518.81	10089.3	8344.05	5708.36	5544.08
9409	Dihydrocapsaicin	0.4997	NA	NA	MS2 reverse	384.127	285.741	2343.69	2749.57	2924.65	1050.79	1577.41	4326.81	1231.25	552.899	2190.02	1906.61	4194.08	2477.93	1739.56	7582.47	996.717	1237.47	815.034	375.24	1769.18	190.586	70.0398
9413	N-Acetyl-D-lactosamine	0.9898	NA	NA	MS2 forward	384.147	358.626	45488.5	32080	41097.3	56629.3	71972.2	37650.6	53140.6	48891.2	45795.8	16173.9	23152.9	14295.2	8608.87	10481.9	24275.1	44069.4	35748.9	37856	49334	50175.8	28849.7
9442	S-Adenosyl-L-homocysteine	0.9976	NA	NA	MS2 forward	385.127	367.871	346155	323203	341003	321795	391927	309140	354789	283265	352357	342189	298995	352396	225757	244023	347442	300727	313446	295399	342843	311600	241301
9445	Famciclovir	0.35565	NA	NA	MS2 reverse	385.151	358.748	5779.9	5101.76	6805.85	10274	8814.34	5365.44	7954.85	8460.1	8547.49	4451.59	4205.52	4643.87	56117.2	3660.57	5585.04	7045	8375.79	6422.03	6666.71	6348.58	5754.32
9446	NA	NA	Gibberellin A113;Epirosmanol;Isorosmanol;Gibberellin A44;Gibberellin A37;7'-O-Methylmarmin;Verimol G;Gibberellin A64;3-Epinobilin;3-Oxo-6b-angeloyloxy-7(11)-eremophilen-12,8a-olide;19-Noraldosterone;Annuolide G;L-Alanyl-gamma-D-glutamyl-L-lysine;L-Ala-gamma-D-Glu-L-Lys	11.4857088708123;11.4857088708123;11.4857088708123;11.4857088708123;11.4857088708123;11.4857088708123;11.4857088708123;11.4857088708123;11.4857088708123;11.4857088708123;11.4857088708123;11.4857088708123;-9.24360717902597	MS1 mz matched	385.146	303.514	3136.23	3411.79	3248.49	6748.01	9096.51	9395.77	10196.6	12082	5627.09	2043.51	1514.5	1079.49	2872.97	526.673	1698.08	2276.53	551.421	1123.07	1909.99	4197.5	2286
9452	NA	NA	17,21-Epoxy-9-fluoro-11beta-hydroxypregn-4-ene-3,20-dione;17,21-Epoxy-9-fluoro-11beta-hydroxyprogesterone	24.0206	MS1 mz matched	385.188	26.617	5459.97	6841.78	6730.14	7642.85	7118.49	6478.18	6666.6	8989.32	6302.87	6393.62	7092.04	7145.52	6572.78	6760.37	6046.99	5668.59	6108.43	6032.6	6674.24	6186.28	6247.11
9456	NA	NA	Felodipine;Ibutilide	-2.85514269217276;21.3481148860555	MS1 mz matched	385.253	346.71	10837.1	9348.43	11186	14913.1	14467.5	12932.9	15483.8	14209.5	12301.4	13301.2	10848	9213.01	7562.52	6112.23	12161.3	7729.04	6935.08	8680.75	8348.28	6767.78	5614.14
9467	7-Dehydrocholesterol	0.8439	NA	NA	MS2 forward	385.343	33.622	148043	132443	135657	189149	178695	160333	165482	181331	156107	115675	162256	454760	125080	122452	117547	97909	130728	113783	133141	114607	109689
9468	NA	NA	5-(3',4'-Dihydroxyphenyl)-gamma-valerolactone-4'-O-glucuronide;Tomenin;5-(3',5'-Dihydroxyphenyl)-gamma-valerolactone 3-O-glucuronide;Eleutheroside B1;Cholest-4-en-3-one;Cholestenone;4-Cholesten-3-one;7-Dehydrocholesterol;Provitamin D3;Cholesta-5,7-dien-3beta-ol;Desmosterol;24-Dehydrocholesterol;Cholesta-5,24-dien-3beta-ol;delta7,24-Cholestadien-3beta-ol;Zymosterol;delta8,24-Cholestadien-3beta-ol;…	-7.0251267970453;-7.0251267970453;-7.0251267970453;-7.0251267970453;-18.7334521173267;-18.7334521173267;-18.7334521173267;-18.7334521173267;-18.7334521173267;-18.7334521173267;-18.7334521173267;-18.7334521173267	MS1 mz matched	385.339	189.016	13106	14526	13498.8	5114.49	5137.97	4389.48	4481.34	4955.62	6002.92	13592.9	17201.8	13057.6	12373.6	12372.6	13376.5	16663.9	20319.1	20692.7	19851.5	12420.3	13026.8
9473	NA	NA	NA	NA	Unmapped	385.858	298.411	1585.92	1973.34	1773.07	487.913	499.063	463.736	473.699	811.781	761.914	6176.76	2205.79	6258.89	7497.99	8057.83	5817.66	2836.2	7463.25	7327.52	4071.79	7858.03	6301.63
9493	(-)-Usnic acid	0.37575	NA	NA	MS2 reverse	386.129	367.54	57006.4	55883.3	57266.1	52984.9	62189.6	52379.4	57976.8	52686.4	59308.9	61536.4	53317.9	58228.2	43492.7	56187.6	61226.7	49992.7	51914.4	47553.9	56825.4	50235.9	41531.8
9511	NA	NA	Stearyltrimethylammonium chloride;1-Octadecaminium, N,N,N-trimethyl-, chloride	-2.59118	MS1 mz matched	386.287	190.039	9731.45	9496.34	10152.5	15897.3	16049.2	4744.28	13102.6	3852.86	13938.8	13324.6	8881.72	11016.2	16963.4	10651.1	13717.8	6990.66	6713.76	6590.74	6152.77	5210.18	4093.84
9514	NA	NA	(-)-Epigallocatechin sulfate;	0.643615875509995;	MS1 mz matched	386.323	156.16	69991.5	88198.2	65207.9	56847.9	63428.1	20934	48694	26807.1	40499.1	82935.7	41847.4	51280.3	52345.7	43658.8	63160.6	168784	150946	115882	62401	81907.3	47364.2
9535	NA	NA	Gerberinol;Justicidin B	-10.1297824976045;-10.1621913199525	MS1 mz matched	387.084	243.752	2982.15	3969.45	4094.87	3504.49	4776.03	2440.68	2740	9075.47	2109.79	6976.85	4463.59	6783.14	19965.1	3321.17	5377.31	8854.19	5383.28	3731.31	3060.25	6311.8	18801.1
9536	NA	NA	Maltulose;Isomaltose;Inulobiose;Galactinol;Sucrose;D-Maltose;Epimelibiose;Kojibiose;Glucinol;Trehalose;Sakebiose;Mannobiose;3-b-Galactopyranosyl glucose;Trehalulose;Allolactose;Turanose;beta-Lactose;Galabiose;Cellobiose;Lactulose;DEAE-cellulose;Melibiose;Neotrehalose;Glucose-1,3-mannose oligosaccharide;Fagopyritol A1;Alpha-Lactose;Sucrose;Cane sugar;Saccharose;1-alpha-D-Glucopyranosyl-2-beta-D-fr…	2.30477239456613;2.30477239456613;2.30477239456613;2.30477239456613;2.30477239456613;2.30477239456613;2.30477239456613;2.30477239456613;2.30477239456613;2.30477239456613;2.30477239456613;2.30477239456613;2.30477239456613;2.30477239456613;2.30477239456613;2.30477239456613;2.30477239456613;2.30477239456613;2.30477239456613;2.30477239456613;2.30477239456613;2.30477239456613;2.30477239456613;2.304772…	MS1 mz matched	387.091	387.286	8384.36	8853.7	7576.01	6780.39	6068.03	8622.83	2049.83	7499.46	6355.18	2278.73	9263.19	4809.74	3893.82	5382.06	6592.25	15467.7	7247.9	6061.71	5713.78	12894.6	11304.5
9563	NA	NA	Leonuridine	-16.3631	MS1 mz matched	387.301	39.8905	41689.8	38223.9	45909.9	93550.1	82285.1	92966	81828.7	119930	78993.9	29862	45753.1	31630.9	41119.3	41536.1	53560	63041	50657.5	57024.2	44811.7	122947	150870
9576	NA	NA	NA	NA	Unmapped	387.934	297.098	188659	163277	186406	53860	120870	49870.6	65967.7	34074.3	100568	415435	120868	243442	174935	110067	373723	61137.5	149920	279954	137870	57500.4	38241.9
9588	NA	NA	dCDP;Nemopride	3.51131394679487;17.9752430060525	MS1 mz matched	388.178	388.448	19184.7	22002.4	21582.9	23566.4	22508.1	29206.3	29598	45564.2	21225.5	14943.6	14371.3	13492.1	12578.3	15061.5	19004.9	19096.6	13232.7	13771.1	16262.4	22593.5	24626.6
9597	NA	NA	Compound III(S);5-(7-(4-(4-Ethyl-4,5-dihydrooxazol-2-yl)phenoxy)heptyl)-3-methylisoxazole	-9.7238	MS1 mz matched	388.251	86.911	170653	159955	151965	138143	150189	114119	87824.5	91883.1	135459	162900	94992.8	101528	75289.2	84126	145872	121100	67820.8	92795.9	132166	121518	58118.4
9598	NA	NA	Spiromesifen	7.02296	MS1 mz matched	388.251	70.5765	146436	135407	131323	117617	162490	108159	59301	73267.5	153205	155212	100686	95629.9	60644.8	69091.8	64379.1	106730	70980	102336	122533	109193	53857.4
9602	NA	NA	2-Hydroxymyristoylcarnitine;Apholate	-8.96827702280754;-14.200859539256	MS1 mz matched	388.303	189.31	18545.4	18671.7	19148.7	32188.5	29887.7	9583.91	22292.2	8460.95	23216.6	22712.1	14418.7	20612.8	25774.7	15591.8	21279.7	17730.5	15361.9	13864.9	12732.7	9595.66	6975.65
9611	NA	NA	4'-hydroxytrazodone;triazolopyridinone epoxide;Dimethomorph	-14.5007386629357;-14.5007386629357;1.7421382690771	MS1 mz matched	388.857	294.177	22754.9	21217.2	21035	26556.6	23326.3	18524.1	23090.3	23285.9	19702.4	22981.6	15576.2	19520.2	18987.8	12985.9	22392.1	24054.5	24972.4	29531.5	22156.2	27381.3	19869.4
9618	NA	NA	Thiamine monophosphate;Sodium 2-O-L-rhamnopyranosyl-4-deoxy-alpha-L-threo-hex-4-eno-pyranosidurote;Lepidimoide	3.45190570529158;0.290636927848214	MS1 mz matched	389.048	407.911	12862.6	13173.7	13024.4	8500.99	10421.3	8952.66	9235.49	8634.11	11620.3	7286.23	7745.95	6955.54	7620.47	9250.82	10421.4	16618.1	15102.8	20356.1	13895	21164.1	17219.5
9626	NA	NA	7-beta-D-Glucopyranosyloxybutylidenephthalide;1alpha,5alpha-Epidithio-17a-oxa-D-homoandrostan-3,17-dione	-6.7399287350417;-9.01313541571569	MS1 mz matched	389.118	456.351	158871	105330	109899	144966	126143	75820.5	74987.1	87806.8	179611	109235	128269	113790	68692.3	100355	70465.2	117749	103949	172153	191953	215934	114869
9630	NA	NA	trans-p-Menthane-1,7,8-triol 8-glucoside;(1S,2R,4R,8S)-p-Menthane-2,8,9-triol 9-glucoside;(1R,2R,4S)-p-Menthane-1,2,8-triol 8-glucoside;(1S,2R,4R,8S)-p-Menthane-2,8,9-triol 2-glucoside;Phenothrin;Sumithrin	-0.193892490479739;-0.193892490479739;-0.193892490479739;-0.193892490479739;16.5625226664462	MS1 mz matched	389.156	265.178	8307.75	9474.99	7847.66	8329.57	7802.46	3611.55	7427.7	7952.57	6513.66	7421.62	4916.16	7368.17	10991.6	4652.29	8662.23	13745.2	13048.6	12908.2	8345.91	13535.4	14453.8
9631	Oxyphencyclimine	0.49995	NA	NA	MS2 reverse	389.174	404.151	17977.5	19600.2	16301.7	9294.74	20428.6	10032.1	10711.3	11744.1	12762.9	23105.2	15621.3	23478.7	24695.2	15107.8	26122.7	16873.9	18090.1	26133.1	15808.1	22795.6	21265.4
9634	NA	NA	Phosphoribosyl formamidocarboxamide;Fumigaclavine C	1.91141258030272;-23.7555180383103	MS1 mz matched	389.211	364.611	13714.8	13068.9	10737.8	6998.98	9888.38	6564.5	8388.04	8668.29	8007.84	18690.6	12187.5	15544.9	17019.9	11517.5	18666.5	10429.1	10765.1	11022.4	7729.71	11606.5	12545.9
9638	Tamoxifen	0.49895	NA	NA	MS2 reverse	389.254	70.089	30238.6	25019.5	25865.4	23334.4	34442.9	19093.3	12279.9	14413.3	27518.2	26651.6	12800.2	19280.7	12161.8	12557.1	11483.8	20433.1	12704.8	18766.9	25437.2	24618.9	9248.65
9653	NA	NA	NA	NA	Unmapped	389.949	291.343	77675.6	78125.3	76596.9	103809	81963.4	28737.7	113816	179829	41170.5	114050	36480.4	49380.6	117048	31325	139635	103632	120768	189788	52398.5	326930	287606
9658	NA	NA	NA	NA	Unmapped	390.06	228.021	5995.75	6590.56	4240.46	13723.3	9641.58	7967.92	8682.02	15348.8	7080.22	9161.04	10111.4	10423.6	16457.3	6871.57	11397.1	8935.02	6565.03	6777.59	3806.95	6905.56	10126.8
9660	NA	NA	N-Acetyl-7-O-acetylneuraminic acid;N-acetyl-O-acetylneuraminate;N-Acetyl-4-O-acetylneuraminic acid;N-Acetyl-9-O-acetylneuraminic acid;N-Acetyl-4-O-acetylneuramite;N,4-O-Diacetylneuramite;N-Acetyl-7-O-acetylneuramite;N,7-O-Diacetylneuramite;N-Acetyl-9-O-acetylneuramite;N,9-O-Diacetylneuramite	1.29330276603497;1.29330276603497;1.29330276603497;1.29330276603497;1.42402877690174;1.42402877690174;1.42402877690174	MS1 mz matched	390.074	30.031	37372.4	41316.1	45481.2	54311.4	55721.1	35213.8	56598.7	61700.2	48590.9	33777.9	19351.2	37679.1	32358.4	27839.5	30535.3	38987.3	40048.4	47525.1	44862.5	54256.7	39891.4
9696	NA	NA	NA	NA	Unmapped	390.991	328.551	64027.2	64924.6	63280.7	61058.1	59238.7	46637.3	54875.5	73178.6	53040.8	61881.5	44397.3	53939.1	53212.4	41108.9	57967.7	64309.1	67712	71987.4	57369.1	80779	70408.1
9711	NA	NA	Riddelline;18-Hydroxyseneciphylline	15.7524	MS1 mz matched	391.191	400.854	20651.9	18520.2	19268.3	7671.68	15876	8713.44	10565.9	14553.2	14524.2	34836.9	17099.6	27371.1	28352.2	18966.7	30534.2	13287.9	18258.5	23692.6	14281.7	17714.7	20336.7
9714	NA	NA	Nigakihemiacetal B;11,12-Dihydroxy-7,14-dimethoxy-8,11,13-abietatrien-20,6-olide;Bakkenolide B;6,7-Dimethoxy-7-epirosmanol;Neoquassin;Laserolide;Megaphone;Picrasin D;Prostratin	-8.30001234939725;-8.30001234939725;-8.30001234939725;-8.30001234939725;-8.20083433236378;-8.20083433236378;-8.20083433236378;-8.20083433236378;-8.20083433236378	MS1 mz matched	391.215	387.5	3194.61	3267.83	3331.39	2359.96	3137	2155.39	2728.91	2203.55	2723.99	6177.4	3040	3770.74	4937.62	2765.16	4866.82	2613.79	2690.35	2739	2027.53	3051.8	3326.03
9739	Dioctyl phthalate	0.9959	NA	NA	MS2 forward	391.281	285.527	163901	164363	167455	146922	146164	166820	146438	149695	161408	158021	165337	168794	153927	172886	161469	98415.6	163390	149512	171177	137938	135749
9743	NA	NA	2,3,4,5,6-Penta-O-acetyl-D-glucose;Monotropein;Monotropein	-16.1398045237908;-16.1398045237908;-16.1398045237908	MS1 mz matched	391.339	40.612	400275	567919	469399	9497.5	9840.35	326883	19533.5	428526	439405	825998	814638	973533	1.23763e+06	1.0494e+06	1.15839e+06	313355	369101	346623	271520	319543	343290
9756	NA	NA	Glucoconringiin;Glucoconringiin;2-Hydroxy-2-methylpropyl glucosinolate	-8.75286141291316;-8.78533690546987	MS1 mz matched	392.057	32.982	173368	162953	159461	250057	129956	84607.8	162490	91456	136188	146071	170639	147555	248289	118514	178944	90692	60659.2	138041	89239.2	215899	97077.6
9757	NA	NA	2',2'-Dimethyl(pyrano-5',6':3:4)-1,5-dihydroxy-6-methoxy-10-methylacridone;Honyumine;Citracridone I;Papaveraldine;Protopine;Boc-Asn-OPhNO2	-9.40938068452988;-9.40938068452988;-9.40938068452988;-9.40938068452988;-9.40938068452988;1.98231604176461	MS1 mz matched	392.076	243.92	6511.86	5259.08	5802.83	2357	5823.57	3013.09	3090.45	4015.85	4594.25	8003.82	2100.38	5821.47	4797.17	5506.94	4690.22	3826.14	4486.62	2148.82	4773.8	5485.24	8156.2
9761	NA	NA	Glycoperine	-17.1182	MS1 mz matched	392.12	394.679	6774.36	5234.45	5867.99	3279.4	3866.14	2170.12	2082.86	2641.53	2680.59	2951.5	4264.08	3838.38	2926.26	2719.94	4800.16	8473.43	5956.33	8774.43	5068.45	7697.02	5676.24
9794	NA	NA	Tiotropium;	-2.61311540124098;	MS1 mz matched	393.105	386.123	4974.67	4655.15	5952.67	12504.4	11513.1	11125.1	11730	12514.4	10100.2	3851.57	4804.12	2078.93	1922.26	2120.32	4376.75	3407.44	2334.75	2856.54	2399.35	533.624	2418.16
9803	NA	NA	LPA(0:0/16:0);LPA(16:0/0:0);1-Palmitoylglycerol 3-phosphate;1-Hexadecanoyl-sn-glycero-3-phosphate	-0.829020161384745;-0.829020161384745;-0.731273368709586	MS1 mz matched	393.237	238.24	5848.99	5886.9	5963.5	2577.72	3309.16	2392.39	3029.8	3076.83	3612.4	4548.09	2668.54	3055.7	3508.66	3180.39	4235.97	6792.89	7002.89	5645.77	6795.36	14016.1	13678.2
9804	NA	NA	Icaceine	18.6547	MS1 mz matched	393.285	33.4	3.79038e+07	3.21295e+07	3.6912e+07	6.35176e+07	2.7616e+07	2.11307e+07	3.33033e+07	2.43534e+07	3.88804e+07	3.55434e+07	3.77666e+07	2.92224e+07	5.76461e+07	2.50882e+07	3.93211e+07	1.79218e+07	1.79657e+07	2.82403e+07	2.03711e+07	5.08285e+07	2.34792e+07
9818	NA	NA	Ethidium bromide;Homidium bromide	-0.225143	MS1 mz matched	394.084	483.71	25919.4	29044.4	27807	46729.2	55261.6	36977.7	44812.2	16205.5	27394.1	26313.1	26497	29494.1	39308.9	33003.8	72630.9	18386.5	21657.9	16357.9	14310.5	13761.8	13029.2
9848	NA	NA	2-O-Caffeoylglucarate	-24.9953	MS1 mz matched	395.045	179.941	24784.1	26599.6	26149.7	24105.4	14191.7	14346.8	17395.3	20880.9	11732.6	14228.8	11031.9	17772	24869.9	16013.5	20965	16505.2	16714.6	23971.7	19676.3	11566.9	23134
9864	NA	NA	3,3',4',5,6,7,8-Heptahydroxyflavone;Emopamil	10.4716897865842;-8.67637682884113	MS1 mz matched	395.27	42.515	39364	40481	37520.8	58895.8	73459.6	38619.4	53854.1	73128.5	66185	22656.1	18099	18192.4	22404.7	24149.3	35216.6	22001.7	31504.6	30315.8	22377.7	18246.7	6818.24
9873	NA	NA	Endrin;Dieldrin;Endrin	-9.60937342348245;-9.52707090735776;-9.52707090735776	MS1 mz matched	395.902	288.76	3360.5	3231.45	3843.31	5065.96	3753.82	1745.42	5244.16	6729.82	2426.37	5450.58	1308.47	1639.08	5444.73	930.852	5563.88	3769.99	4240.92	5758.77	2296.59	6743.24	5419.42
9888	NA	NA	Ethyl 2-hydroxy-3-(3-indolyl)propanoate glucoside;Ketanserin	22.7331842404083;6.32647922573441	MS1 mz matched	396.173	234.607	11875.5	12977.8	13061.8	32851.4	35058.1	26192.7	43726.6	21137.2	19215.5	4235.32	3159.34	2807.71	5364.13	1776.7	6769.6	3784.56	2096.02	1738.56	2966.31	1802.99	1792.15
9890	NA	NA	NA	NA	Unmapped	396.235	286.768	2880.57	2496.28	3023.07	897.768	2444.57	2966.37	441.154	91.0926	3267.62	1963.89	2897.09	4340.26	845.64	3706.44	1231.09	1532.23	1620.58	572.666	3397.28	91.1421	41.5393
9894	NA	NA	9,12-Hexadecadienoylcarnitine;	10.3978320166324;	MS1 mz matched	396.308	154.928	49793.9	44571.7	44447.7	9976.12	11470.2	6727.72	9933.7	7937.33	14177.3	155216	50205.6	50788.7	101952	57342	94284.6	104796	58514.6	49697.9	29729.8	23441.8	17173.7
9917	NA	NA	1-(3-Methylbutanoyl)-6-apiosylglucose;Gartanin;1,3,5,8-Tetrahydroxy-2,4-diprenylxanthone	-1.63367032216178;13.1627007755896	MS1 mz matched	397.163	395.301	399182	380325	371371	154549	303616	152174	239048	185270	253573	627627	233322	370043	417962	280301	610794	216848	353500	529912	276351	444670	413208
9927	NA	NA	NA	NA	Unmapped	397.252	433.023	5312.96	5711.41	5380.45	7794.79	6261.26	4335.59	7452.1	11602.3	5511.67	4694.36	6048.65	5227.62	12823.7	6642.48	6355.13	9039.2	5785.91	5580.39	4708.44	7254.36	11774.6
9929	Ascorbic acid 6-palmitate	0.6351	NA	NA	MS2 forward	397.268	240.495	4087.17	3314.9	4557.43	460.273	500.692	617.063	354.208	346.72	905.451	4512.99	2557.33	1816.76	1522.55	2694.05	2322.88	5692.19	6743.47	5822.05	5475.69	11302.6	6997.1
9939	NA	NA	Prochloraz	19.1984	MS1 mz matched	398.028	282.966	18277.4	15581.8	16694.4	11712.5	12972.3	11680.1	10659.1	9334.53	14271.2	19859.4	15484.4	17964.9	15684.9	16765.3	17267.6	15636.1	16887.8	17345.3	16908.5	1524.88	770.059
9942	Sulfasalazine	0.3367	NA	NA	MS2 reverse	398.066	442.195	3865.82	3683.68	3752.47	6006.36	5020.08	3449.61	8236.07	6952.89	5237.9	3186.59	2121.04	2276.41	1646.48	2025.3	3604.32	3309.76	3427.57	4585.51	2658.44	1735.94	1525.44
9960	NA	NA	Tridihexethyl bromide	-10.0705	MS1 mz matched	398.201	283.116	131904	134249	124612	244570	322799	296061	364260	436480	226007	49178.8	44391.3	12876.5	295.693	818.962	50314.9	64237.8	5954.51	15241.1	31415.3	279.759	234.295
9962	NA	NA	Tridihexethyl bromide	5.28678	MS1 mz matched	398.2	360.932	4020.49	4270.97	4315.2	4020.94	4788.49	3612.08	4150.94	4146.15	4419.75	3891.45	3382.09	3249.66	3119.92	3198.42	4184.28	4253.7	3807.23	5109.63	3742.12	4769.65	3223.86
9971	NA	NA	9-Hexadecenoylcarnitine;trans-Hexadec-2-enoyl carnitine;	12.6115221408728;12.6115221408728;	MS1 mz matched	398.324	154.704	1.41318e+06	1.25849e+06	1.33902e+06	508255	445755	155957	365590	247931	368748	3.5406e+06	1.67349e+06	1.54795e+06	2.35425e+06	1.70257e+06	2.81235e+06	3.20986e+06	1.85428e+06	2.18178e+06	719445	612593	335030
9988	NA	NA	Sulfasalazine;Sulfasalazine;Salicylazosulfapyridine;Salazosulfapyridine	-3.7438281007302;-3.7681956747759	MS1 mz matched	399.072	429.49	76260	70115.2	73227.4	67544.2	67936.8	40186.2	54248.6	46687.7	75515.4	66074.5	54885.3	56092.9	27417.1	30246.4	49070	83519.9	98342.8	110457	99458.2	93865.6	58650.3
9989	NA	NA	O-Carbamoyl-deacetylcephalosporin C	-14.9003	MS1 mz matched	399.082	380.568	4338.08	4116.82	3491.35	4527.86	4167.21	3748.01	3626.39	4486.16	3985.38	5113.89	4487.8	6086.04	8094.12	4502.5	4672.51	6674.97	6502.19	4701.25	3591.72	3382.83	6144.08
9991	D-Mannose	0.6946	NA	NA	MS2 forward	399.091	153.999	18203	14718.4	16410.3	15745.3	6158.89	4695.1	5141.27	6880.44	12383.9	10267.3	10385.5	9962.24	13513.7	11831	9611.87	29396.5	26121.1	33352	20175.6	27869.9	18916.3
9998	S-Adenosylmethionine	0.964	NA	NA	MS2 forward	399.142	448.187	101464	81638.6	96115.1	47588.6	77151.4	47742.8	53803.3	42369.8	70276.8	100449	50673	61822.9	70135.5	53467	88518.4	52140.9	59781.3	103376	74101	81051.2	50237.9
10010	NA	NA	17-Propylestra-1,3,5(10)-triene-3,17beta-diol diacetate;Preg-5,16,20-triene-3beta,20-diol diacetate	-1.81094234033604;-1.81094234033604	MS1 mz matched	399.245	32.332	78594	84633	84913.1	150767	129852	28430.6	126058	50328.7	139789	66829.6	54000.7	66780	84617	65553.8	91129.7	90108	91000.9	115013	92182.3	70096.9	76563.7
10015	NA	NA	Nb-Palmitoyltryptamine;(25S)-26-Oxocholest-4-en-3-one;(25R)-26-Oxocholest-4-en-3-one	-18.5723026427319;9.58052412843338;9.58052412843338	MS1 mz matched	399.322	34.594	289881	334519	295538	445555	466532	354390	435948	529922	331172	273539	204633	223153	266174	219120	266145	197240	233967	216174	209971	167340	187097
10059	L-Palmitoylcarnitine	0.9918	NA	NA	MS2 forward	400.34	157.582	1.25499e+06	1.26581e+06	1.22403e+06	3.66913e+06	1.15957e+06	332405	3.24652e+06	1.60071e+06	782073	963872	572975	809517	888450	794935	2.01963e+06	2.33182e+06	2.51761e+06	2.2581e+06	1.34806e+06	2.08248e+06	1.79477e+06
10073	NA	NA	NA	NA	Unmapped	400.965	297.72	5909.36	4437.61	5937.88	1513.6	1548.99	1095.92	1123.6	670.538	1450.53	23930.6	9852.14	25753.9	31882	22072.5	23229.4	6030.49	20698.9	19896.2	7433.07	17931.3	12983
10077	NA	NA	Bis(glycerophospho)-glycerol	3.49953	MS1 mz matched	401.058	412.361	4777	4722.5	4854.09	10346.5	11003.9	12602.3	9488.89	10142.2	8910.15	3351.89	4005.54	2316.75	2921.95	2968.03	2719.51	3882.97	1628	2368.38	3123.75	3650.25	3122.17
10088	NA	NA	NA	NA	Unmapped	401.127	209.108	14349.6	11854.2	9712.15	11633.7	9590.32	6700.82	13346.2	9583.61	10922	2853.74	3873.71	3997.24	3218.65	3323.12	4385.15	17516.2	21815.4	29409.3	19039.3	23891.1	17727.6
10091	NA	NA	Isoyatein;Italipyrone;Hemiariensin;Dihydroanhydropodorhizol;Yatein;(-)-Yatein;(3R,4R)-4-(1,3-Benzodioxol-5-ylmethyl)-3-(3,4,5-trimethoxybenzyl)dihydrofuran-2(3H)-one;(+)-Aschantin	-8.00470414805384;-8.00470414805384;-8.00470414805384;-7.99695715778282;-7.99695715778282	MS1 mz matched	401.156	368.918	25280.5	25482.9	25646.7	60593.4	65669.3	56405.1	65638.7	64381	49316.3	13894.1	20296.4	7083.14	1879.87	1691.16	11745	12961.6	3099.04	5561.79	9279.69	2027.11	868.977
10092	NA	NA	17,21-Epoxy-9-fluoro-11beta-hydroxypregn-4-ene-3,20-dione;17,21-Epoxy-9-fluoro-11beta-hydroxyprogesterone	24.0206	MS1 mz matched	401.163	26.705	2019.84	2321.97	2677.26	1938.02	3692.03	2546.93	1931.51	2910.95	3185.24	3162.03	2651.92	2615.6	1579.35	1884.09	3224.87	2860.84	2226.77	2779.13	2577.06	1757.15	3737.67
10098	NA	NA	Cincassiol B;11-O-Demethyl-17-O-deacetylvindoline	-14.2875091304046;10.494757868509	MS1 mz matched	401.211	378.585	25705.7	27712.9	27683.3	22195.8	25099.7	13555.4	21559.4	22066.2	23582.2	32442.9	22974.7	26396.3	34786.1	24046	31673.2	23518.8	24840.6	28114.9	20623.3	27045.5	29662
10105	NA	NA	11'-Carboxy-gamma-tocotrienol;Colupulone;Ophiobolin A;16alpha,17-Isopropylidenedioxy-6alpha-methylprogesterone;16alpha,17-Dihydroxy-6alpha-methylpregn-4-ene-3,20-dione cyclic acetal with acetone	9.09505729864305;9.09505729864305;8.99412234106467;8.99412234106467	MS1 mz matched	401.279	185.644	9341.59	7938.25	6658.01	5740.91	7257.54	4231.12	4848.5	5418.57	3709.63	3117.04	6246.16	4078.26	4622.77	4574.01	3643.14	8055.35	9066.41	8989.3	9357.88	7102.98	10046.9
10108	NA	NA	Theaflagallin;Calcidiol;25-Hydroxyvitamin D3;Calcifediol;Calcifediol anhydrous;(3S,5Z,7E)-9,10-Seco-5,7,10(19)-cholestatriene-3,25-diol;7alpha-Hydroxycholest-4-en-3-one;24(S),25-Epoxycholesterol;Spirostan;(25S)-26-Hydroxycholest-4-en-3-one;(25R)-26-Hydroxycholest-4-en-3-one	18.0825787164382;21.8295168960473;21.8295168960473;21.8295168960473;21.8295168960473;21.8295168960473;21.8295168960473	MS1 mz matched	401.343	154.246	829448	770863	816719	798863	813469	194018	688624	338463	542860	556866	330867	453622	637844	470262	697734	1.36844e+06	1.38137e+06	1.45513e+06	948753	1.3422e+06	915908
10109	7-Oxocholesterol	0.46845	NA	NA	MS2 reverse	401.339	33.596	1.29221e+06	1.37404e+06	1.29962e+06	1.27954e+06	1.5308e+06	1.48792e+06	1.47669e+06	1.73074e+06	1.26071e+06	1.32216e+06	1.83066e+06	1.4536e+06	1.09776e+06	1.32632e+06	1.34975e+06	950022	1.06278e+06	920310	1.04053e+06	574594	943865
10114	NA	NA	NA	NA	Unmapped	401.913	292.124	69251.3	71709.4	66220.9	57633.8	64311.7	18432.4	53485.4	76134.6	30003.5	116077	36450.4	61094	114264	30887.9	128490	67221.6	77243.9	93140.6	35629	90985.1	83605.2
10135	NA	NA	5-Methyldeoxycytidine diphosphate	-3.17071	MS1 mz matched	402.202	204.983	10552.4	10590.4	10427.3	11892.8	15469.8	6421.15	14772.7	11219.5	8723.76	8162.06	5436.51	9458.43	13020.5	9348.81	14316.8	7310.82	9878.55	13997.4	7246.34	7053.9	9904.85
10137	NA	NA	NA	NA	Unmapped	402.21	391.982	25028	22237.7	25421	16847.2	26982.8	15639.8	20144.5	17841.3	22543.3	31099	21838	24521.3	24718	19646.8	26052.9	17481.7	17489.7	23338.4	20403.8	18056.9	18925.7
10140	Cortisone	0.4591	NA	NA	MS2 reverse	402.23	255.22	13274.9	14741.5	11424.8	5860.68	6150.61	6258.11	1692.8	3106.6	5149.65	8589.97	9852.77	9389.51	2981.36	1836.06	2138.87	7908.94	4873.41	8484.61	4572.95	10902.2	3999.34
10186	5,6alpha Epoxy-cholesterol	0.6089	NA	NA	MS2 forward	403.352	33.4	191306	149540	193071	212448	269053	201766	215797	225745	203435	237129	166282	157013	125054	160032	148061	131652	179305	175233	162182	135138	192457
10194	NA	NA	NA	NA	Unmapped	403.986	330.954	59753.9	56533.6	59253.2	53352.2	78439	44196.2	66821.1	46488.4	67840.9	58707.7	25395.4	26579	21465.4	24636.6	59234.3	33280.9	32256.9	51097.5	41976.1	28980.1	29910
10195	Cytidine 5'-diphosphate (CDP)	0.9994	NA	NA	MS2 forward	404.022	476.768	64433.3	42255	45945.5	21018.1	37050.2	24002.8	24242.2	20262.8	44410.1	74862.9	42932.8	59958.2	49719.3	49572.3	67854	43623.8	38258.4	53941.6	18949.9	51097.7	39949.4
10201	NA	NA	Perphenazine;Perphezine;4-(3-(2-Chlorophenothiazin-10-YL)propyl)-1-piperazineethanol	-22.0147160663469;-21.9876794779776	MS1 mz matched	404.14	164.083	179413	178870	159621	128768	155370	91317.7	117243	67728.4	81109.4	204332	145061	195607	350977	268181	380853	68479.5	76073.8	61919.2	49607	87145	99751.1
10212	NA	NA	17,21-Epoxy-9-fluoro-11beta-hydroxypregn-4-ene-3,20-dione;17,21-Epoxy-9-fluoro-11beta-hydroxyprogesterone	-6.35027	MS1 mz matched	404.222	413.652	4523.18	5308.23	5458.06	10568.7	8326.51	8627.4	8855.62	11407.6	7002.14	4514.72	6452.28	4945.01	4394.72	3365.78	4573.24	7228.17	5490.93	3600.48	4446.02	7305.43	6740.02
10221	NA	NA	Pentacosanoylglycine;	-5.7910452073917;	MS1 mz matched	404.386	139.839	7352.26	7221.22	6508.28	13242.2	12506.7	8124.31	36387.9	39492.2	9213.08	15439.4	1963.64	3270.42	3454.13	1870.13	6308.03	6448.06	6088.59	7003.11	14824.7	20096.5	13398.8
10247	Ser-Pro	0.4564	NA	NA	MS2 reverse	405.207	387.118	249724	217054	263108	86642.3	94474.5	62542.5	77441.7	137046	119171	226016	161959	201915	242718	207769	247884	222763	238264	292105	233737	462500	451102
10251	NA	NA	6'-Methoxypolygoacetophenoside;3-Methoxy-4-hydroxyphenylglycol glucuronide;5beta-Cholanic acid;Ursocholanic acid	-17.484783381602;-17.484783381602;11.6568619506308	MS1 mz matched	405.273	42.418	43688.8	45545.6	42999.9	94138	70051.3	227810	79329.9	262674	71018.4	103631	1072.09	7085.68	77228.1	63173.5	62794.4	11618.2	12200.3	44123.8	41969.4	50139.4	40862.8
10252	NA	NA	MG(0:0/22:5(4Z,7Z,10Z,13Z,16Z)/0:0);MG(22:5(7Z,10Z,13Z,16Z,19Z)/0:0/0:0);11'-Carboxy-gamma-chromanol;MG(0:0/22:5(7Z,10Z,13Z,16Z,19Z)/0:0);MG(22:5(4Z,7Z,10Z,13Z,16Z)/0:0/0:0);Androstane-3,17-diol dipropiote;5alpha-Androstane-3alpha,17beta-diol dipropiote	6.99592221485716;6.99592221485716;6.99592221485716;6.99592221485716;6.99592221485716;6.89648860837133	MS1 mz matched	405.295	34.175	29848.4	21767.2	26675.9	121995	85569.4	12176.9	101860	242362	81125.5	74624	44960.5	77591.2	46897.3	42065	41256.3	41400.8	28458.7	16867.5	21497.8	39300	39018.9
10270	NA	NA	Succinyladenosine;Lilaline	-7.08025422477708;11.7462650140297	MS1 mz matched	406.094	397.006	3591.41	3378.76	3119.83	7149.81	7825.58	5169.07	7255.96	3451.02	6157.03	2231.91	2565.78	1709.33	1650.1	2364.69	2761.98	1355.21	1028.57	1682.11	2471.93	1808.19	1827.16
10272	NA	NA	Gravacridonediolacetate;13-Oxocryptopine;(+)-Adlumine;(-)-alpha-Hydrastine;Rhoeadine;Phyllospadine;(+)-Hydrastine;(+)-beta-Hydrastine	2.903922949182;2.903922949182;2.87103643619618;2.87103643619618;2.87103643619618;2.87103643619618;2.87103643619618	MS1 mz matched	406.129	359.072	164334	134345	146337	216097	170256	149965	189012	189585	180507	67879.9	88161.6	60020.8	33735.3	43969	65804	189407	162167	155629	155461	216592	142899
10305	NA	NA	S-Adenosylhomocysteine;S-Adenosyl-L-homocysteine;S-Adenosylhomocysteine	1.07127537831966;1.04133691001308	MS1 mz matched	407.108	367.576	9637.04	8953.86	9775.33	6026.97	7825.88	7517.25	7323.9	7455.68	8766.86	10316.2	9463.2	10427.1	7193.2	9837.3	10162.8	8014.3	8966.54	8989.2	10843.4	9275.56	6379.72
10329	NA	NA	Lancerin;4-C-Glucosyl-1,3,7-trihydroxyxanthone	-17.8944	MS1 mz matched	407.333	34.806	24154.3	28216.4	18937.3	33577.5	30515.3	10861.7	75406.4	35025.2	17274.9	132143	75673.6	91040.4	22603.5	12833.4	105787	10208.8	51520.9	17397.2	14674.7	24636.6	88276.1
10348	NA	NA	Sitagliptin;	2.97849705363372;	MS1 mz matched	408.119	244.551	13888.4	13105.2	15270.3	14245.4	13911.6	8345.29	5749.97	9348.75	12556.5	15220.4	15865.2	19770.1	23426.8	13280.9	11204.1	23662	16934.6	9177.5	13390.3	16002.3	27222.5
10349	Salicyluric acid	0.4975	NA	NA	MS2 reverse	408.134	358.746	6274.88	6376.1	5695.06	9992.2	5514.74	5519.08	7925.7	7522.97	6654.2	1873.89	3721.9	2382.45	2654.18	2076.93	2027.22	9104.97	7879.12	5190.36	6300.32	7567.39	5419.67
10363	RU-0211	0.8942	NA	NA	MS2 forward	408.251	43.9705	12102.7	12916.4	11345.5	13373.6	10663.8	13495.7	11202.2	25396.5	10515	15300.9	15579.8	7720.08	5746.14	10219.5	7404.43	11375.5	5402.81	12232.9	15324.1	5440.61	9164.32
10376	NA	NA	Clozapine N-oxide;Coniferin	0.76287964672195;-18.9985429579469	MS1 mz matched	409.081	482.41	2971.22	2660.82	2372.76	1709.15	2737.45	1327.26	2153.7	1525.25	1779.35	2602.51	1642.11	1794.77	1740.15	1426.22	2949.09	1977.37	3523.12	3672.66	2522.09	2707.64	2941.52
10380	NA	NA	4-Methoxybenzenepropanol 1-(2-sulfoglucoside);Khellol glucoside;Khelloside	-2.49369642874505;5.88083084383755	MS1 mz matched	409.119	162.203	21018.7	20286	21990.1	28300.9	23139.6	17354.5	22043.7	27129	23457.2	12332.1	10438.8	8022.33	10384.9	6345.14	14271.6	26941.3	26747.3	33224.8	19212.3	32857.1	29538.2
10385	NA	NA	Proacaciberin	-14.8282	MS1 mz matched	409.184	244.439	48017.4	37292.6	46765.8	14637.3	30152	10760.3	9131.75	8131.34	27382.3	64328.8	22901.8	34907.8	21775.1	25883.7	29593.5	28279	34637.5	45122.1	41108.9	49244.1	35357.9
10401	NA	NA	Leonuridine	-16.3631	MS1 mz matched	409.371	39.892	59251.4	66014.5	56369.6	32684	28417.9	19568	32343.4	35829	20579.6	68192.1	81327.2	85187.4	112371	88453.1	101715	42858.8	55511.4	45764	34765.3	43000.9	62779.5
10412	NA	NA	DU-6859;Sitafloxacin	16.5908	MS1 mz matched	410.107	344.65	6710.16	5455.92	5649.49	4256.27	5119.14	3226.01	2862.62	4156.25	6220.42	2655.16	11381.3	4594.23	1319.05	3225.34	6501.43	12123.6	7134.98	7047.23	7251.68	13455	10149.3
10414	NA	NA	NA	NA	Unmapped	410.121	83.003	10197.4	10440.5	14253	9625.62	9136.82	5995.1	9878.35	11233.6	9347.75	5138.32	0	4463.82	5010.99	1799.75	7586.49	20817.7	22523.4	27991.2	18915.6	22633.2	22649.6
10450	NA	NA	(5a,6a,8a,11a)-8-Hydroxy-2-oxo-1(10),3-guaiadien-12,6-olide-15-al 8-(4-hydroxyphenylacetate);Lactupicrin;(-)-cis-Rotenolone;Lactupicrin;12a-Hydroxyrotenone;Sumatrol;Tephrosin;Toxicarol;alpha-Toxicarol	1.22325112497396;1.22325112497396;1.22325112497396;1.10889884004494;1.10889884004494;1.10889884004494;1.10889884004494;1.10889884004494	MS1 mz matched	411.137	24.272	2638.04	2478.28	1979.51	3149.91	3550.07	3185.56	3407.61	4632.7	2639.04	1101.69	792.39	977.193	934.034	839.759	1056.37	3131.7	3062.29	3637.92	3029.17	5072.1	5206.55
10468	NA	NA	Stearyltrimethylammonium chloride;1-Octadecaminium, N,N,N-trimethyl-, chloride	-2.59118	MS1 mz matched	411.355	187.049	21789.3	20785.3	20224.9	3589.92	3039.14	4454.87	2410.33	5787.07	4034.07	13804.3	26586.7	19598.8	14579.5	23952.4	13789.5	31808.6	34268.8	32821.4	36903.4	24360.9	25278.3
10482	NA	NA	NA	NA	Unmapped	412.11	416.48	26580.2	26275.2	27496.5	24495.1	25227.1	15717.3	17359.5	19211.7	24242.5	8927.15	10544.4	10171.8	4148.4	7295.44	11649.9	28305.7	25693.3	35639.1	25863.2	41873.3	33248.6
10487	Lomefloxacin	0.46835	NA	NA	MS2 reverse	412.168	278.596	3021.63	4799.98	3226.5	7266.47	7468.83	13675.5	11122.4	13840.5	4752.82	701.411	763.359	1278.23	659.793	187.315	625.183	1789.94	358.482	644.144	831.02	576.58	797.97
10490	NA	NA	dADP;Acetophezine	9.69864667378125;18.6968321830256	MS1 mz matched	412.206	228.968	7110.22	4427.05	4651.09	4914.02	12018.1	7366.48	3181.2	3037.96	9477.33	8636.32	4509.13	4739.72	2368.67	1695.16	1677.24	3856.83	3758.84	5201.44	7299.82	2214.37	1971.56
10502	NA	NA	Gonyautoxin IV;Gonyautoxin I;Gonyautoxin 1	-22.5463597733257;-22.5463597733257;-23.7618467066883	MS1 mz matched	412.339	152.358	101533	88607.8	90602.3	65316.7	85352.5	34425.2	115871	56973.4	72202.8	190328	102102	93512.2	172414	159155	216169	123507	113763	108536	54047.1	56166.9	29234.2
10516	NA	NA	dIDP;Pyraflufen-ethyl	3.60250800243027;-0.970825716428795	MS1 mz matched	413.024	288.162	1954.15	1862.27	1831.22	3595.68	2665.84	278.677	4843.55	8938.91	530.21	5159.46	457.184	945.821	6169.88	288.782	8243.67	3523.24	5218.5	11462.2	729.935	15664.6	13772.3
10518	NA	NA	Dimethyl 2-galloylgalactarate;Permethrin;trans-Permethrin	0.446062545050961;2.56358327409667;2.56358327409667	MS1 mz matched	413.07	333.596	15214	19330.4	17720.1	6294.96	9440.68	2627.05	6175.7	8859.57	9535	19214.1	6758.6	10447	3888.7	10407.4	16042.2	15136.5	13588.2	27820.7	17787.5	20685.5	15715.3
10520	NA	NA	(卤)-Leptophos;	16.9875699523984;	MS1 mz matched	413.088	428.983	4794.24	3924.5	4334.05	4148.76	3826.92	2655.23	2617.81	2767.76	4560.71	3307.87	3694.08	3262.15	1483.08	2196.7	2915.1	5049.08	4488.68	5632.23	5087.49	5810.91	3146.88
10522	NA	NA	Semilicoisoflavone B;Citrusinol;3-(2,4-Dihydroxyphenyl)-8,9-dihydro-5-hydroxy-8-(1-methylethenyl)-4H-furo[2,3-h]-1-benzopyran-5-one;Cycloartocarpesin;Parvisoflavone A;Cyclocommunol;Lupinisoflavone A;3-(Acetyloxy)-9-mercaptoandrosta-3,5-diene-11,17-dione	12.2461376001588;12.2461376001588;12.2461376001588;12.2461376001588;12.2461376001588;12.2461376001588;12.2461376001588;-5.87991293441691	MS1 mz matched	413.12	309.975	3700.47	4097.1	3518.79	2257.16	2638.69	2754.58	2309.29	3260.53	2707.04	1704.48	4694.69	3830.13	2194.73	3231.3	3338.88	6756.12	3144.85	2619.89	3760.88	6734.5	5720.66
10527	NA	NA	5-(2,3-Dihydroxy-3-methylbutyl)-4-(3,4-epoxy-4-methylpentanoyl)-3,4-dihydroxy-2-isopentanoyl-2-cyclopenten-1-one;Abscisic alcohol 11-glucoside;	1.67099408359319;1.67099408359319;	MS1 mz matched	413.21	499.408	2724.49	2749.3	2064.73	6973.32	4959.76	3119.77	4498.62	7616.14	3041.9	2972.22	5865.72	4762.92	8699.03	3750.39	3208.68	7512.46	3598.26	2737.08	2444.61	3587.15	8552.51
10532	NA	NA	Boviquinone 4;	2.954921608866;	MS1 mz matched	413.263	329.024	54685.4	61982.1	59761.8	55627.3	62036.7	49041.1	66909.1	58373.9	52170.1	54371	45728.3	46329.9	44154.1	44542.4	52105.1	64571.3	53175.1	69163.3	50701	80145.6	76167.9
10585	Solasodine	0.37425	NA	NA	MS2 reverse	414.329	227.437	21944.5	24837.6	25568.3	13150.6	15865.5	10257.8	13893.3	15983.3	11953.9	21160.2	9659.92	16141.6	16499	13880	23754.8	28025.3	32566	39945	24088	34201.5	27340.3
10586	NA	NA	Solasodine;5alpha-Tomatidan-3-one;Solasodine	10.8455876142738;10.8455876142738;10.7962317705099	MS1 mz matched	414.334	102.704	4956.88	4024.5	4165	5882.41	7806.71	6707.2	7915.78	9743.85	6082	4145.06	899.967	2128.52	2448.22	627.25	2249.36	2799.11	2897.57	5675.36	3503.94	1734.45	1977.66
10592	NA	NA	NA	NA	Unmapped	414.893	293.89	20344.4	22402.3	25113.3	29532.7	26356.6	20431.6	25997.9	30126.6	18946.5	24948.6	18451.6	20806.6	20109.4	14971.7	26636.5	26788.5	28713.6	29162	23719.6	34492.4	21316.7
10593	NA	NA	NA	NA	Unmapped	414.892	441.468	12045.3	10293.6	12020.4	11159.6	12190.8	10980.3	9512.69	8692.04	13043.8	9343.7	11155.2	8868.28	2582.33	6175.84	8805.32	10856.8	12379.1	13050.9	13024.1	12737	7673.88
10594	NA	NA	NA	NA	Unmapped	414.952	328.374	157128	172512	170702	168155	166384	144282	159889	164336	164974	181068	152008	165006	149151	140440	172515	165000	171175	176855	164931	190724	184891
10597	NA	NA	Miconazole;	8.27395081538045;	MS1 mz matched	414.989	297.098	102700	80195.3	105002	69523.8	184681	76768.3	29575.1	33568.7	131901	33480.8	10878.9	8984.96	8499.09	4347.44	32961.4	10733.8	2398.93	15316.2	24377.3	1241.62	2294.38
10600	NA	NA	NA	NA	Unmapped	415.028	439.289	5298.2	5376.13	4803.69	4507.04	3945.63	4214.88	4787.97	5067.66	3759.19	5372.31	4484.86	5401.42	3837.57	6193.19	7236.31	5343.15	6107.27	5108.24	4513.09	6974.18	5721.03
10607	NA	NA	1,1'-Bis(2-hydroxy-3-methylcarbazole);Eupatoroxin;10-epi-Eupatoroxin;Vernodalol	-3.76868713902264;9.94524758690644;9.94524758690644;9.94524758690644	MS1 mz matched	415.141	399.839	21575.9	21994	19980.7	23469.3	23171.1	25279.6	25117.4	23190.9	21232	27656.4	17879.5	22841.2	16115.6	14549	22196.5	16671.4	17181	18063.9	15511.7	13824.1	14834.9
10610	TTNPB	0.36605	NA	NA	MS2 reverse	415.161	205.745	5970.06	5245.8	5726.9	2894.44	2906.72	2850.99	3385.37	4199.15	2008.76	18792.6	8333.42	14496.8	17073.1	10919.1	17424.3	897.378	1106.21	1615.55	515.769	1060.31	1171.75
10615	NA	NA	4-O-Methylmelleolide;Clausarinol;Eplerenone;Armillarin;Armillaripin;Magnoshinin;Eplerenone;Estra-1,3,5(10)-triene-3,6alpha,17beta-triol triacetate;Estra-1,3,5(10)-triene-3,6beta,17beta-triol triacetate	10.4890283440926;10.4890283440926;10.4890283440926;10.4890283440926;10.4890283440926;10.5824615008062;10.5824615008062;10.5824615008062;10.5824615008062	MS1 mz matched	415.209	35.39	209864	204380	210355	142099	158406	155999	164970	203666	204458	206206	274732	353792	245954	164902	215617	125112	137472	244217	220159	145365	239858
10658	NA	NA	NA	NA	Unmapped	416.052	350.664	4418.13	4368.31	4762.86	2527.74	3642.46	2457.05	2828.39	2835.57	3557.56	4763.38	3976.85	5204.11	4640.69	4243.64	5175.72	3709.75	4310.99	4468.21	3331.09	3569.39	3636.97
10661	NA	NA	Triflupromazine;Dibenzo[h,rst]pentaphene	-0.295068099526817;-9.08767676949148	MS1 mz matched	416.141	429.571	7030.62	7078.83	6585.12	6794.35	8517.85	6125.54	6744.24	4932.73	4825.68	6868.79	5697.16	7681.36	7892.69	8322.43	15004.5	4930.8	6542.07	5219.79	3882.25	5571.22	7152.1
10667	NA	NA	Alpinine	-22.8806	MS1 mz matched	416.194	333.776	126294	114981	117432	23408.4	48827.1	12198.2	22516.9	30084.9	47804.8	120806	42941.2	51124.1	58988.9	42148.2	111696	59997.9	85738.4	207987	84553.8	156207	61962.2
10671	NA	NA	Famprofazone;Karakoline;Aconitane-1,8,14-triol, 20-ethyl-16-methoxy-4-methyl-, (1-alpha,14-alpha,16-beta)-	19.3173320180063;-6.89186087128131	MS1 mz matched	416.222	416.293	23977.7	20549	22225.1	50604.2	45149	46250.7	44944.8	31522.5	34255.7	25236.3	25128.4	12400.1	3617.22	4608.1	18691.5	15522.9	7857.88	15504.5	14918.5	6373.03	3844.36
10676	NA	NA	NA	NA	Unmapped	416.257	261.309	81142	66092.5	68886.5	35921.1	45336.1	22642.8	40079.6	43752.9	39017	88779	54371.9	84447.3	63164.8	65791	89943.3	75330.6	92744.6	97837	69299.7	108230	95998.7
10678	NA	NA	Salmeterol;Bimatoprost;Salmeterol	-3.03102356014409;-3.03102356014409;-3.130476075476	MS1 mz matched	416.278	26.9555	20126	22055.1	22594.4	29387.7	17946.8	17225.6	18645.2	21263.8	8326.18	38172.2	7185.65	7651.85	20258.3	18386.9	33476.7	11500.7	14774	16233.3	13910.3	22460.8	30922.3
10682	NA	NA	3-Hydroxyhexadecanoylcarnitine;2-Hydroxyhexadecanoylcarnitine;Validoxylamine A 7'-phosphate	9.40433421411368;9.40433421411368;8.61844590604133	MS1 mz matched	416.334	182.846	28435.2	29008.6	30650.8	57065.1	53385.4	24811.9	44940.2	15721.3	61547.9	17229.3	21565.5	27053.9	13407.8	20528.5	13656.3	35842	33461.4	37257	32650.6	16525.3	12979.3
10694	NA	NA	NA	NA	Unmapped	416.853	294.132	22213.1	20432.8	20418.8	22501.5	22845.9	15408.4	23846.4	22790.2	17210.6	22729.5	15077.5	18375.3	17675.5	11303.8	21946.7	17832.3	22794.8	25079.9	18558.3	20500.5	14925
10718	NA	NA	Ethyl 7-epi-12-hydroxyjasmonate glucoside;Spironolactone	3.99370855056262;10.0787574114841	MS1 mz matched	417.206	390.258	94878.1	84336.4	88964	28238.7	41257.9	23521.3	27473.2	36258.5	49552.7	132422	82712.1	107164	116347	81829.7	131693	97090.3	100884	124662	89212.7	127622	121632
10726	NA	NA	Forasartan;Distigmine	-2.33973515172671;0.766380359250412	MS1 mz matched	417.243	324.391	70395.5	66169.3	80389.3	47513.1	106047	179993	122052	60301.6	175275	22263.3	28714.7	13267.5	9441.03	14608.3	23833.9	20426.3	6227.62	14536.5	43016.5	4006.81	5191.51
10730	NA	NA	Istamycin A3;Istamycin B3	-18.052262124029;-18.052262124029	MS1 mz matched	417.267	393.577	4587.24	4644.2	4720.62	8404.44	12643.5	5107.08	7209.02	6578.11	6895.58	4704.01	4151.01	1884.21	1092.65	800.954	2427.32	3585.63	2073.25	2825.94	2980	1347.41	848.371
10734	NA	NA	Iophendylate;Calcitriol;1alpha,25-Dihydroxyvitamin D3;(1S,3R,5Z,7E)-9,10-Seco-5,7,10(19)-cholestatriene-1,3,25-triol;Sarsasapogenin;(25S)-5beta-Spirostan-3beta-ol;Secalciferol;24(R),25-Dihydroxyvitamin D3;(24R),25-Dihydroxyvitamin D3;(3S,5Z,7E,24R)-9,10-Secocholesta-5,7,10-triene-3,24,25-triol;Paricalcitol;19-Nor-1alpha,25-dihydroxyvitamin D2;Smilagenin;(25R)-5beta-Spirostan-3beta-ol;Tigogenin;5-…	-8.88823663913317;9.84677983036315;9.84677983036315;9.84677983036315;9.84677983036315;9.84677983036315;9.84677983036315;9.84677983036315;9.84677983036315;9.84677983036315;9.84677983036315;9.84677983036315;9.84677983036315;9.84677983036315;9.84677983036315;9.84677983036315;9.84677983036315;9.84677983036315;9.84677983036315	MS1 mz matched	417.333	35.381	335442	363693	331580	514546	539246	371829	638256	524152	402954	306753	226244	266685	285420	227231	303694	326795	373297	400065	317796	328822	369438
10747	NA	NA	Gonyautoxin VI;Gonyautoxin II;Tribenuron methyl;Tribenuron-methyl	7.76742414156128;7.76742414156128;-2.53106887032411	MS1 mz matched	418.081	266.419	1831.95	2537.49	2092.72	1326.5	1788.83	1643.37	1179.2	1056.68	1663.81	1169.96	677.73	829.759	1108.31	452.671	904.338	1899.68	2288.3	3326.92	2137.3	2477.64	1480.64
10780	NA	NA	Zuclopenthixol;	-17.4578828574767;	MS1 mz matched	418.985	328.308	58983	60826.8	58695.6	52559.1	53284.4	36964.5	52490.4	61955.5	49970.2	55625.3	38164.8	39724.2	36174.1	29836.6	59206.5	51910	55209.3	57912.5	53267.4	78209.9	65373.5
10796	NA	NA	Alginic acid;17beta-Hydroxy-4-mercaptoandrost-4-en-3-one 4-acetate 17-propiote	-3.58226085088749;19.6113125744404	MS1 mz matched	419.226	226.888	5230.26	4215.19	4694.52	3523.98	3812.9	2177.32	2982	3656.87	2245.24	6447.79	2936.67	3729.57	5112.65	2850.22	6482.99	5414.15	6325.45	7790.51	4041.89	5813.44	6571.19
10804	NA	NA	NA	NA	Unmapped	419.369	39.8515	24998.9	29589	25498.9	4326.66	2524.02	4902.84	2519.19	7238.09	4560.84	46165.9	86389.1	55859.2	59484.4	60223.2	54436.8	12630	15099.5	16148	16021.2	12836.8	15233.7
10808	NA	NA	NA	NA	Unmapped	419.922	292.083	5782.92	6043.3	6885.12	4175.46	5214.09	1697.12	4936.9	6356.25	2218.46	13223.6	4263.84	7284.96	11686.3	3708.43	11956.5	6272.62	8865.78	9967.48	3931.66	8938.03	9063.66
10818	NA	NA	NA	NA	Unmapped	420.114	413.203	4653.05	7532.85	6375.01	5666.45	2243.81	5779.84	6045.43	5664.82	5641.14	3670.73	3546.04	4093.53	3874.7	3656.6	1804.72	5318.04	5500.36	6938.41	7127.11	9554.53	6785.07
10820	NA	NA	Fenvalerate;Fenvalerate;Pydrin;Esfenvalerate	-4.34544203943854;-4.29462255994556;-4.29462255994556	MS1 mz matched	420.134	216.785	6152.98	5820.44	6079.65	2573.67	1996.43	791.349	1788	2736.21	3137.24	918.723	780.069	1036.66	876.97	1136.55	1977.81	9239.05	12039.7	15550.3	9441.23	18743.9	13491.8
10824	NA	NA	NA	NA	Unmapped	420.16	428.248	30454.6	26379.6	41373.9	45719.1	38506.3	35038.7	41462	44308	33740.6	23717.3	19074.8	14794.8	8124.33	9641.5	19928.5	31252.5	24812.9	27547.8	24446	32359.7	30689.7
10827	NA	NA	NA	NA	Unmapped	420.194	377.083	8632.03	7088.51	5683.02	12478.5	14836.6	11290	18427.3	15438.5	12665.4	6653.26	6901.85	4909.94	5399.88	4199.56	6800.58	9176.51	3543.57	5994.66	5839.59	2795.85	3269.23
10846	NA	NA	NA	NA	Unmapped	420.725	323.576	2266.68	2373.26	2712.87	3519.27	6673.86	2493.26	6661.01	1188.24	7624.3	505.936	1048.94	487.016	170.356	209.452	1165.71	308.505	214.889	510.213	1071.41	17.3644	11.893
10860	NA	NA	Musca-aurin-II;Muscaaurin II	-22.6147	MS1 mz matched	421.082	434.155	5746.17	6091.24	5719.5	5853.35	5875.07	4615.7	5521.68	5275.14	5356.3	5218.38	4785.68	5163.12	5296.21	5295.46	5370.61	6542.84	6561.04	6201.22	6504.21	6938.96	6085.07
10871	Trp-Arg	0.34725	NA	NA	MS2 reverse	421.226	322.866	1032.61	1145.69	1148.67	1969.85	2477.62	1269.05	4051.37	1234.4	3476.99	702.385	709.151	663.442	472.827	384.799	974.74	563.91	382.308	472.888	886.591	299.166	398.728
10872	NA	NA	Levocabastine;	13.549051210061;	MS1 mz matched	421.234	26.463	4450.54	4133.53	5559.66	7986.53	4648.12	5432.68	4781.31	6653.57	4662.72	7854.51	4103.59	3398.42	6696.04	6248.11	6935.21	5687.24	4864.31	6019.41	5006.28	7985.73	7839.59
10876	NA	NA	6-Thioguanosine monophosphate;6-Thioguanylic acid;6-Thioguanosine monophosphate	-13.1826642691675;-13.1826642691675;-13.7099636105983	MS1 mz matched	421.314	33.588	322301	330704	340340	391516	287310	217807	281265	232933	294837	342710	403108	344599	465363	324754	401048	233012	274427	278620	255915	399964	266316
10885	Uridine 5'-diphosphate (UDP)	0.9995	NA	NA	MS2 forward	422.033	464.946	41290.1	61107.5	71817	34620	67226.8	20933.4	29720.9	27604.4	38652.3	105782	56829.3	96356.5	75216.5	67435.5	121642	33239.2	56942.9	62159.8	30622.3	32558.1	32300
10895	NA	NA	Gravacridonediolacetate;13-Oxocryptopine;(+)-Adlumine;(-)-alpha-Hydrastine;Rhoeadine;Phyllospadine;(+)-Hydrastine;(+)-beta-Hydrastine	2.903922949182;2.903922949182;2.87103643619618;2.87103643619618;2.87103643619618;2.87103643619618;2.87103643619618	MS1 mz matched	422.103	359.126	62205.3	51988.7	59204.2	78207.1	69664.4	48162.2	76506.8	62752.7	62956.2	29833	29470.6	22526.5	13449.1	13609.6	27463.9	59603.4	59707	60933.8	49359	72028.2	60569.7
10902	Pro-Ser	0.48135	NA	NA	MS2 reverse	422.221	415.409	2156.17	2247.47	1228.5	4225.15	2221.69	2083.51	3210.77	4392.76	921.06	2049.88	3892.84	2951.15	12854.7	6854.4	1653.36	4591.6	1805.08	1149.39	1375.04	1452.59	6463.89
10914	NA	NA	Pyrimidifen	7.40921	MS1 mz matched	422.882	328.785	31561.5	34958.2	34117.2	31761.1	29360.4	38088.3	29965.6	29496.3	37514.6	31569.2	38617.4	38037.3	38460.1	43374.9	31226.7	32850.6	33480	12434.5	37710.2	31979.8	34984
10924	NA	NA	Tetracenomycin A2	18.479	MS1 mz matched	423.108	429.49	14026.7	12003.1	13256	10857	13388.9	6760	9198.03	7868.94	13552	11129.4	8313.45	9181.09	4230.45	4797.04	8300.04	15260.6	17146.4	21626.1	19262	17549.2	8884.05
10927	NA	NA	Isoyatein;Italipyrone;Hemiariensin;Dihydroanhydropodorhizol;Yatein;(-)-Yatein;(3R,4R)-4-(1,3-Benzodioxol-5-ylmethyl)-3-(3,4,5-trimethoxybenzyl)dihydrofuran-2(3H)-one;(+)-Aschantin	-8.00470414805384;-8.00470414805384;-8.00470414805384;-7.99695715778282;-7.99695715778282	MS1 mz matched	423.138	368.267	6540.71	5249.24	6552.83	13226	11495.2	17073.5	19192.6	16730.8	10440.2	4160.6	4356.79	2212.82	1751.98	2660.21	3009.49	3200.7	691.676	4425.95	2347.24	4105.3	3509.7
10955	NA	NA	NA	NA	Unmapped	424.099	476.399	92047.8	97624	91714.6	168437	126922	66473.4	110826	107479	95805.1	77413.2	88174.8	61583.2	95839.5	51207.7	72446.5	67242.8	56520	95229.6	59273.6	110999	72238.6
10964	NA	NA	Neopetasitenine;Deaminohydroxyblasticidin S	-10.8372300926712;-4.41720035561108	MS1 mz matched	424.185	204.725	3508.11	4456.64	2932.3	3848.78	4168.83	2420.1	4841.95	2904.72	3055.97	2362.46	2039.48	2966.74	2664.42	2985.88	4254.53	2155.59	2355.71	4044.63	2304.12	1671.92	2002.22
10972	NA	NA	NA	NA	Unmapped	424.248	155.477	3460.99	3086.01	2746.15	12797.1	10047.5	8642.52	11179.1	12614.7	76694.5	539158	373390	250355	641292	555657	829207	330744	294540	220250	77345.1	107178	84654.7
10975	NA	NA	Talinolol;Cardiopetalidine	-19.7986417160814;11.0119727674439	MS1 mz matched	424.279	175.04	4282.6	5916.68	3524.78	7459.79	8048.68	9222.67	7645.28	10038.9	4625.93	2374.21	2764.02	1630.25	2827.82	2939.54	3201.09	6474.48	7596.64	8363.64	7189.67	8144.58	7467.67
10986	NA	NA	NA	NA	Unmapped	424.861	326.091	17988.6	14230.1	13637.4	12892.5	11906.4	14232	12132.8	12434.7	10596.2	12285.2	18828.6	14708.7	18659.6	27097.9	13929.9	12810.9	13914.4	12408.8	16955	12976.6	12979
10990	NA	NA	NA	NA	Unmapped	425.024	149.108	22682.3	20028.4	21959.1	10994	14834.4	4184.73	11935.8	12465.6	14043.7	42931.1	22915.1	22850.5	28164.8	22873.4	32229.6	28754.9	25394.6	26286.5	15213.1	21898.1	15201.5
11014	NA	NA	(-)-Epicatechin 3-O-gallate;7-Galloylcatechin;3-Galloylcatechin;(-)-Catechin 3-O-gallate;Betulin;Dipterocarpol;Allobetulin;Allobetulinol;19beta,28-Epoxy-18alpha-olean-3beta-ol;24-Hydroxy-beta-amyrin;Olean-12-ene-3beta,24-diol;Sophoradiol;Olean-12-ene-3beta,22beta-diol;11alpha-Hydroxy-beta-amyrin;11alpha-Dihydroxyolean-12-ene;Erythrodiol	6.10345629688922;6.10345629688922;6.10345629688922;6.10345629688922;-13.7890158508208;-13.7890158508208;-13.7890158508208;-13.7890158508208;-13.7890158508208;-13.7890158508208;-13.7890158508208	MS1 mz matched	425.369	204.04	3410.78	3117.42	3049.41	3552.74	3287.66	2875.49	2829.91	4108.85	2077.25	1999.66	1649.43	1824.07	1722.81	1602.51	2061.36	3390.66	4066.3	3864.85	3693.25	3866.62	3113.38
11015	NA	NA	3-Glucosyl-2,3',4,4',6-pentahydroxybenzophenone;	-3.53477214274676;	MS1 mz matched	425.366	34.184	32395.7	31615.7	27535.1	65419.4	25756.4	49495.2	78422.7	61796.5	31509	27435.4	23947.3	20582.2	39714	39056.1	42196.1	27187.9	42209.3	15949.4	20861.1	54189.6	43519.5
11024	NA	NA	Thiamine pyrophosphate;Thiamin diphosphate;Thiamine diphosphate;Thiamin pyrophosphate;TPP;ThPP;Silbin;p-Hydroxybenzyl glucosinolate	-16.3928537671321;-16.4688444753026;-16.4688444753026	MS1 mz matched	426.044	416.841	101769	97106.8	107659	99752.1	137617	100234	90744.4	45477.5	89197.3	103422	91592.9	126900	117842	106995	174461	64130.2	74557.3	73713.3	61100.8	62690.4	62207.3
11029	NA	NA	NA	NA	Unmapped	426.126	229.157	2197.88	2177.4	1996.36	1998.35	3290.72	1178.84	1292.02	2360.78	2236.81	2462.4	2081.05	2998.86	2668.45	2090.8	2129.15	2702.62	3362.38	1592.98	3114.83	2133.33	3036.99
11043	NA	NA	Jervine	4.33137	MS1 mz matched	426.295	194.565	8510.35	8953.46	8513.26	23676.5	24001.9	19267.6	25651.2	31829.8	18389.9	2016.82	1586.98	1797.08	3992.37	3268.95	1074.76	2190.29	1356.31	1392.03	2238.1	2148.82	2071.95
11049	NA	NA	11Z-Octadecenylcarnitine;Elaidic carnitine;Vaccenyl carnitine;Oleoylcarnitine;5,12-Dihydroxanthommatin	-1.19666014074396;-1.19666014074396;-1.19666014074396;-1.19666014074396;3.76162223719725	MS1 mz matched	426.356	146.855	4.79965e+06	4.39386e+06	4.53897e+06	2.62585e+06	3.17722e+06	901506	4.38373e+06	2.65688e+06	3.03399e+06	9.53778e+06	4.88799e+06	5.12067e+06	6.47705e+06	5.5167e+06	7.96527e+06	6.00343e+06	5.61311e+06	5.68067e+06	3.10202e+06	3.08199e+06	2.24482e+06
11050	NA	NA	11Z-Octadecenylcarnitine;Elaidic carnitine;Vaccenyl carnitine;Oleoylcarnitine;5,12-Dihydroxanthommatin	12.9093533070307;12.9093533070307;12.9093533070307;12.9093533070307;17.8677056266535	MS1 mz matched	426.356	159.631	1.8634e+06	2.10136e+06	1.92175e+06	1.24009e+06	1.23382e+06	407885	1.72536e+06	1.03015e+06	1.19489e+06	3.90483e+06	2.15974e+06	2.0297e+06	3.39883e+06	3.06112e+06	4.18844e+06	2.64264e+06	2.61832e+06	2.34171e+06	1.1359e+06	1.46061e+06	1.12057e+06
11067	NA	NA	(-)-Epiafzelechin 3-gallate;	16.9234527721116;	MS1 mz matched	427.102	459.59	304447	383302	381169	257052	345325	221805	214594	254116	431117	355660	350744	378695	268614	374131	340171	373812	476695	322836	438585	338120	423864
11070	NA	NA	Mometasone;Mometasone	-1.04684775142591;-1.1294503052189	MS1 mz matched	427.136	395.301	74398.1	62233.8	69888.1	46713.9	57189.8	30891	30586.1	37616.4	60924	28401.2	47943.7	35156.5	19226.5	27799.1	43783.8	106998	75863.6	99440.3	75037.7	112331	73985.3
11091	NA	NA	3beta-Tirucalla-7,24-dien-3-ol;gamma-Taraxasterol;Dammaradienol;Camelliol A;(3beta,4beta,5alpha,24Z)-4-Methylstigmasta-7,24(28)-dien-3-ol;29-Methylisofucosterol;Parkeol;(3xi,4alpha,5alpha,14alpha)-4,14-Dimethylergosta-8,24-dien-3-ol;(S)-2,3-Epoxysqualene;Epi-alpha-amyrin;Camelliol C;(3beta,4alpha,5alpha,24Z)-4-Methylstigmasta-8,24(28)-dien-3-ol;3-Epimoretenol;3beta-Cucurbita-5,24-dien-3-ol;(3beta…	-1.99162183795225;-1.99162183795225;-1.99162183795225;-1.99162183795225;-1.99162183795225;-1.99162183795225;-1.99162183795225;-1.99162183795225;-1.99162183795225;-1.99162183795225;-1.99162183795225;-1.99162183795225;-1.99162183795225;-1.99162183795225;-1.99162183795225;-1.99162183795225;-1.99162183795225;-1.99162183795225;-1.99162183795225;-1.99162183795225;-1.99162183795225;-1.99162183795225;-1.…	MS1 mz matched	427.385	203.243	6055.02	6099.71	7717.75	5778.89	6660.82	7038.24	6304.28	8688.2	5400.97	3815.9	3085.33	3230.79	3030.1	3188.23	3860.55	7299.38	7554.33	8444.81	7036.99	7060.81	6692.72
11095	NA	NA	NA	NA	Unmapped	427.868	297.107	16875.5	17746.4	19009.6	4260.18	8555.74	4632.92	4298.77	3854.94	6662.68	43141.4	20558.8	32855.2	21472	20676.4	38143.3	13176.2	27530.7	34968	17894.1	14386.7	8427.92
11099	Adenosine 5'-diphosphate (ADP)	0.9977	NA	NA	MS2 forward	428.033	422.286	59296	50343.3	50401	41604.2	48565.3	32294.4	33230.8	46710.7	43182.8	68812.2	47679.6	67202	45332.5	43009.8	56861.7	51535.7	55844.5	62275.6	49030.7	59882.3	52707.7
11132	Stearoylcarnitine	0.9986	NA	NA	MS2 forward	428.37	146.195	846062	795551	812610	1.97416e+06	1.81882e+06	433451	1.63979e+06	942279	1.07218e+06	427285	256074	288262	281440	256770	356753	1.14174e+06	1.30699e+06	1.41586e+06	1.10823e+06	470997	418150
11138	NA	NA	Chlordane;1,2,4,5,6,7,10,10-Octachloro-4,7,8,9-tetrahydro-4,7-methyleneindane	22.6714	MS1 mz matched	428.792	293.508	28595.4	27026.1	28712.4	26551.6	26219.4	22628.9	27795.4	27472.1	22376.1	27657.4	20044.1	23081.4	17639.4	18686	27105.5	26930.9	33697.4	36306.6	29154.1	36534.8	28061.2
11152	NA	NA	Armillarinin;Enhydrin;Glaucolide A;Diffutin;1-(2-Hydroxy-3,4,5,6-tetramethoxyphenyl)-3-(2,3,4,6-tetramethoxyphenyl)-2-propen-1-one	8.22776307898003;-9.04844407700859;-9.04844407700859;-9.04844407700859;-9.04844407700859	MS1 mz matched	429.152	404.943	59819.2	53342.2	57963.9	21722.1	49680.3	24047.7	39653	23921.9	46700.3	128803	49023.5	76577.4	82079.5	54929	57201.9	33232.6	45058.7	58037.4	46737.3	44531.1	46220.9
11156	Indole-3-butyric acid	0.36575	NA	NA	MS2 reverse	429.183	244.38	11417.1	7489.18	10074.9	10886.8	26509.5	15990.7	7166.54	4176.51	18482.2	7568.25	6787.08	5004.87	1074.9	1683.68	3333.99	5079.27	1626.8	2874.31	7097.31	3343.34	2282.09
11181	NA	NA	6alpha-Chloro-17-acetoxyprogesterone;6alpha-Chloro-17-hydroxypregn-4-ene-3,20-dione acetate	-14.2526	MS1 mz matched	429.927	331.961	8360.7	10447.3	7062.43	18954.6	19302.6	18679.8	20671.9	19690	14088.9	10327.7	12689.8	14237.1	19777.5	13388.2	12333.2	12227	9352.27	5972.97	8654.07	3944.05	10814.7
11182	NA	NA	Cloransulam-methyl;Cloransulam-methyl	15.7545726896151;15.7433845106229	MS1 mz matched	430.038	447.929	15649.5	12935.3	15009.8	2270.18	18571.3	5025.7	5615.79	1444.34	8532.88	31131.4	9412.58	28669.1	37887.8	15393.5	32765.7	2480	6335.59	13297	5368.52	5691.09	2236.48
11192	NA	NA	Neurotensin 11-13;Thalicsessine;21-(2-Hydroxyethyl)-6,21-secohetisan-6,11,19-trione;Corydaline;(+)-Corydaline	-9.87422660402769;2.70860306499118;2.70860306499118	MS1 mz matched	430.226	410.911	23138.3	21564.9	22402.1	11387.6	17284	8708.27	14508	14072.1	14087	32802.7	23023.8	28406.7	37344.2	27151.5	30108.4	20977.2	23316.8	31371.3	18314.5	27021.9	28701.5
11216	NA	NA	NA	NA	Unmapped	430.868	294.498	654203	612625	620875	806640	786805	506767	771891	734265	601583	800171	491891	638768	651494	373821	781106	630122	744730	855450	618988	579658	509982
11223	NA	NA	Garcimangosone D;Macarpine	5.78357033816202;-1.02011305916421	MS1 mz matched	431.07	417.122	3800.46	4873.16	4672.01	4153.32	2564.98	3048.04	2790.91	5217.73	3707.35	1263.93	2793.23	1792.21	1094.68	1552.46	914.568	7076.59	5733.18	7966.36	6270.23	10792.4	8231.06
11228	NA	NA	Coumestrin;Daidzein 4'-O-glucuronide;Daidzein 7-O-glucuronide;	23.2583879524173;23.2583879524173;23.2583879524173;	MS1 mz matched	431.107	26.673	159838	124020	171908	19593.6	12815.1	12196.2	15681.5	22733.8	13169.2	58321.8	40157.6	56011.8	62776.6	49505.6	66644.1	367625	382366	476246	293157	386580	502179
11230	NA	NA	1,1'-Bis(2-hydroxy-3-methylcarbazole);Eupatoroxin;10-epi-Eupatoroxin;Vernodalol	-3.76868713902264;9.94524758690644;9.94524758690644;9.94524758690644	MS1 mz matched	431.114	399.545	6399.18	6146.66	6239.18	7850.14	8523.69	6355.32	8529.45	7406.87	6756.43	7627.88	5970.36	5870.08	5228.05	3909.71	8269.47	4856.8	4607.23	8363.18	6062.68	5591.54	5597.24
11244	NA	NA	MG(0:0/24:6(6Z,9Z,12Z,15Z,18Z,21Z)/0:0);Australigenin;25-Hydroxyvitamin D3-26,23-lactol;24-Oxo-1alpha,25-dihydroxyvitamin D3;Schidigeragenin C;7 alpha-Hydroxy-3-oxo-4-cholestenoate;MG(24:6(6Z,9Z,12Z,15Z,18Z,21Z)/0:0/0:0);Barogenin;Nuatigenin;(20S,22S,25S)-22,25-Epoxyfurost-5-ene-3beta,26-diol;Convallamarogenin;Hecogenin;Ruscogenin;2,22-Dideoxy-3-dehydroecdysone;7alpha-Hydroxy-3-oxo-4-cholestenoat…	8.39723500037808;8.39723500037808;8.39723500037808;8.39723500037808;8.39723500037808;8.39723500037808;8.39723500037808;8.39723500037808;8.42000956070233;8.42000956070233;8.42000956070233;8.42000956070233;8.42000956070233;8.42000956070233;8.42000956070233	MS1 mz matched	431.312	35.4295	94845.8	88991.1	94990.5	137881	174674	116830	136497	196330	124920	113122	68903.2	88153.9	136451	76492.9	97369.5	70918.1	74171.4	70400.4	62057.2	59026.9	67002.4
11247	alpha-Tocopherol (Vitamin E)	0.81	NA	NA	MS2 forward	431.382	32.342	16938.7	18779.9	11485.9	14165.9	8741.68	14209.4	15902.8	19317.5	15322.7	10620.4	17708.4	14629.1	17275.8	18820	34529.8	19027	21393	24649.7	21466	16894.8	24935.8
11250	NA	NA	NA	NA	Unmapped	431.651	328.364	15200.1	17620.3	17087.9	15346.6	20153.2	9925.59	16118.9	25282.3	12515	16728.4	9356.33	9398.08	9316.8	8358.61	15501.3	17126.3	17399.9	20247.8	12539.4	23348.2	20663.8
11262	NA	NA	NA	NA	Unmapped	432.108	285.752	2969	3389.4	3877.88	1068.38	2007.66	1473.16	836.234	349.273	3157.42	3113.55	2070.65	3569.74	1578.22	3181.39	2009.4	2423.01	3284.97	2445.3	3804.65	350.108	323.581
11270	NA	NA	NA	NA	Unmapped	432.234	262.177	69260	70267	74583.2	52022.8	51636.1	25327.1	46915.6	86586.4	45684.8	103772	80907	116936	175693	84126.6	112176	129965	118533	106850	71841.8	133834	203403
11271	NA	NA	NA	NA	Unmapped	432.235	250.279	35555.1	32433.7	31294	30802.1	31736.5	23034	29014.7	63190	29401.2	65535.6	57881	71976.6	136390	46220.3	60640.3	53927.3	44957.1	46390.2	34693.9	66588.4	114695
11272	NA	NA	NA	NA	Unmapped	432.235	35.396	70684.2	66069.8	62098.8	53905	57444.2	51796.7	52364.2	59236.8	63834.3	69189	78687.9	111718	68920.6	57199.7	65836.4	41235.2	46773	70489.2	68578.1	48506.8	77820.8
11278	NA	NA	NA	NA	Unmapped	432.277	92.947	139327	133680	132336	114826	126284	85101.4	66822.6	81372.5	99642.3	118145	67490.3	68390	73748.3	80465.4	87266.5	84459.5	55467.6	71649.7	79602.9	110244	58529.4
11291	Chlorpromazine	0.4702	NA	NA	MS2 reverse	432.981	157.011	2858.11	3119.83	3713.59	3503.24	4221.73	3318.54	2050.29	3698.27	2683.07	2375.56	1224.3	1401.08	1661.66	1489.63	1844.41	3418.51	2913.24	4941.82	3614.56	5125.22	2929.27
11292	NA	NA	NA	NA	Unmapped	433.002	328.308	4.17265e+06	3.68856e+06	4.05695e+06	4.30441e+06	4.06484e+06	2.47634e+06	3.9539e+06	4.89418e+06	3.25513e+06	3.93399e+06	2.36561e+06	2.54398e+06	2.26181e+06	1.87659e+06	3.97058e+06	4.23863e+06	4.28087e+06	4.99336e+06	3.2839e+06	7.11859e+06	5.61469e+06
11302	NA	NA	Diphenhydramine N-glucuronide;Aspulvinone H	-3.5714762731184;16.1587269782849	MS1 mz matched	433.201	418.163	15108.4	15513.9	17610.2	10119.9	16127.4	9614.48	10203.9	10776.2	12369.9	22403.5	14770.7	19535.8	22537	15753.3	21746	11990.1	10736.7	15981.6	10450.7	14560.4	17160.7
11309	NA	NA	Colupdox a;Erinacine E;Erinacine B;Erinacine A;	-14.6414866228855;-14.6414866228855;-14.6414866228855;-14.6414866228855;	MS1 mz matched	433.245	284.272	15944.2	13845.6	14726.4	15641.8	21988.6	10807.9	22721.1	7490.27	18022.8	11732	10965	22627.5	19760.6	20943.5	31183.1	4181	4956.26	6364.17	7196.51	683.385	512.004
11338	NA	NA	Tolmetin glucuronide;N-Acetylaspartylglutamylglutamate;N-Acetyl-L-aspartyl-L-glutamyl-L-glutamate;AG2	-18.2258612703154;-9.03417031202953	MS1 mz matched	434.129	228.287	9618.77	8470.91	9158.05	22129.5	38734.4	22625.4	37344.8	30860.9	18649.8	8266.2	3425.27	2742.76	2478.59	1557.74	9509.48	4299.52	1236.64	1133.79	2059.1	1753.08	2497.57
11339	NA	NA	Tolmetin glucuronide;N-Acetylaspartylglutamylglutamate;N-Acetyl-L-aspartyl-L-glutamyl-L-glutamate;AG2	-11.9172378431702;-2.72548889691055	MS1 mz matched	434.132	160.286	2421.8	2875.12	2889.84	2008.99	1634.93	3425.94	2168.31	1528.28	3285.8	2423.11	2606.39	2782.33	1203.12	2752.69	3104.01	2557.73	1957.38	1972.9	3257.59	2779.53	906.51
11384	NA	NA	1,1'-Ethylidenebistryptophan;	5.97588083223007;	MS1 mz matched	435.205	361.622	11084.9	11844.2	12411.1	9471.74	10525.7	7541.46	11816.4	11840.3	9534.83	14533.2	10043.9	11982.9	13105.1	9530.44	13213.2	11341.5	11429.1	13896	11598.3	13667.1	13065.2
11406	NA	NA	Delphinidin 3-arabinoside;	-0.94784390871135;	MS1 mz matched	436.092	419.576	4043.19	4682.66	3467.75	5288.63	3902.63	4451.26	4200.71	3730.06	3792.6	2829.41	3267.22	3163.14	4246.77	4353.08	3337.23	5227.45	4235.48	4293.49	4152.2	4328.55	4292.69
11418	NA	NA	LysoPE(16:0/0:0);LysoPE(0:0/16:0);Delcosine	-5.60198766518806;-5.60198766518806;22.7236275205396	MS1 mz matched	436.279	188.006	5153.08	4697.34	6256.8	9280.3	10414.8	12021.1	9356.42	12285.7	9362.6	1573.04	9953.41	9392.63	2951.37	4145.85	5664.7	2128.35	6718.39	887.808	7173.01	1805.12	1999.23
11423	NA	NA	Delphinidin 3-arabinoside;Bispyribac-sodium	-21.3617151665561;24.2633856687741	MS1 mz matched	436.351	158.232	262007	243925	250034	362755	315316	291129	247665	329604	238654	137481	111466	115452	106898	89263.1	110273	343900	270168	329973	279105	405880	281678
11425	NA	NA	NA	NA	Unmapped	436.395	39.811	29387.6	37032.5	35233.8	27670.8	26301	17366	20318.3	21767.4	23496.9	51570.6	61387.9	55463.3	67409.6	61823	55179.8	24513.6	30993.2	25978.3	17990.2	21567.6	34441.8
11435	NA	NA	Sulfasalazine;Sulfasalazine;Salicylazosulfapyridine;Salazosulfapyridine	3.79256343260866;3.7681956749187	MS1 mz matched	437.031	228.138	8649.18	9454.9	9378.35	15991.2	13007.9	7939.64	12792.9	18301.4	8766.87	17520.8	10971.6	13455.2	23978.3	7084.83	16427.2	15651.5	11434.6	10103.6	5938.29	9392.06	15324.1
11436	NA	NA	S-(2,2-Dichloro-1-hydroxy)ethyl glutathione;S-(2,2-Dichloro-1-hydroxy)ethyl glutathione	21.2964603642509;21.2394229463156	MS1 mz matched	437.071	437.808	2869.32	2490.4	2642.56	2211.41	2681.39	1599.69	2164.12	1565.64	2156.27	2256.75	1746.1	1677.44	654.176	1429.64	2065.68	2805.41	3493.81	4461.45	3128.28	3686.33	2052.82
11440	NA	NA	Tianeptine;	3.77027221493906;	MS1 mz matched	437.128	23.181	7928.4	8490.33	8286.65	2370.4	1405.4	944.084	1302.43	2638.33	548.502	907.317	561.772	425.833	712.034	463.854	155715	640.361	2055.48	1006.77	843.964	4025.75	808.388
11443	NA	NA	Methotrexate;C1'-C9-Glycosylated UWM6	10.3135091010337;1.48250652884188	MS1 mz matched	437.167	197.977	2024.33	1215.1	1522.27	5451.48	5564.42	1880.87	1345.65	1679.45	3226.12	1600.61	1235.19	1050.42	1084.82	832.731	1043.83	1604.69	1121.56	1856.14	1320.42	1947.91	1026.61
11456	1-Oleoyl-L-.alpha.-lysophosphatidic acid	0.3492	NA	NA	MS2 reverse	437.262	234.864	5207.36	6608.75	6458.17	2679.5	4280.45	2778.52	3974.98	5035.77	3701.5	5710.19	3441.31	4677.64	4116.45	5156.46	7390.29	4396	5348.94	5276.25	3756.59	7257.95	11677.4
11457	NA	NA	LPA(0:0/18:1(9Z));LPA(18:1(9Z)/0:0);DHAP(18:0);Stearoylglycerone phosphate	7.21291725931569;7.21291725931569;7.21291725931569;7.19045337737121	MS1 mz matched	437.262	376.545	2462.19	3905.79	3108.92	8728.72	14519	7735.89	14419.3	3984.3	4920.7	5010.74	1606.53	1855.53	444.073	735.87	3196.61	251.652	442.17	694.593	813.51	182.844	227.053
11460	NA	NA	NA	NA	Unmapped	437.299	289.808	5207.71	6184.7	4359.29	5687.96	5130.46	6780.27	5905.86	6179.34	5024.08	5924.38	5334.11	5995.66	4331.82	9967.25	5699.06	5999.64	4139.77	5712.21	4032.22	11979.9	10017.4
11461	NA	NA	Varanic acid;	-19.5639026842393;	MS1 mz matched	437.31	197.135	3729.43	2661.52	2456.13	2126.97	2073.8	1751.43	2144.27	3542.47	1692.67	1627.68	3213.06	3226.53	1318.27	1051.5	1178.26	3124.87	3193.73	3850.55	2275.22	2231.24	2413.7
11474	NA	NA	NA	NA	Unmapped	438.029	292.508	13773.3	14130.7	13819.8	6785.04	9287.37	6520.55	7211.58	9399.67	7012.46	17971.9	11581.4	19286.2	13998.1	11704.9	16792.2	10466.8	14522.7	12925.5	10643.4	15479.8	11332
11485	NA	NA	Alpinine	-22.8806	MS1 mz matched	438.177	333.135	42082.2	44298.8	49232.1	9081.97	16911.4	4368.78	6507.65	8472.46	18042	49954.1	22782.1	27127.4	35294.4	23845.5	48894	31889.7	39385.6	80448.8	32801.6	51495.1	38164.5
11489	NA	NA	N1,N10-Dicoumaroylspermidine;Lurine;N1,N8-Bis(4-coumaroyl)spermidine;N1,N10-Dicoumaroyl spermidine	16.5621660847281;16.4626748073199;16.4626748073199	MS1 mz matched	438.239	261.541	21300	18149.4	18764.6	9449.04	12703.4	8497.33	10118	14218.4	13505.5	19732.6	14006	20537.7	11811	15786.3	26160.3	15787.7	20409.4	32303.2	17857	24408.9	19883.9
11494	NA	NA	PE(P-16:0e/0:0);Terpendole E	9.12025041176392;3.68837369909376	MS1 mz matched	438.295	175.934	92059.8	143105	146791	243155	149296	240280	254108	267649	137893	64565.6	35873	62847.4	47719.9	47591.6	58450	76954.3	85563	93150.1	87709.5	157169	208809
11518	NA	NA	NA	NA	Unmapped	439.082	227.692	1752.37	2135.2	1990.13	2163.53	2926.3	4415.62	2961.15	3026.23	2508.44	6433.48	5598.17	6260.94	7444.84	4991.72	3751.57	2453.98	2377.5	1756.96	1696.49	1670.19	1973.55
11520	NA	NA	NA	NA	Unmapped	439.098	387.379	2848.7	3337.17	2958.74	4624.46	4718.01	4225.41	5659.45	4772.85	3261.26	2910.34	4344.34	3108.26	4192.1	3464.27	4537.79	3270.72	3180.8	2634.1	2181.38	3376.72	3108
11522	NA	NA	3b,8b-Dihydroxy-6b-(3-chloro-2-hydroxy-2-methylbutanoyloxy)-7(11)-eremophilen-12,8-olide;1-Acetoxypinoresinol;Lophotoxin	-14.8524541323823;16.5806754389812;16.5806754389812	MS1 mz matched	439.139	393.839	20745.1	20154.4	19103.8	48105.3	46823.9	39460.5	53148.8	42538.9	38217.3	12786.5	16713.4	8092.44	1769.79	2422.8	12884.8	10348.5	4744.3	6688.8	11862.6	3531.72	838.551
11532	NA	NA	Quinapril;Quipril	1.20465851531645;1.14099113333092	MS1 mz matched	439.224	325.101	4607.6	3983.76	3867.74	7143.64	8506.64	7039.3	11365	12917.6	8481.86	2349.47	2405.2	1258.49	3001.53	941.527	2886.91	3635.4	946.499	2778.24	2941.4	1390.94	1683.43
11581	NA	NA	N-Arachidonyl dopamine;Arachidonoyl dopamine;DA	-10.471	MS1 mz matched	440.31	190.711	8789.89	9462.45	12423.1	17919.7	17499.8	12826.2	18921.1	19988.4	18558.4	3111.55	4027.54	3024.75	2467.91	2580.3	4346.59	6115.2	8328.23	8298.24	7420.99	6164.99	8452.34
11588	NA	NA	Mangiferin;Isomangiferin;Mangiferin;Chinomin;Norswertianolin;Tripteroside;Norathyriol-6-O-beta-D-glucoside;Isomangiferin	-13.2594717616235;-13.2594717616235;-13.2594717616235;-13.2594717616235;-13.2594717616235;-13.2594717616235	MS1 mz matched	440.37	158.215	18333.7	19962	17757.6	21703.1	17542.7	4530.53	22382.9	8825.83	13434.6	25957.8	17772.3	16844	25426.6	24838.6	34000.4	23379.3	28384	28744.2	16187.9	15461.8	16174.8
11589	NA	NA	NA	NA	Unmapped	440.37	144.716	52197.5	49877.3	47003.6	45820.9	47313.7	9462.47	40858.7	16780.5	35142.9	69491.9	38743.8	44022.3	52489.4	44886.3	60829.1	59334.5	66245.3	77986	47019.1	44326.9	36905.7
11624	NA	NA	NA	NA	Unmapped	441.847	291.61	16545.1	16716.6	17955.8	10514.2	13647.9	6375.82	10912	13921.4	9798.51	24791.5	11242.1	16198.5	19824.9	9472.44	24817.9	13288.1	15691.8	19398	10691.3	21197.1	18420.7
11630	NA	NA	NA	NA	Unmapped	442.068	302.301	5566.84	5513.99	5465.94	2834.52	3349.02	3706.32	4336.28	4406.79	4980.1	6558.59	5416.03	6753.05	6859.1	7281.91	7389.29	6328.28	6610.73	6142.45	5782.73	8850.6	7189.08
11634	NA	NA	Fenvalerate;Fenvalerate;Pydrin;Esfenvalerate	-4.34544203943854;-4.29462255994556;-4.29462255994556	MS1 mz matched	442.116	217.198	46093.8	43630.6	45987.8	18733.3	14164.2	6123.3	11644.2	18488	27277.3	8094.83	8475.17	8963.29	6209.7	9582.21	17789.6	52031.9	69166.6	78664.5	58807.9	86230.4	64348.1
11640	NA	NA	Propantheline chloride	18.8496	MS1 mz matched	442.164	386.093	18145.1	19520.4	19355.5	16028.2	21534.8	11016.1	14601.5	15923	18198.5	22140.5	16075.5	20263	18602.4	14006.5	23129.3	18209.3	18637.8	25067.4	17560.9	20159.7	15620.2
11642	n-Propyl gallate	0.3126	NA	NA	MS2 reverse	442.163	363.911	8531.82	6737	7495.41	19671.7	23398.5	15640.5	22965	16431.8	16106.6	3918.66	4903.97	2746.63	1557.14	1494.73	4313.29	4972.18	2555.61	3494.91	4748.07	1917.27	1709.73
11649	NA	NA	Leukotriene E3;	14.2441479608324;	MS1 mz matched	442.261	319.355	2030.23	1556.47	1475.91	2938.37	4190.29	2520.5	402.767	1866.6	3451.81	3689.8	2877.49	3225.1	2044.4	1017.72	776.787	2922.49	2065.54	2389.14	3156.89	2016.23	1515.38
11658	NA	NA	3-Hydroxy-9Z-octadecenoylcarnitine;3-Hydroxy-11Z-octadecenoylcarnitine;	9.27482144620095;9.27482144620095;	MS1 mz matched	442.35	177.642	17457.6	25405.6	25424.9	46024.9	32482	9141.46	46154.8	12752.7	27913.9	27038.8	19169.6	23964.4	21556.5	16475.6	22296.2	20721.1	21447.2	25716.8	17591	11353.6	9891.17
11661	NA	NA	Alpha-Tocotrienol;(22E,24R)-Stigmasta-4,22-diene-3,6-dione;alpha-Tocotrienol;4,4'-Methylenebis(2,6-di-tert-butylphenol)	20.9016889246775;20.9016889246775;20.9740390886324;20.9740390886324	MS1 mz matched	442.384	146.528	14208.3	10792.1	14766.6	25766.4	22619.7	5825.11	19576.3	7358.79	16849.2	4575.72	2722.97	4267.37	3959.43	3277.37	4146.3	14529	15366.8	15707.9	14377.9	4657.08	5328.68
11662	NA	NA	Glucosinalbin;3-Methyl-1,2-didehydro-2,3-dihydrosqualene;3-Methyl-1,2-didehydro-2,3-dihydrobotryococcene;Showacene;20-Methyl-21,22-didehydro-20,21-dihydrobotryococcene;Isoshowacene	-18.8491198638654;19.0854578472054;19.0854578472054;19.0854578472054	MS1 mz matched	442.456	330.775	8679.47	9979.02	14417.3	8572.04	15808.2	8057.51	12720.7	6499.45	10810.4	8058.1	4725.5	4533.74	3025.34	3982.83	10061.7	6384.18	4915.35	8014.92	6427.74	4817.13	2409.3
11666	NA	NA	NA	NA	Unmapped	442.947	328.556	22909.4	22448.1	23122	21863.4	24374.5	18433.8	24463.6	23572.7	24378.5	28352.5	16271.3	17910.3	16467.3	15588.1	20970.4	22225.8	22428.5	29052.6	20124.8	29377.1	24594.9
11667	NA	NA	NA	NA	Unmapped	442.975	297.624	23267	20347.6	20972.7	3727.34	8388.86	2976.96	5371.3	3098.59	5988.37	76749	18605.9	52076.2	58375.6	34238.2	78918.3	13990.7	36277.4	50431.9	19234.3	17481.6	11813.1
11708	NA	NA	NA	NA	Unmapped	443.978	330.954	15492.2	16776	17157.2	16658.6	23123	13954	20649.2	15977	17593.2	16494.7	10152.6	9372.51	8998.94	11046.2	18819.3	11706	11460.4	12749.1	11939.7	8402.92	8735.44
11712	Guanosine 5'-diphosphate (GDP)	0.9916	NA	NA	MS2 forward	444.028	443.228	9835.54	7899.92	8529.41	7209.91	10009.1	6478.11	6584.04	6719.31	8301.64	12364.4	7196.12	9379.97	5438.48	3947.28	10486.3	7642.98	7407.23	10866.2	6920.82	9573.74	8695.61
11733	NA	NA	9-(2-Carboxyphenyl)-3,6-bis(diethylamino)xanthylium(1+);Proansamitocin	2.29585551116615;8.31508099170303	MS1 mz matched	444.234	243.925	9491.75	6101.06	9984.13	1920.98	10471	7141.2	521.35	376.783	10023	9456.76	7586.05	9195.82	3222.08	8088.34	2060.99	7332.47	5263.69	2164.78	8113.75	6377.15	4659.48
11740	NA	NA	Adenosine 5-O-(3-thiodiphophate);ADP-gamma-S	14.2127	MS1 mz matched	444.289	347.666	2362.03	2370.62	2482.74	6458.41	5866.08	4655.78	6112.88	3404	3735.33	1992.64	2089.56	1240.18	490.755	500.874	1971.61	840.551	644.92	1127.41	1225.23	655.901	413.791
11774	NA	NA	Losartan;Losartan	-2.8119524586892;-2.84250934826233	MS1 mz matched	445.151	406.245	10851.6	10163.4	10589.6	9330.4	9255.45	7735.23	9769.79	9078.88	10094.6	10975.7	9556.39	9494.7	10081	9663.78	10571.7	11244.4	11676.5	11723.4	11666.1	11799.2	11092.5
11776	NA	NA	Difecoum	-14.634	MS1 mz matched	445.18	217.404	11622.5	10325.3	10597.8	8896.05	4494.47	1708.22	6024.93	6379.23	9033.32	2370.94	2454.22	2745.27	3607.07	1925.25	3795.06	17849.8	24005	34463.5	18428.6	22558.2	17324.8
11811	NA	NA	Flumiclorac-pentyl;Flumiclorac pentyl;S-23031	-20.9838760253746;-21.0339783833087	MS1 mz matched	446.106	338.525	46696.3	40814.6	40543.9	25114.7	32681.1	22278.7	19903.2	22322	33478.5	76790	45286.1	55803	42844	46547.2	67325.1	36626.7	44872.5	54792.3	39443	36738.6	38312.5
11813	NA	NA	Trifluoperazine;Trifluoperazine	6.62361601804541;6.6312297024752	MS1 mz matched	446.129	421.327	25920	19076.4	21314.5	34607.6	30622.7	23442.4	35027.1	52800.6	27064.7	15040.6	17322.7	12913.7	8022.2	7782.16	12306.1	21375	12281.3	15567.4	15870.9	10943.9	7978.51
11848	NA	NA	NA	NA	Unmapped	447.006	289.673	5571.52	4884.87	5246.94	7524.36	6422.93	593.911	11117.9	26488.4	1247.28	13416.5	1140.08	1758.8	18293.1	1157.91	19622.1	8759.72	10281.4	26488.1	1989.89	53090.1	46067
11853	CDP-ethanolamine	0.9991	NA	NA	MS2 forward	447.065	433.933	70878.7	65320.6	67731.8	70482.6	80687.7	43757.1	61691.9	50216.7	75401.4	64206.6	50686.1	48138.5	40363	34113.3	68118.8	65261.8	67916.6	85984	69500.1	75883.4	57429.9
11857	NA	NA	3,6,7-Trihydroxy-4'-methoxyflavone 7-rhamnoside;Physcionin;Rheochrysin;Sissotrin;Kaempferide 3-rhamnoside;Glucoobtusifolin;Calycosin 7-galactoside;Trifolirhizin;Prunitrin;Glycitin;Biochanin A-beta-D-glucoside;Biochanin A 7-O-beta-D-glucoside;Sissotrin;Obtusifolin 2-glucoside;Physcion 8-glucoside;Physcion 8-O-beta-D-monoglucoside;Trifolirhizin;(-)-Maackiain 3-O-glucoside;Glycitin;Glycitein 7-O-glu…	3.81757161520992;3.81757161520992;3.81757161520992;3.81757161520992;3.81757161520992;3.81757161520992;3.81757161520992;3.81757161520992;3.81757161520992;3.81757161520992;3.81062280588524;3.81062280588524;3.81062280588524;3.81062280588524;3.81062280588524;3.81062280588524;3.81062280588524	MS1 mz matched	447.132	244.387	7673.94	5644.29	7414.33	5123	6334.71	2828.73	1301.47	2283.55	6260.73	7227.21	5556.29	7415.92	6000.83	6919.78	3706.66	7898.79	5539.84	5572.36	6871.82	7961.96	6131.76
11859	N,N'-Diacetylchitobiose	0.746	NA	NA	MS2 forward	447.169	386.8	5104.31	5062.32	4847.04	7238.99	6236.25	8057.11	8038.21	9305.05	4326.27	4760.35	5275.11	5247.72	4044.25	3015.53	5676.66	5598.2	3218.93	3414.98	3497.61	4043.8	4448.39
11867	NA	NA	Olmesartan;Testosterone glucuronide;Testosterone 17beta-(beta-D-glucuronide)	3.05082865644479;-15.078375240457	MS1 mz matched	447.216	412.392	43788.9	44632.8	43630.6	59622.7	79658	43529	79390.1	56845.9	64782.5	42775	33823.2	34957.3	36037.8	26221	56935.2	30508	23510.4	28999.3	28160.1	23143.6	22402.1
11869	NA	NA	Olmesartan;	20.9797416445817;	MS1 mz matched	447.224	202.803	2654.35	2798.01	2831.12	3216.38	3033.48	2163.67	2607.43	2760.75	1694.82	3481.97	2938.43	3397.58	2974.31	2696.16	3646.87	3308.72	3540.96	3258.33	2077.4	1759.62	1512.83
11870	NA	NA	CDP-Ethanolamine;MC-207,110	-13.8937380025969;-11.204657552041	MS1 mz matched	447.236	284.709	1855.89	1813.84	1858.23	1091.63	1932.79	1106.66	1537.68	861.402	1576.54	3123.34	1825.39	3060.73	2394.02	2356.64	3009.75	725.475	743.124	875.584	842.683	139.54	104.284
11915	NA	NA	NA	NA	Unmapped	448.339	144.617	147769	134386	141254	90158.2	123147	72534.7	122153	154450	138860	281188	150513	174071	226168	197788	264741	72945.4	73680	84577.3	43571.8	26103.4	24387.7
11936	NA	NA	Obliquine	-10.7095	MS1 mz matched	449.203	234.978	5202.9	3893.96	4033.64	7507.52	8786.97	5617.95	12920.4	6731.16	7953.68	1991.24	1700.35	2738.26	2527.04	1783.23	2595.29	854.913	948.788	919.671	1101.17	737.055	1164.24
11938	NA	NA	Thalicpureine;O-Methylandrocymbine;Kreysigine	10.5844165201896;10.6441281147873;10.6441281147873	MS1 mz matched	449.214	321.427	3951.23	4256.87	4263.36	4809.12	6045.92	3438.39	5858.49	5062.99	3113.43	6793.09	3594.07	5200.64	5661.85	3987.44	6999.66	2078.81	2121.13	2952.33	1900.05	2402.22	2862.64
11939	NA	NA	17-beta-Estradiol-3-glucuronide;2-Methoxyestrone 3-glucuronide;(1S,3S,4S,5R,6x,8x)-1,5-Diacetoxy-8-angeloyloxy-3,4-epoxy-7(14),10-bisaboladien-2-one;17-beta-Estradiol glucuronide;Estradiol-17alpha 3-D-glucuronoside;Melleolide C;Cubebinin;17-alpha-Estradiol-3-glucuronide;Estradiol-17alpha 3-D-glucuronoside;Estradiol-17beta 3-glucuronide;17beta-Estradiol 3-(beta-D-glucuronide);Jodrellin A;17beta-Es…	7.32246506090456;7.32246506090456;7.32246506090456;7.32246506090456;7.32246506090456;7.32246506090456;7.32246506090456;7.32246506090456;7.36262512842601;7.36262512842601;7.36262512842601;7.36262512842601	MS1 mz matched	449.22	343.994	10634.6	11752.1	9982.49	8103.28	8748.8	6088.41	9222.3	9156.5	8410.85	10735.4	7937.05	8703.52	11109.4	5837.87	12765.7	11853.6	13626.4	14281.6	11793.4	14696.8	12023.5
11941	Trimethobenzamide	0.4938	NA	NA	MS2 reverse	449.235	250.546	2171.84	1361.46	1538.45	3007.69	3455.15	6076.7	2829.45	2080.77	3206.45	1536.98	1051.8	1829.84	1315.73	1649.94	966.75	1595.27	2146.45	3173.21	2468.88	3924.27	2624
11956	NA	NA	Aripiprazole;Aripiprazole	-4.46045251292873;-5.3525382405913	MS1 mz matched	449.394	34.197	12953.3	14904.7	17791.2	18489.1	19852.4	14004.9	18646.3	20738.9	12743.1	10049.7	9483.52	7127.96	11820.4	11280.5	12293	7324.93	13614.7	14591.3	10255.2	9525.84	16254.5
11969	NA	NA	NA	NA	Unmapped	450.08	416.89	16199.4	14899.7	15384.9	14548.5	21123	17033.3	16374.2	6648.94	14629	16178	15064.7	21217.3	21402.7	20839.7	23282.1	10812.4	13383.9	12974.4	10055.9	9935.34	9220.1
11972	NA	NA	NA	NA	Unmapped	450.148	24.272	4713.66	4397.76	4798.98	3580.92	5345.45	5539.31	3960.6	2227.26	6639.47	7349.92	3646.56	1516.05	1738.32	4717.94	1677.53	13185.2	10769.4	16843.6	6328.88	12787.3	11408.3
11975	NA	NA	ADP;Adenosine 3',5'-diphosphate;dGDP;ADP;Adenosine 5'-diphosphate;Adenosine 3',5'-bisphosphate;PAP;3'-Phosphoadenylate;Phosphoadenosine phosphate;dGDP;2'-Deoxyguanosine 5'-diphosphate;Adenosine 2',5'-bisphosphate	-0.234081794206284;-0.234081794206284;-0.234081794206284;-0.234081794206284;-0.234081794206284;-0.234081794206284;-0.234081794206284	MS1 mz matched	450.191	269.573	3436.18	3208.72	3417.67	1683.79	1803.67	1290.04	1524.88	2043.94	1893.94	5059.57	2865.74	4721.48	5345.06	2848.79	5105.78	3764.43	4196.03	4837.9	3311.38	5233.77	6622.79
11982	NA	NA	Ranolazine;	4.43162743709632;	MS1 mz matched	450.241	251.352	12673.9	13929.3	12592.1	7090	12674.4	9213.93	12014.7	13520.8	11951.5	24280.8	15062.2	22175.7	19304.5	16935.2	24710.4	10829.2	15397.1	18879	11974.6	21826.6	20270.4
12015	NA	NA	Dihydrocycloartomunin;Cycloaltilisin;Artonin T;Dihydroisocycloartomunin;Cajaisoflavone;4-Benzyloxy-2'-hydroxy-3',4',5',6'-tetramethoxychalcone	-9.24521813465278;-9.24521813465278;-9.24521813465278;-9.24521813465278;-9.24521813465278;-9.34917838431484	MS1 mz matched	451.164	446.021	5502.73	5530.25	4775.01	3871.45	5632.74	3966.88	5016.72	5895.74	5397.27	7977.93	5333.25	6888.32	7466.57	4810.93	7424.89	5111.89	3982.88	5562.69	3002.1	3963.24	4538.84
12039	NA	NA	NA	NA	Unmapped	452.04	416.602	1748.88	1974.65	2265.44	1606.62	3446.32	2112.48	1903.28	1123.84	1919.86	1881.28	1936.98	3124.56	3261.18	2895.09	2901.12	1336.24	2019.41	1720.36	1405.57	1570.84	1610
12051	NA	NA	Cycloartocarpin;	7.05110735332844;	MS1 mz matched	452.218	153.396	8648.28	10121	10428.6	11386.1	9199.6	5617.94	9499.11	9394.47	4935.39	11890.2	7975.06	14075.9	16812.8	10816.6	13836.6	7905.23	9886.44	9811.45	6910.06	11292	13628.6
12054	NA	NA	LysoPE(16:1(9Z)/0:0);LysoPE(0:0/16:1(9Z));Terpendole G	-4.18640827864602;-4.18640827864602;-9.52861498478998	MS1 mz matched	452.274	188.486	25448.1	22957.3	23439.6	42327.5	37036.2	43816.1	47361.8	56415.7	44188.1	16095.9	17222.3	22332.6	25575.5	22987.4	18798	13748.6	12976.2	11717.9	19798.6	7245.25	10358.5
12063	NA	NA	Bis(3-azidopyridinium)-1,10-decane perchlorate;DAPA	-11.1811	MS1 mz matched	452.391	33.5645	42050	24956.3	27736	33751.6	38544	26672.5	62405.9	29210.3	20843.1	37367.1	21672	15787.6	20096.2	13847.9	31568.2	27853.3	45306.3	21519.9	11850.2	24174.4	22955.1
12083	NA	NA	Catechin 7-glucoside;(+)-Catechin 6-C-glucoside;7-Hydroxybutylidenephthalide 7-(6-malonylglucoside);Catechin 5-glucoside;Epicatechin 3-glucoside;Catechin 3'-glucoside;(+)-Catechin 8-C-glucoside;(-)-Epicatechin 8-C-glucoside;Aspalathin;(-)-epicatechin-3'-O-glucuronide;(-)-Epicatechin 6-C-glucoside;Precarthamin;(-)-Epicatechin 8-C-galactoside;Hycanthone mesylate	24.635291042256;24.635291042256;24.635291042256;24.635291042256;24.635291042256;24.635291042256;24.635291042256;24.635291042256;24.635291042256;24.635291042256;24.635291042256;24.635291042256;24.635291042256;-2.2116847730661	MS1 mz matched	453.145	36.154	7456.59	8297.04	7893.01	2217.71	1646.17	698.822	1134.09	2405.48	1632.88	10089.1	5434.33	9776.96	13189.7	8196.19	10681.9	12093.2	13470.5	13066.1	8443.92	17656.3	15670.5
12097	NA	NA	3,4-Hexahydroxydiphenoylarabinose;	23.2135257477484;	MS1 mz matched	453.34	152.833	8999.04	7727.52	7035.17	11401	10514.7	8608.24	7637.41	10552.5	8766.5	13949.3	7335.42	8659.41	7145.69	4250.45	12597.7	6196.16	5342.99	10074.2	7649.17	9769.14	11528.8
12110	NA	NA	Melleolide M;	24.2865816635586;	MS1 mz matched	453.943	292.508	12060.3	8961.51	10859.5	10811.5	10593.8	4099.2	12494.5	19075.2	5913.65	14703.7	5277.09	6001.49	11874.8	4605.42	14242.2	9983.76	12174.6	23116	5829.71	54440.4	42578
12113	NA	NA	Cefixime;Cefixime	-0.638352412664457;-0.662191283623672	MS1 mz matched	454.049	441.763	5385.16	5454.81	4987.62	3703.96	4246.37	2150.37	3524.4	3359.02	3943.43	4496.62	4434.46	3815.44	2956.81	3077.45	6180.18	6791.67	7507.64	6835.3	5329.31	8850.84	5904.9
12137	1-Palmitoyl-2-hydroxy-sn-glycero-3-phosphoethanolamine	0.9921	NA	NA	MS2 forward	454.29	187.81	67526.1	71388.4	69568.2	186965	164244	205420	181643	204797	160864	21436.2	26261.3	25796.7	56529.8	67075.7	21880.3	28399.5	21832.9	19474.2	23397.9	24085.7	34803.1
12144	NA	NA	Bispyribac-sodium	24.2634	MS1 mz matched	454.386	156.794	98605.1	108187	96963	209701	167524	17850.7	218623	31455.2	115676	50584.5	38415.2	46915.3	55878.6	46721.7	61808.2	169190	206232	196571	141540	48527.7	46943.9
12145	NA	NA	NA	NA	Unmapped	454.386	142.705	273746	261307	265562	505369	477455	44659.9	423168	69185.5	331964	149899	89494.3	128666	113210	97163.3	130737	435653	516638	574173	412029	132664	115489
12146	NA	NA	NA	NA	Unmapped	454.385	46.097	26109.9	26386.3	23651.6	42337	35329.1	23852.8	49435.4	46505.5	26619.9	22007.8	12941.7	20215.5	26393.4	20434.5	28579.7	22618.4	27001.4	29841.1	20619	25978.8	28421.8
12160	NA	NA	Prostalidin A;Tetracenomycin B3;Tetracenomycin D3 methylester	-14.9720010891418;-14.9720010891418;-14.9720010891418	MS1 mz matched	455.087	437.808	6239.59	4105.4	5359.08	4469.09	6909.75	6438.95	3695.09	5343.62	6461.39	3355.36	7355.38	4802.23	3810.8	4079.88	3177.53	6659.21	4164.12	4753.33	5120	3870.29	4112.85
12162	NA	NA	Apiosylglucosyl 4-hydroxybenzoate;Licoagroside B;	-22.6234534363857;-22.6234534363857;	MS1 mz matched	455.106	345.157	2851.87	2379.84	3020.06	880.573	1779.29	938.976	1090.14	1509.59	1366.27	4693.5	2604.16	4531.02	3377.21	3142.54	5385.05	2099.21	3559.31	3294.19	3181.53	2576.4	2930.58
12164	NA	NA	3b,8b-Dihydroxy-6b-(3-chloro-2-hydroxy-2-methylbutanoyloxy)-7(11)-eremophilen-12,8-olide;1-Acetoxypinoresinol;Lophotoxin	-14.8524541323823;16.5806754389812;16.5806754389812	MS1 mz matched	455.113	393.839	6828.3	6462.58	6521.3	13723.4	16277.5	9440.97	18444.1	11766.1	10307.1	3918.37	4223.62	2547.06	1150.25	1484.7	4449.19	2433.18	1425.29	1834.58	2850.09	1083.08	1205.23
12172	Deoxycytidine	0.9996	NA	NA	MS2 forward	455.184	265.132	1408.31	973.95	1129.35	1441.55	913.072	824.877	1705.71	735.852	1163.12	3251.14	1216.71	1712.08	3545.96	3039.46	1044.46	1957.45	3011.94	2006.21	1025.64	2257.08	1412.34
12179	NA	NA	Ceanothenic acid;Ubiquinone-4;13'-Carboxy-alpha-tocotrienol;	-20.4922511854076;-20.4922511854076;-20.4922511854076;	MS1 mz matched	455.308	240.73	3643.08	3184.61	3269.81	703.029	470.25	510.291	518.076	197.595	780.042	2955.26	1924.56	2113.72	2729.21	2175.31	2561.26	5720.34	6016.02	5674.47	5718.07	2872.2	2458.37
12202	Sparfloxacin	0.31995	NA	NA	MS2 reverse	456.179	364.015	15051.9	12805.1	14315.6	28755.8	38125.9	18951.7	33866.5	20814.5	24877.7	10778.5	8804.19	6357.82	3108.24	3256.17	10457.6	7308.65	5048.45	7505.64	7532.23	3428.19	2570.35
12216	NA	NA	Lithocholic acid glycine conjugate;Glycolithocholate;Glycolithocholic acid	22.5955826534545;22.616122248874	MS1 mz matched	456.318	156.964	18265.7	13533.2	14985.5	10725.4	16375.3	16297.9	8761.26	16070	12447.8	12472.9	5665.52	8897.33	8628.19	6831.06	7047.51	14186.8	15065.4	22308.3	17035.5	12892.5	13476.1
12229	NA	NA	NA	NA	Unmapped	456.787	293.431	12238.5	12433.7	11141.2	11283.2	11434.3	9326.1	12810.4	10977.6	9242.83	11392.5	7514.18	8219.62	7446.84	6253.04	12412.8	11495.9	13007.9	14293.4	11793.3	15374.1	11400.7
12235	NA	NA	2'-Deoxyinosine triphosphate;dITP;2'-Deoxyinosine-5'-triphosphate;2'-Deoxyinosine 5'-triphosphate	-15.9478489271534;-15.8541483396063	MS1 mz matched	456.963	328.308	1.45281e+06	1.3725e+06	1.43852e+06	1.44437e+06	1.38887e+06	1.06758e+06	1.35453e+06	1.58749e+06	1.25158e+06	1.43139e+06	1.03805e+06	1.11436e+06	1.04447e+06	934614	1.36874e+06	1.45529e+06	1.43528e+06	1.66494e+06	1.26776e+06	1.96506e+06	1.7285e+06
12243	Flavin mononucleotide (FMN)	0.6271	NA	NA	MS2 forward	457.109	395.226	6228.41	4431.96	4820.81	5564.29	7749.71	4774.69	5960.71	5138.83	4674.07	9381.58	5046.51	6007.32	4410.85	3985.42	5800.62	3863.15	3202.21	4494.39	3124.62	3632.97	3838.82
12249	NA	NA	1,1'-Ethylidenebistryptophan;	5.97588083223007;	MS1 mz matched	457.187	361.921	12832.9	12923.4	13450	16059	17889.6	11573.9	16883.7	15396	14589.4	12198.7	12778.9	12461.3	10799.5	10092.6	13141.7	12899.7	12665.7	12450	12269.2	12422.4	10713.9
12271	NA	NA	NA	NA	Unmapped	457.396	202.775	8584.61	8685.15	8393.86	6864.49	7426.26	6947.21	8130.3	10979	5155.6	5646.49	3610.88	4680.95	5405.95	3862.2	5936.74	10084.4	12256.8	14007	9586.19	12617.8	12450.6
12285	NA	NA	Fenvalerate;Fenvalerate;Pydrin;Esfenvalerate	-4.34544203943854;-4.29462255994556;-4.29462255994556	MS1 mz matched	458.089	217.259	3717.82	3567.7	4033.75	1223.93	1282.84	888.636	1081.83	1290.88	2844.67	691.178	846.546	829.308	590.034	830.153	1834.84	4348.39	5471.94	6824.2	4600.73	6009.95	5067.72
12302	NA	NA	NA	NA	Unmapped	458.232	402.613	14148.4	13941.4	13798.4	7832.26	10322.3	18480.3	7785.95	9469.41	9556.75	26846	11449.8	14628.7	17638.9	12293.3	18156.5	18053.2	14750.7	18176.9	11084.5	24745.5	23184.6
12306	NA	NA	Paspaline B	15.3925	MS1 mz matched	458.268	407.11	7924.27	8899.08	9481.47	18543.8	13487.9	17233.7	14912.4	16957.5	10580.5	8701.71	9614.37	5119.75	2086.84	1870.69	5182.65	6919.68	3844.06	5493.68	5584.85	3218.4	2084.52
12312	NA	NA	NA	NA	Unmapped	458.336	155.017	19139.5	17463.3	16375.6	21702.6	21025.4	19680	18369	24047	16963.9	14093	6689.33	9204.9	14679.2	8005.36	11179.7	19235.8	19942.7	23350.8	19551.1	19689.7	18989.4
12313	NA	NA	9-Hexadecenoylcarnitine;trans-Hexadec-2-enoyl carnitine;	-3.04264171707563;-3.04264171707563;	MS1 mz matched	458.344	34.175	140987	171601	150750	197257	222632	137025	232557	290215	159448	142673	71920.2	99016.2	133918	88450.1	142737	144268	160988	184924	133559	171928	192020
12328	NA	NA	NA	NA	Unmapped	458.97	291.087	4056	3767.36	3909.03	1286.25	2283.68	1114.6	1837.51	1986.26	2397.76	5755.42	2304.22	4620.75	5126.24	2568.22	7331.55	2642.11	3311.71	3735.9	2843.18	5370.86	4937.12
12337	NA	NA	7-Hydroxy-4-methylphthalide O-[arabinosyl-(1-&gt;6)-glucoside];cis-p-Coumaric acid 4-[apiosyl-(1-&gt;2)-glucoside];2'-(E)-Feruloyl-3-(arabinosylxylose);5a,11a-Dehydrooxytetracycline	-8.97035455372534;-8.97035455372534;-8.97035455372534;12.6963269359909	MS1 mz matched	459.138	23.777	2885.29	2230.87	3087.65	1079.73	726.812	833.577	848.206	1184.93	904.83	1101.08	818.141	1522.21	1766.12	864.979	13462.7	3256.79	5809.38	3813.55	4200.62	7055.82	6469.3
12340	Folate	0.4994	NA	NA	MS2 reverse	459.166	396.031	15276.4	15509	16248	19135.5	21410.1	15055.3	17437.4	15759.6	19268.2	15407.6	11544.6	11546.3	9762.19	8333.03	13172.5	12684.3	13057	16611.7	14510.5	12641.5	9474.08
12351	NA	NA	Pangamic acid;	3.51541531029207;	MS1 mz matched	459.277	366.821	2057.68	1904.73	1740.82	999	1115.37	586.893	1399.29	1025.98	1029.6	2970.38	1660.75	2318.93	2697.68	1758.32	2719.08	1782.45	1938.89	2596.77	1782.44	2735.59	2664.44
12367	Pantoprazole	0.3105	NA	NA	MS2 reverse	459.998	228.205	3674.02	3726.1	3829.11	3498.04	5039.99	2054.98	3239.37	3856.95	2555.75	5331.02	2479.58	2912.85	3821.91	2139.37	5191.01	3349.76	3466.54	2716.48	1869.83	2307.66	2764.04
12372	NA	NA	1-(2-Hydroxyphenylamino)-1-deoxy-beta-D-gentiobioside 1,2-carbamate;	-18.6756619229608;	MS1 mz matched	460.129	435.113	4620.84	3806.87	4637.41	3651.79	3703.54	1754.19	1787.78	3388.74	4221.4	5062.75	3715.87	4183.87	1282.33	1459.8	3672.14	7110.95	6714.28	8005.18	5771.34	6965.2	4578.55
12375	NA	NA	Alpinine	-22.8806	MS1 mz matched	460.158	333.596	18012.8	15140.1	20479.6	3133.96	6524.18	2934.4	2458.53	5122.65	7932.19	21665.9	11836	18588.6	12580.9	10577.9	22743.3	12402	14092.6	32024.1	13504.4	20305.5	17086.7
12376	NA	NA	Methacycline;5a,11a-Dehydrotetracycline;12-Dehydrotetracycline;Methacycline;Metacycline	0.869186394245531;0.904695732632636;0.904695732632636	MS1 mz matched	460.172	205.403	970.076	1154.04	1432.77	837.862	1453.26	2351.53	2125.42	1789.76	2176.58	1442.57	685.44	997.168	784.314	1157.3	1368.4	1155.82	1149.77	2137.11	626.63	710.421	768.84
12381	NA	NA	1-O-E-Cinnamoyl-(6-arabinosylglucose);Mallotochromene	12.4128257081505;-22.1637822086893	MS1 mz matched	460.187	35.34	7459.48	10772.5	7941.31	937.167	1132.27	1040.36	1176.14	1733.01	1064.01	13278.1	6241.6	7693.45	10045	8522.4	9277.39	12713	14754.2	15078.5	11787.2	14206.8	16696.1
12384	NA	NA	Cerivastatin	-12.984	MS1 mz matched	460.236	310.027	6483.96	6179.47	7056.7	17362.8	14630.2	15568.8	17017.4	17006.5	9310.12	4330.62	3729.2	2160.39	1188.52	603.268	3706.27	3698.9	1518.91	2265.67	2208.8	2067.39	1781.01
12396	NA	NA	Muzanzagenin;2,9-Bis(3-methyl-2E-pentenoyl)-2b,9a-dihydroxy-4Z,10(14)-oplopadien-3-one;	0.171161667311011;0.171161667311011;	MS1 mz matched	460.306	27.363	22188.6	21698	20568.4	31436.4	41571.1	20618	19710	27253.5	12808	31258	32708.1	12369.9	28717.6	18014.4	37870.4	33372	26153.2	24717.4	23449.8	27367.4	32137.9
12399	NA	NA	NA	NA	Unmapped	460.36	350.747	5825.9	5901.99	6230.59	3084.58	5752.63	3975.88	4076.45	4234.27	4796.04	7616.82	6269.22	7530.59	7159.8	7054.71	7558.92	5195.45	6144.51	6053.63	5073.33	5405.13	5272.69
12402	NA	NA	1-(2-Hydroxyphenylamino)-1-deoxy-beta-D-gentiobioside 1,2-carbamate;	15.0099705856451;	MS1 mz matched	460.408	194.78	3334.27	3453.84	3628.7	5026.06	5233.12	2407.02	5791.53	3505.95	3648.3	3413.69	1706.69	1903.2	1758.36	960.586	3071.39	2397.62	3213.32	3842.16	2962.78	2262.08	1900.88
12403	NA	NA	1-(2-Hydroxyphenylamino)-1-deoxy-beta-D-gentiobioside 1,2-carbamate;	15.9725277225296;	MS1 mz matched	460.409	76.569	3544.68	2994.72	3074.5	6029.41	6383.4	3549.44	4557.52	4366.4	4031.34	3320.89	792.231	1374.58	1981.89	961.855	2691.93	2145.24	1512.34	2384.45	2366.74	2052.51	2164.71
12411	NA	NA	NA	NA	Unmapped	460.92	328.836	30924	36397.1	29296.4	33176.6	34942.6	36491.5	33632.1	32962.9	32039.9	30100.2	38127.4	35684.8	37743.8	38259.9	35219	32318	34187.1	28276.8	32019.6	19110.7	34284.3
12415	NA	NA	Flupoxam;CDP-N-methylethanolamine	8.00438983985271;0.4933967431366	MS1 mz matched	461.076	408.987	3691.39	3729.86	3839.84	2940.57	3397.4	2522.23	3936.94	2018.48	3705.69	3956.84	3148.53	3652.82	3017.6	3971.72	2373.26	3130.35	5773.11	5690.34	4746.91	2833	2970.51
12425	NA	NA	Dihydrofolic acid;Dihydrofolate;Dihydrofolic acid;7,8-Dihydrofolate;7,8-Dihydrofolic acid;7,8-Dihydropteroylglutamate	6.02181630436928;6.09267225282957	MS1 mz matched	461.186	419.646	8440.36	7594.24	7805.37	9227.92	6279.22	6339.49	5892.41	9167.47	6626.5	4115.8	3388.16	3876.86	5285.82	4621.08	4155.52	11737.3	9291.98	13103.6	9261.56	15511.9	14190.6
12427	NA	NA	Tovophyllin B;Garcimangosone A;Bezepril hydrochloride	-9.97112947527976;-9.97112947527976;16.2980943182671	MS1 mz matched	461.193	358.566	9007.89	10605.8	8082.8	6073.76	8435.81	6616.29	8259.03	6537.02	8107.92	11400.9	8833.2	11512.3	10937.9	10230.3	12291	8099.8	9132.1	11076.2	8225.69	5265.4	7983.36
12456	NA	NA	NA	NA	Unmapped	461.995	228.131	3703.89	4308.05	3927.44	3368.84	4840.12	2020.44	4042.13	2903.61	3089.02	4641.7	1828.02	2912.67	4679.45	2127.1	4674.92	2925.3	2826.91	3528.02	1959.51	2746.74	2562.47
12457	NA	NA	Bromofenoxim	18.4461	MS1 mz matched	462.028	330.471	81268.9	97364.6	89655.9	52647.3	108031	51296.7	80895.8	50077.5	77233.8	63917.7	22448.4	25904.1	15129.1	24360.8	60601.2	37478.5	30638	71879.5	57309.2	43366.6	25540.9
12471	NA	NA	Nicardipine;Nicardipine	11.194150486483;11.2686496151312	MS1 mz matched	462.21	265.519	12426.3	13586.8	12865.6	10192.7	12248.1	5387.51	13557.5	8357.06	9882.9	6281.13	3348.61	4474.65	5908.55	4150.72	7240.11	11300.1	13160.7	16817.3	11379.8	16626.2	11649.3
12514	isocarboxazid	0.49995	NA	NA	MS2 reverse	463.219	225.982	3596.88	3942.42	3905	8509.12	8964.08	5637.57	7260.94	7154.02	3210.37	3864.82	1946.49	2985.37	3136.55	2620.1	2128.38	2609.94	2504.24	1888.3	1521.48	1959.36	1820.37
12521	NA	NA	Polyporusterone F;Dolichosterone;	-19.1380905582246;-19.1380905582246;	MS1 mz matched	463.326	194.079	10305.1	10090	9951.1	6641.07	6553.65	5815.66	6011.18	8683.57	5180.18	10355.6	5839.07	7987.62	9030.99	6840.34	9738.93	13134.8	14325.2	17327.2	12496.8	14134.1	13771.7
12525	NA	NA	Aloin;5-Hydroxy-3,3',4',6,7,8-hexamethoxyflavone;Gaylussacin;Liquiritin;Isoliquiritin;Isosakuranetin 7-xyloside;Equol 7-O-glucuronide;Fenoprofen glucuronide;Equol 4'-O-glucuronide;Dihydrodaidzin;2-Hydroxy-3-methyl-4H-pyran-4-one O-(6E-cinnamoyl-b-D-glucoside);7-Hydroxy-3,3',4',5,6,8-hexamethoxyflavone;Natsudaidain;6-Hydroxy-3,3',4',5,7,8-hexamethoxyflavone;Naringenin 5-rhamnoside;Neoisoliquiritin…	19.1207330888621;19.1207330888621;19.1207330888621;19.1207330888621;19.1207330888621;19.1207330888621;19.1207330888621;19.1207330888621;19.1207330888621;19.1207330888621;19.1207330888621;19.1207330888621;19.1207330888621;19.1207330888621;19.1207330888621;19.1207330888621;19.1207330888621;11.2333420889999	MS1 mz matched	463.374	32.972	99462.3	96594.9	95435.6	86787.2	102467	107152	95184.2	133482	91504.1	100638	106827	88069.2	78016.6	98644.4	101227	78729.4	88801.6	81459.9	79994.9	119128	150184
12542	Adenylsuccinic acid	0.9996	NA	NA	MS2 forward	464.078	482.457	33618	28147.4	28885.6	28167.9	50304	23847.2	23581.5	14491.8	17128.6	40243.5	29210.8	51543.1	72781.8	39935.7	84010	9863.15	17950.9	16213.3	9356.07	10375	20952.3
[truncated: 1,945 more rows]

## Sheet: global metabolites profiling
Index	PRM1	PRM2	PRM3	PRM4	LMT1	LMT2	LMT3	LMT4
MEDP2003	328000	364000	507000	322000	356000	607000	476000	468000
MEDN0007	2540000	2220000	2760000	3050000	2530000	2350000	1680000	1730000
MEDP0313	37700	29900	15400	38900	76800	42700	107000	49400
MEDN0305	7220000	6670000	5990000	5680000	7130000	6440000	8270000	6950000
MEDP0305	175000	224000	191000	202000	281000	385000	241000	356000
[truncated: 2,384 more rows]
