# Supplementary material for: Epigenetic reprogramming-induced guanidinoacetic acid synthesis promotes pancreatic cancer metastasis and transcription-activating histone modifications
Source: J Exp Clin Cancer Res. 2023 Jun 28;42:155. doi: 10.1186/s13046-023-02698-x (PMC10304235; doi:10.1186/s13046-023-02698-x)
Supplement: Supplementary file 2 — Additional file 2. [file 13046_2023_2698_MOESM2_ESM.xlsx]

## Sheet: ValueList_Helper
Sample
Blank
Cal
QC
CC
DoubleBlank
MatrixSpike
MatrixSpikeDup
MatrixBlank
TuneCheck
ResponseCheck

## Sheet: Targeted metabolomics
Data File Name	Final Volume (μL)	Final Concentration (nmol/L)						Absolute Quantification (nmol/107 cells)
		L-Arginine	L-Citrulline	N-Acetyl-L-aspartic acid	Argininosuccinic acid	Guanidoacetic acid	N-Acetylputrescine	L-Arginine	L-Citrulline	N-Acetyl-L-aspartic acid	Argininosuccinic acid	Guanidoacetic acid	N-Acetylputrescine
HPNE-1	100	44477.6	12390.2	298680	1939.87	N/A	18.9904	5.5597	1.54877	37.3349	0.242483	#VALUE!	0.0023738
HPNE-2	100	39055.2	10969.6	287567	1516.79	N/A	18.9844	4.8819	1.3712	35.9459	0.189599	#VALUE!	0.00237305
HPNE-3	100	49275	11763.2	250028	1258.51	N/A	24.0012	6.15938	1.4704	31.2536	0.157314	#VALUE!	0.00300015
HPNE-4	100	45727	12414.3	267934	1430.93	N/A	20.6047	5.71587	1.55179	33.4917	0.178866	#VALUE!	0.00257558
PANC-1-1	100	52851.1	12853.5	147110	942.328	N/A	36.0884	6.60639	1.60669	18.3887	0.117791	#VALUE!	0.00451105
PANC-1-2	100	53698	12732.5	161018	854.82	N/A	38.657	6.71225	1.59156	20.1272	0.106852	#VALUE!	0.00483213
PANC-1-3	100	67925.3	16230.2	119698	680.902	13.3936	23.901	8.49067	2.02878	14.9622	0.0851127	0.00167421	0.00298763
PANC-1-4	100	70573.7	18155.5	121139	605.838	17.6635	21.9636	8.82171	2.26944	15.1423	0.0757298	0.00220794	0.00274545
Capan-1-1	100	78613.3	9226.44	37507.3	5951.23	208.648	617.858	9.82666	1.15331	4.68842	0.743904	0.026081	0.0772322
Capan-1-2	100	66604.7	8319.06	43704.9	4983.21	212.655	598.557	8.32558	1.03988	5.46312	0.622902	0.0265819	0.0748196
Capan-1-3	100	36954	5419.22	33533.1	1552.96	81.204	602.212	4.61925	0.677402	4.19164	0.19412	0.0101505	0.0752765
Capan-1-4	100	38110.9	5977.48	31864.6	1527.95	68.7653	610.836	4.76386	0.747185	3.98307	0.190993	0.00859566	0.0763545
MIA PaCa-2-1	100	28155.3	21812.3	283217	622.849	N/A	1.19584	3.51941	2.72654	35.4021	0.0778561	#VALUE!	0.000149479
MIA PaCa-2-2	100	24641.1	24185.4	301169	560.464	N/A	1.18952	3.08014	3.02318	37.6462	0.070058	#VALUE!	0.00014869
MIA PaCa-2-3	100	23776.7	33448.9	341401	480.599	N/A	1.99972	2.97209	4.18111	42.6751	0.0600749	#VALUE!	0.000249965
MIA PaCa-2-4	100	24859.9	19761.5	252865	428.734	N/A	0.618909	3.10749	2.47018	31.6081	0.0535917	#VALUE!	7.73636e-05
BxPC-3-1	100	122425	15171.9	8787.03	24870.8	220.474	51.9413	15.3032	1.89648	1.09838	3.10885	0.0275593	0.00649267
BxPC-3-2	100	121773	13847.4	9683.77	24037.4	208.156	50.7804	15.2216	1.73092	1.21047	3.00467	0.0260196	0.00634755
BxPC-3-3	100	128466	15189.1	10900.3	27396.2	254.487	57.2692	16.0583	1.89864	1.36254	3.42452	0.0318109	0.00715865
BxPC-3-4	100	119150	16342.4	10968.3	24812.8	228.916	51.3279	14.8938	2.04281	1.37104	3.1016	0.0286146	0.00641598
