# Supplementary material for: Epigenetic reprogramming-induced guanidinoacetic acid synthesis promotes pancreatic cancer metastasis and transcription-activating histone modifications
Source: J Exp Clin Cancer Res. 2023 Jun 28;42:155. doi: 10.1186/s13046-023-02698-x (PMC10304235; doi:10.1186/s13046-023-02698-x)
Supplement: Supplementary file 3 — Additional file 3. [file 13046_2023_2698_MOESM3_ESM.xlsx]

## Sheet: metabolites related DEGs
Argininosuccinic acid related DEGs										Guanidino-acetic acid related DEGs
ONTOLOGY	ID	Description	GeneRatio	BgRatio	pvalue	p.adjust	qvalue	geneID	Count	ONTOLOGY	ID	Description	GeneRatio	BgRatio	pvalue	p.adjust	qvalue	geneID	Count
BP	GO:0008360	regulation of cell shape	12/259	151/18862	1.21e-06	0.00487507	0.00410634	ITGB2/FBLIM1/ANXA1/RDX/MSN/FERMT2/COCH/SH3KBP1/FMNL2/PLXNB1/CDC42EP5/SEMA4D	12	BP	GO:0016266	O-glycan processing	8/257	61/18862	1.68e-06	0.00663923	0.00588435	GALNT11/GALNT5/GCNT1/MUC1/MUC4/MUC5B/MUC6/POMGNT1	8
BP	GO:0071364	cellular response to epidermal growth factor stimulus	6/259	42/18862	2.19e-05	0.0381825	0.0321616	DAB2IP/CBL/DUSP22/ERRFI1/ZFP36/PAX2	6	BP	GO:0032534	regulation of microvillus assembly	3/257	6/18862	4.85e-05	0.0957827	0.0848922	ATP8B1/FSCN1/KLF5	3
BP	GO:0070849	response to epidermal growth factor	6/259	46/18862	3.74e-05	0.0381825	0.0321616	DAB2IP/CBL/DUSP22/ERRFI1/ZFP36/PAX2	6	BP	GO:0006493	protein O-linked glycosylation	8/257	105/18862	9.51e-05	0.125177	0.110944	GALNT11/GALNT5/GCNT1/MUC1/MUC4/MUC5B/MUC6/POMGNT1	8
BP	GO:0001952	regulation of cell-matrix adhesion	9/259	125/18862	5.78e-05	0.0381825	0.0321616	NF2/SERPINE1/DUSP22/PLAU/SKAP1/EPHA1/ACER2/FERMT2/ONECUT2	9	BP	GO:0043114	regulation of vascular permeability	5/257	42/18862	0.000254505	0.127717	0.113195	ADM/APOE/CEACAM1/FERMT2/TJP3	5
BP	GO:0007409	axonogenesis	18/259	460/18862	7.12e-05	0.0381825	0.0321616	SHC1/SEMA4G/UNC5B/UST/APOE/GRB7/EPHA1/BRSK2/GDI1/NTN4/SEMA3A/PAX2/OPHN1/METRN/SH3KBP1/NEXN/PLXNB1/SEMA4D	18	BP	GO:0010975	regulation of neuron projection development	16/257	428/18862	0.000274674	0.127717	0.113195	ADAM10/APOE/CFLAR/DENND5A/DPYSL3/DVL1/GDI1/KIF1A/MDK/PDLIM5/PTK2B/RRN3/SEMA3A/SNX3/STK24/UST	16
BP	GO:0072567	chemokine (C-X-C motif) ligand 2 production	4/259	17/18862	7.18e-05	0.0381825	0.0321616	MCOLN2/F2RL1/CD74/FOXP1	4	BP	GO:1904851	positive regulation of establishment of protein localization to telomere	3/257	10/18862	0.000279509	0.127717	0.113195	CCT6A/DKC1/TCP1	3
BP	GO:2000341	regulation of chemokine (C-X-C motif) ligand 2 production	4/259	17/18862	7.18e-05	0.0381825	0.0321616	MCOLN2/F2RL1/CD74/FOXP1	4	BP	GO:0070203	regulation of establishment of protein localization to telomere	3/257	11/18862	0.00038046	0.127717	0.113195	CCT6A/DKC1/TCP1	3
BP	GO:0022604	regulation of cell morphogenesis	14/259	305/18862	8.78e-05	0.0381825	0.0321616	ITGB2/FBLIM1/ANXA1/RDX/MSN/FERMT2/COCH/MDK/SH3KBP1/FMNL2/LARP4/PLXNB1/CDC42EP5/SEMA4D	14	BP	GO:1904869	regulation of protein localization to Cajal body	3/257	11/18862	0.00038046	0.127717	0.113195	CCT6A/DKC1/TCP1	3
BP	GO:1903034	regulation of response to wounding	10/259	164/18862	9.22e-05	0.0381825	0.0321616	PLAT/F2RL1/TSPAN8/SERPINE1/PLAU/APOE/ANXA1/FERMT2/MDK/PTPRF	10	BP	GO:1904871	positive regulation of protein localization to Cajal body	3/257	11/18862	0.00038046	0.127717	0.113195	CCT6A/DKC1/TCP1	3
BP	GO:0010975	regulation of neuron projection development	17/259	428/18862	9.44e-05	0.0381825	0.0321616	DAB2IP/PPP3CA/SEMA4G/UST/RAB17/APOE/ADAM10/PPP1R9A/BRSK2/GDI1/SEMA3A/RRN3/METRN/MDK/PTPRF/PLXNB1/SEMA4D	17	BP	GO:2000463	positive regulation of excitatory postsynaptic potential	4/257	27/18862	0.000461657	0.127717	0.113195	DVL1/PTK2B/SHANK2/SSH1	4
BP	GO:0046931	pore complex assembly	4/259	20/18862	0.000141525	0.0520297	0.0438253	PDZD11/NUP153/ADAM10/NUP98	4	BP	GO:0070202	regulation of establishment of protein localization to chromosome	3/257	12/18862	0.000502182	0.127717	0.113195	CCT6A/DKC1/TCP1	3
BP	GO:1900220	semaphorin-plexin signaling pathway involved in bone trabecula morphogenesis	2/259	2/18862	0.000187831	0.0592093	0.0498728	PLXNB1/SEMA4D	2	BP	GO:1903405	protein localization to nuclear body	3/257	12/18862	0.000502182	0.127717	0.113195	CCT6A/DKC1/TCP1	3
BP	GO:0043547	positive regulation of GTPase activity	16/259	411/18862	0.000190336	0.0592093	0.0498728	SYDE1/DAB2IP/RGS20/RASGRP3/F2RL1/ERRFI1/IQGAP2/EPHA1/NET1/GDI1/TBC1D8/RALBP1/FERMT2/OPHN1/PLXNB1/SEMA4D	16	BP	GO:1904816	positive regulation of protein localization to chromosome, telomeric region	3/257	12/18862	0.000502182	0.127717	0.113195	CCT6A/DKC1/TCP1	3
BP	GO:0043302	positive regulation of leukocyte degranulation	4/259	23/18862	0.000250414	0.0610287	0.0514053	ITGB2/F2RL1/VAMP8/GATA2	4	BP	GO:1904867	protein localization to Cajal body	3/257	12/18862	0.000502182	0.127717	0.113195	CCT6A/DKC1/TCP1	3
BP	GO:0007265	Ras protein signal transduction	14/259	338/18862	0.000255571	0.0610287	0.0514053	DAB2IP/RASGRP3/SHC1/F2RL1/CBL/APOE/RDX/NET1/GPR35/GDI1/OPHN1/RAB15/CNKSR1/CDC42EP5	14	BP	GO:0031440	regulation of mRNA 3'-end processing	4/257	28/18862	0.000532876	0.127717	0.113195	CTR9/NUDT21/SUPT5H/ZFP36L1	4
BP	GO:0030193	regulation of blood coagulation	6/259	66/18862	0.000288463	0.0610287	0.0514053	PLAT/F2RL1/TSPAN8/SERPINE1/PLAU/APOE	6	BP	GO:0043547	positive regulation of GTPase activity	15/257	411/18862	0.000545115	0.127717	0.113195	ADAP1/ARHGAP26/ARHGEF10L/CCL2/DOCK4/DOCK9/ERRFI1/FERMT2/GDI1/OCRL/PTK2B/RIC8A/RP2/SEC23B/TBC1D25	15
BP	GO:1900046	regulation of hemostasis	6/259	67/18862	0.00031324	0.0610287	0.0514053	PLAT/F2RL1/TSPAN8/SERPINE1/PLAU/APOE	6	BP	GO:2001160	regulation of histone H3-K79 methylation	2/257	3/18862	0.000549806	0.127717	0.113195	CTR9/MLLT6	2
BP	GO:0061097	regulation of protein tyrosine kinase activity	7/259	94/18862	0.000314459	0.0610287	0.0514053	SHC1/NCK2/CBL/DUSP22/ERRFI1/DLG3/GPRC5B	7	BP	GO:0032530	regulation of microvillus organization	3/257	13/18862	0.00064628	0.138815	0.123032	ATP8B1/FSCN1/KLF5	3
BP	GO:0031099	regeneration	10/259	192/18862	0.000332943	0.0610287	0.0514053	TGFBR3/MTPN/PPP3CA/ANXA1/NNMT/IGF2R/MDK/ANXA3/PTPRF/SULF2	10	BP	GO:0043113	receptor clustering	5/257	52/18862	0.000696136	0.138815	0.123032	APOE/DVL1/PIGR/SAV1/SSH1	5
BP	GO:0032970	regulation of actin filament-based process	15/259	389/18862	0.000333055	0.0610287	0.0514053	MTPN/F2RL1/NF2/NCK2/RDX/IQGAP2/EPHA1/PPP1R9A/MLST8/SPIRE2/FERMT2/MDK/TNNC1/CDC42EP5/CD2AP	15	BP	GO:0015718	monocarboxylic acid transport	9/257	178/18862	0.000768306	0.138815	0.123032	ATP8B1/CEACAM1/NTSR1/PLA2R1/RXRA/SLC10A3/SLC16A5/SLC27A1/SLC6A8	9
BP	GO:0007160	cell-matrix adhesion	11/259	230/18862	0.000352558	0.0610287	0.0514053	ITGB2/NF2/TRIP6/SERPINE1/DUSP22/PLAU/SKAP1/EPHA1/ACER2/FERMT2/ONECUT2	11	BP	GO:1904814	regulation of protein localization to chromosome, telomeric region	3/257	14/18862	0.000814284	0.138815	0.123032	CCT6A/DKC1/TCP1	3
BP	GO:0032956	regulation of actin cytoskeleton organization	14/259	352/18862	0.00038494	0.0610287	0.0514053	MTPN/F2RL1/NF2/NCK2/RDX/IQGAP2/EPHA1/PPP1R9A/MLST8/SPIRE2/FERMT2/MDK/CDC42EP5/CD2AP	14	BP	GO:1990173	protein localization to nucleoplasm	3/257	14/18862	0.000814284	0.138815	0.123032	CCT6A/DKC1/TCP1	3
BP	GO:0035019	somatic stem cell population maintenance	6/259	71/18862	0.000429479	0.0610287	0.0514053	POLR2A/FOXP1/EPHA1/PBX1/PAX2/GATA2	6	BP	GO:0097061	dendritic spine organization	6/257	82/18862	0.000889973	0.138815	0.123032	ADAM10/APOE/DVL1/KIF1A/PDLIM5/SHANK2	6
BP	GO:0050818	regulation of coagulation	6/259	71/18862	0.000429479	0.0610287	0.0514053	PLAT/F2RL1/TSPAN8/SERPINE1/PLAU/APOE	6	BP	GO:0002223	stimulatory C-type lectin receptor signaling pathway	7/257	114/18862	0.000958617	0.138815	0.123032	CUL1/MUC1/MUC4/MUC5B/MUC6/PSMC4/PSMD13	7
BP	GO:0043087	regulation of GTPase activity	17/259	487/18862	0.000429855	0.0610287	0.0514053	SYDE1/DAB2IP/RGS20/RASGRP3/F2RL1/ERRFI1/RDX/IQGAP2/EPHA1/NET1/GDI1/TBC1D8/RALBP1/FERMT2/OPHN1/PLXNB1/SEMA4D	17	BP	GO:1902166	negative regulation of intrinsic apoptotic signaling pathway in response to DNA damage by p53 class mediator	3/257	15/18862	0.00100765	0.138815	0.123032	CD74/MUC1/TAF9	3
BP	GO:0061041	regulation of wound healing	8/259	131/18862	0.000458722	0.0610287	0.0514053	PLAT/F2RL1/TSPAN8/SERPINE1/PLAU/APOE/ANXA1/FERMT2	8	BP	GO:1904874	positive regulation of telomerase RNA localization to Cajal body	3/257	15/18862	0.00100765	0.138815	0.123032	CCT6A/DKC1/TCP1	3
BP	GO:0031589	cell-substrate adhesion	14/259	359/18862	0.000468332	0.0610287	0.0514053	ITGB2/AKIP1/NF2/TRIP6/SERPINE1/DUSP22/PLAU/SKAP1/EPHA1/ACER2/FERMT2/NTN4/MDK/ONECUT2	14	BP	GO:2000345	regulation of hepatocyte proliferation	3/257	15/18862	0.00100765	0.138815	0.123032	CEACAM1/CFLAR/MDK	3
BP	GO:0007411	axon guidance	12/259	277/18862	0.000470341	0.0610287	0.0514053	SHC1/SEMA4G/UNC5B/GRB7/EPHA1/NTN4/SEMA3A/OPHN1/SH3KBP1/NEXN/PLXNB1/SEMA4D	12	BP	GO:0015721	bile acid and bile salt transport	4/257	33/18862	0.00100964	0.138815	0.123032	ATP8B1/CEACAM1/RXRA/SLC10A3	4
BP	GO:0043254	regulation of protein-containing complex assembly	16/259	446/18862	0.000470634	0.0610287	0.0514053	MTPN/DAB2IP/FBLIM1/NCK2/APOE/CLIP1/RDX/SKAP1/IQGAP2/MSN/PPP1R9A/SPIRE2/DDX3X/FERMT2/THRA/CDC42EP5	16	BP	GO:0032387	negative regulation of intracellular transport	5/257	57/18862	0.00106132	0.138815	0.123032	GDI1/MDFIC/NUP153/SNX3/UBAC2	5
BP	GO:0097485	neuron projection guidance	12/259	278/18862	0.000485683	0.0610287	0.0514053	SHC1/SEMA4G/UNC5B/GRB7/EPHA1/NTN4/SEMA3A/OPHN1/SH3KBP1/NEXN/PLXNB1/SEMA4D	12	BP	GO:0006659	phosphatidylserine biosynthetic process	2/257	4/18862	0.00108971	0.138815	0.123032	PTDSS2/SLC27A1	2
BP	GO:0051056	regulation of small GTPase mediated signal transduction	13/259	319/18862	0.000492603	0.0610287	0.0514053	SYDE1/DAB2IP/SHC1/F2RL1/CBL/APOE/RDX/NET1/GPR35/GDI1/RALBP1/OPHN1/CD2AP	13	BP	GO:0034729	histone H3-K79 methylation	2/257	4/18862	0.00108971	0.138815	0.123032	CTR9/MLLT6	2
BP	GO:0030195	negative regulation of blood coagulation	5/259	48/18862	0.000496583	0.0610287	0.0514053	PLAT/TSPAN8/SERPINE1/PLAU/APOE	5	BP	GO:0002220	innate immune response activating cell surface receptor signaling pathway	7/257	118/18862	0.00117326	0.139048	0.123239	CUL1/MUC1/MUC4/MUC5B/MUC6/PSMC4/PSMD13	7
BP	GO:1905668	positive regulation of protein localization to endosome	3/259	12/18862	0.000513675	0.0610287	0.0514053	RDX/MSN/ABHD17C	3	BP	GO:0010976	positive regulation of neuron projection development	8/257	153/18862	0.00120643	0.139048	0.123239	APOE/CFLAR/DPYSL3/DVL1/MDK/PTK2B/RRN3/SNX3	8
BP	GO:1902905	positive regulation of supramolecular fiber organization	10/259	203/18862	0.000516541	0.0610287	0.0514053	F2RL1/NF2/NCK2/APOE/CLIP1/IQGAP2/EPHA1/SPIRE2/FERMT2/CDC42EP5	10	BP	GO:0030033	microvillus assembly	3/257	16/18862	0.00122775	0.139048	0.123239	ATP8B1/FSCN1/KLF5	3
BP	GO:1900047	negative regulation of hemostasis	5/259	49/18862	0.000546885	0.0610287	0.0514053	PLAT/TSPAN8/SERPINE1/PLAU/APOE	5	BP	GO:0002758	innate immune response-activating signal transduction	7/257	119/18862	0.00123239	0.139048	0.123239	CUL1/MUC1/MUC4/MUC5B/MUC6/PSMC4/PSMD13	7
BP	GO:0031532	actin cytoskeleton reorganization	7/259	103/18862	0.000548404	0.0610287	0.0514053	SYDE1/SHC1/ANXA1/IQGAP2/BRSK2/MDK/CD2AP	7	BP	GO:0060997	dendritic spine morphogenesis	5/257	60/18862	0.00133932	0.140334	0.124378	ADAM10/DVL1/KIF1A/PDLIM5/SHANK2	5
BP	GO:0007181	transforming growth factor beta receptor complex assembly	2/259	3/18862	0.000558374	0.0610287	0.0514053	TGFBR3/EID2	2	BP	GO:0045088	regulation of innate immune response	12/257	315/18862	0.00134414	0.140334	0.124378	APOE/CEACAM1/CUL1/MUC1/MUC4/MUC5B/MUC6/NLRC5/PARP14/POLR3G/PSMC4/PSMD13	12
BP	GO:0051346	negative regulation of hydrolase activity	16/259	456/18862	0.000597844	0.0621665	0.0523636	MICAL1/DAB2IP/IKBKB/SERPINE1/ANXA1/RDX/IQGAP2/SPINT1/DDX3X/ELFN1/PAX2/DLG3/PHACTR3/RARRES1/SEMA4D/SERPINA1	16	BP	GO:0034504	protein localization to nucleus	11/257	275/18862	0.00143844	0.140334	0.124378	CCT6A/CD2AP/DKC1/DVL1/E2F3/FERMT2/GBP2/MDFIC/NUP153/RPF2/TCP1	11
BP	GO:0048732	gland development	15/259	413/18862	0.000620884	0.0621665	0.0523636	TGFBR3/CDK5RAP3/SOCS2/ANXA1/MSN/PBX1/IGF2R/NTN4/SEMA3A/MDK/ONECUT2/THRA/TAF10/GATA2/SULF2	15	BP	GO:0043116	negative regulation of vascular permeability	3/257	17/18862	0.00147591	0.140334	0.124378	ADM/CEACAM1/FERMT2	3
BP	GO:0032535	regulation of cellular component size	14/259	370/18862	0.000630364	0.0621665	0.0523636	MTPN/F2RL1/NCK2/SEMA4G/APOE/RDX/IQGAP2/MSN/PPP1R9A/GDI1/SPIRE2/SEMA3A/CDC42EP5/SEMA4D	14	BP	GO:1900363	regulation of mRNA polyadenylation	3/257	17/18862	0.00147591	0.140334	0.124378	CTR9/NUDT21/SUPT5H	3
BP	GO:0001889	liver development	8/259	138/18862	0.000648161	0.0621665	0.0523636	TGFBR3/CDK5RAP3/ANXA1/IGF2R/MDK/ONECUT2/TAF10/SULF2	8	BP	GO:1902165	regulation of intrinsic apoptotic signaling pathway in response to DNA damage by p53 class mediator	3/257	17/18862	0.00147591	0.140334	0.124378	CD74/MUC1/TAF9	3
BP	GO:1903307	positive regulation of regulated secretory pathway	5/259	51/18862	0.000658857	0.0621665	0.0523636	ITGB2/F2RL1/VAMP8/RAB15/GATA2	5	BP	GO:0106027	neuron projection organization	6/257	91/18862	0.00153068	0.140334	0.124378	ADAM10/APOE/DVL1/KIF1A/PDLIM5/SHANK2	6
BP	GO:1905666	regulation of protein localization to endosome	3/259	13/18862	0.000661018	0.0621665	0.0523636	RDX/MSN/ABHD17C	3	BP	GO:0070371	ERK1 and ERK2 cascade	12/257	320/18862	0.00153511	0.140334	0.124378	APOE/ATP6AP1/CCL2/CD74/CEACAM1/CFLAR/DUSP4/ERRFI1/FERMT2/NQO2/PTK2B/ZFP36L1	12
BP	GO:0061008	hepaticobiliary system development	8/259	140/18862	0.000712542	0.0633746	0.0533813	TGFBR3/CDK5RAP3/ANXA1/IGF2R/MDK/ONECUT2/TAF10/SULF2	8	BP	GO:0043523	regulation of neuron apoptotic process	9/257	197/18862	0.00156361	0.140334	0.124378	APOE/CCL2/ERBB3/MDK/NQO2/OXR1/PTK2B/TFAP2A/TRIM2	9
BP	GO:0007176	regulation of epidermal growth factor-activated receptor activity	4/259	30/18862	0.000718694	0.0633746	0.0533813	SHC1/NCK2/CBL/ERRFI1	4	BP	GO:0048246	macrophage chemotaxis	4/257	38/18862	0.00172684	0.142152	0.12599	CCL2/MDK/MTUS1/PTK2B	4
BP	GO:0050819	negative regulation of coagulation	5/259	52/18862	0.000720878	0.0633746	0.0533813	PLAT/TSPAN8/SERPINE1/PLAU/APOE	5	BP	GO:0070200	establishment of protein localization to telomere	3/257	18/18862	0.00175336	0.142152	0.12599	CCT6A/DKC1/TCP1	3
BP	GO:0010810	regulation of cell-substrate adhesion	10/259	218/18862	0.000895436	0.0770456	0.0648966	NF2/SERPINE1/DUSP22/PLAU/SKAP1/EPHA1/ACER2/FERMT2/MDK/ONECUT2	10	BP	GO:1904872	regulation of telomerase RNA localization to Cajal body	3/257	18/18862	0.00175336	0.142152	0.12599	CCT6A/DKC1/TCP1	3
BP	GO:0034331	cell junction maintenance	4/259	32/18862	0.000922984	0.0773449	0.0651486	F2RL1/FERMT2/OPHN1/PCLO	4	BP	GO:0034499	late endosome to Golgi transport	2/257	5/18862	0.00179985	0.142152	0.12599	GCC2/SNX3	2
BP	GO:0019827	stem cell population maintenance	8/259	146/18862	0.000937166	0.0773449	0.0651486	POLR2A/FOXP1/EPHA1/IGF2BP1/PBX1/PAX2/GATA2/CTR9	8	BP	GO:0090238	positive regulation of arachidonic acid secretion	2/257	5/18862	0.00179985	0.142152	0.12599	NTSR1/PLA2R1	2
BP	GO:0051495	positive regulation of cytoskeleton organization	10/259	220/18862	0.000959867	0.077634	0.0653922	F2RL1/NF2/NCK2/CLIP1/IQGAP2/EPHA1/SPIRE2/FERMT2/NES/CDC42EP5	10	BP	GO:0090666	scaRNA localization to Cajal body	2/257	5/18862	0.00179985	0.142152	0.12599	DKC1/TCP1	2
BP	GO:0098727	maintenance of cell number	8/259	148/18862	0.00102352	0.0785938	0.0662006	POLR2A/FOXP1/EPHA1/IGF2BP1/PBX1/PAX2/GATA2/CTR9	8	BP	GO:0050678	regulation of epithelial cell proliferation	13/257	374/18862	0.00194628	0.142807	0.12657	APOE/CCL2/CEACAM1/CFLAR/DEAF1/ERRFI1/FGFR1/MDK/PDCL3/PIK3CD/PTPRM/SAV1/ZFP36L1	13
BP	GO:2001224	positive regulation of neuron migration	3/259	15/18862	0.00103046	0.0785938	0.0662006	DAB2IP/SEMA3A/MDK	3	BP	GO:0002831	regulation of response to biotic stimulus	14/257	420/18862	0.00194898	0.142807	0.12657	APOE/CEACAM1/CUL1/MICB/MUC1/MUC4/MUC5B/MUC6/NLRC5/NPLOC4/PARP14/POLR3G/PSMC4/PSMD13	14
BP	GO:0050730	regulation of peptidyl-tyrosine phosphorylation	11/259	262/18862	0.00103821	0.0785938	0.0662006	ITGB2/SHC1/NF2/CD74/NCK2/CBL/DUSP22/ERRFI1/DLG3/GPRC5B/SEMA4D	11	BP	GO:0003018	vascular process in circulatory system	10/257	245/18862	0.0020209	0.142807	0.12657	ADM/APOE/CEACAM1/DOCK4/FERMT2/KCNMB4/SLC27A1/SLC4A4/SLC7A2/TJP3	10
BP	GO:0007015	actin filament organization	15/259	435/18862	0.00104947	0.0785938	0.0662006	MTPN/MICAL1/F2RL1/NF2/NCK2/ELMO3/RDX/IQGAP2/EPHA1/PPP1R9A/SPIRE2/FERMT2/SH3KBP1/CDC42EP5/CD2AP	15	BP	GO:0090670	RNA localization to Cajal body	3/257	19/18862	0.00206129	0.142807	0.12657	CCT6A/DKC1/TCP1	3
BP	GO:0032487	regulation of Rap protein signal transduction	2/259	4/18862	0.00110661	0.0799133	0.067312	CBL/RDX	2	BP	GO:0090671	telomerase RNA localization to Cajal body	3/257	19/18862	0.00206129	0.142807	0.12657	CCT6A/DKC1/TCP1	3
BP	GO:2000097	regulation of smooth muscle cell-matrix adhesion	2/259	4/18862	0.00110661	0.0799133	0.067312	SERPINE1/PLAU	2	BP	GO:0090672	telomerase RNA localization	3/257	19/18862	0.00206129	0.142807	0.12657	CCT6A/DKC1/TCP1	3
BP	GO:0050770	regulation of axonogenesis	8/259	151/18862	0.00116486	0.0817598	0.0688673	SEMA4G/UST/BRSK2/GDI1/SEMA3A/METRN/PLXNB1/SEMA4D	8	BP	GO:0090685	RNA localization to nucleus	3/257	19/18862	0.00206129	0.142807	0.12657	CCT6A/DKC1/TCP1	3
BP	GO:0050732	negative regulation of peptidyl-tyrosine phosphorylation	5/259	58/18862	0.00118892	0.0817598	0.0688673	NF2/CBL/DUSP22/ERRFI1/SEMA4D	5	BP	GO:0060996	dendritic spine development	6/257	98/18862	0.00223412	0.152113	0.134818	ADAM10/APOE/DVL1/KIF1A/PDLIM5/SHANK2	6
BP	GO:0010469	regulation of signaling receptor activity	9/259	188/18862	0.00119283	0.0817598	0.0688673	SHC1/NCK2/SERPINE1/CBL/ERRFI1/PLAU/FNTA/DLG3/LY6E	9	BP	GO:0034334	adherens junction maintenance	2/257	6/18862	0.00267552	0.162697	0.144198	CAMSAP3/FERMT2	2
BP	GO:0046578	regulation of Ras protein signal transduction	9/259	190/18862	0.00128411	0.0865491	0.0729015	DAB2IP/SHC1/F2RL1/CBL/APOE/RDX/NET1/GPR35/OPHN1	9	BP	GO:0060374	mast cell differentiation	2/257	6/18862	0.00267552	0.162697	0.144198	PIK3CD/ZFPM1	2
BP	GO:0090066	regulation of anatomical structure size	16/259	493/18862	0.00135605	0.0897462	0.0755944	MTPN/F2RL1/NCK2/SEMA4G/APOE/KCNMB4/RDX/IQGAP2/MSN/PPP1R9A/GDI1/SPIRE2/SEMA3A/PAX2/CDC42EP5/SEMA4D	16	BP	GO:0090237	regulation of arachidonic acid secretion	2/257	6/18862	0.00267552	0.162697	0.144198	NTSR1/PLA2R1	2
BP	GO:0048015	phosphatidylinositol-mediated signaling	9/259	192/18862	0.00138094	0.0897462	0.0755944	PITPNM2/DAB2IP/F2RL1/UNC5B/CBL/PLCB2/PLCD3/PLXNB1/SEMA4D	9	BP	GO:1990379	lipid transport across blood-brain barrier	2/257	6/18862	0.00267552	0.162697	0.144198	APOE/SLC27A1	2
BP	GO:0030856	regulation of epithelial cell differentiation	8/259	156/18862	0.00143469	0.0897462	0.0755944	WWTR1/PRKCH/IKBKB/ESRP1/SERPINE1/ERRFI1/ZFP36/PAX2	8	BP	GO:0031644	regulation of nervous system process	7/257	137/18862	0.00275427	0.162697	0.144198	DVL1/MYRF/NTSR1/PTK2B/SHANK2/SSH1/TNFRSF1B	7
BP	GO:0110053	regulation of actin filament organization	11/259	273/18862	0.00144369	0.0897462	0.0755944	MTPN/F2RL1/NF2/NCK2/RDX/IQGAP2/EPHA1/PPP1R9A/SPIRE2/FERMT2/CDC42EP5	11	BP	GO:0072574	hepatocyte proliferation	3/257	21/18862	0.00277296	0.162697	0.144198	CEACAM1/CFLAR/MDK	3
BP	GO:0009615	response to virus	13/259	359/18862	0.00145262	0.0897462	0.0755944	F2RL1/FOSL1/APOBEC3C/IKBKB/VAMP8/NLRC5/IFI27/BNIP3/DDX3X/OAS1/ZNF175/IFIT2/LYST	13	BP	GO:0072575	epithelial cell proliferation involved in liver morphogenesis	3/257	21/18862	0.00277296	0.162697	0.144198	CEACAM1/CFLAR/MDK	3
BP	GO:0035270	endocrine system development	7/259	122/18862	0.00148843	0.0897462	0.0755944	ANXA1/PBX1/PAX6/MDK/ONECUT2/THRA/GATA2	7	BP	GO:1902254	negative regulation of intrinsic apoptotic signaling pathway by p53 class mediator	3/257	21/18862	0.00277296	0.162697	0.144198	CD74/MUC1/TAF9	3
BP	GO:1903035	negative regulation of response to wounding	6/259	90/18862	0.00150406	0.0897462	0.0755944	PLAT/TSPAN8/SERPINE1/PLAU/APOE/MDK	6	BP	GO:0031346	positive regulation of cell projection organization	12/257	344/18862	0.00278974	0.162697	0.144198	APOE/CDC42EP3/CFLAR/DPYSL3/DVL1/FSCN1/GDI1/MDK/PLEK2/PTK2B/RRN3/SNX3	12
BP	GO:0033623	regulation of integrin activation	3/259	17/18862	0.00150909	0.0897462	0.0755944	FBLIM1/SKAP1/FERMT2	3	BP	GO:0051051	negative regulation of transport	14/257	438/18862	0.00285339	0.162697	0.144198	APOE/CD74/CEACAM1/ERBB3/GDI1/IRS1/MDFIC/NTSR1/NUP153/PLA2R1/PTK2B/SNX3/TNFRSF1B/UBAC2	14
BP	GO:0007173	epidermal growth factor receptor signaling pathway	7/259	123/18862	0.00156015	0.090209	0.0759843	DAB2IP/SHC1/NCK2/CBL/ERRFI1/GRB7/SH3KBP1	7	BP	GO:0043087	regulation of GTPase activity	15/257	487/18862	0.0029036	0.162697	0.144198	ADAP1/ARHGAP26/ARHGEF10L/CCL2/DOCK4/DOCK9/ERRFI1/FERMT2/GDI1/OCRL/PTK2B/RIC8A/RP2/SEC23B/TBC1D25	15
BP	GO:0001933	negative regulation of protein phosphorylation	13/259	362/18862	0.00156405	0.090209	0.0759843	WWTR1/CDK5RAP3/MICAL1/DAB2IP/NF2/NCK2/CBL/DUSP22/ERRFI1/DUSP4/APOE/EPHA1/SEMA4D	13	BP	GO:0070372	regulation of ERK1 and ERK2 cascade	11/257	301/18862	0.00290796	0.162697	0.144198	APOE/ATP6AP1/CCL2/CD74/CEACAM1/CFLAR/DUSP4/ERRFI1/FERMT2/NQO2/PTK2B	11
BP	GO:0048017	inositol lipid-mediated signaling	9/259	196/18862	0.00159225	0.090209	0.0759843	PITPNM2/DAB2IP/F2RL1/UNC5B/CBL/PLCB2/PLCD3/PLXNB1/SEMA4D	9	BP	GO:0098815	modulation of excitatory postsynaptic potential	4/257	44/18862	0.00297971	0.162697	0.144198	DVL1/PTK2B/SHANK2/SSH1	4
BP	GO:0043954	cellular component maintenance	5/259	62/18862	0.0016061	0.090209	0.0759843	F2RL1/APOE/FERMT2/OPHN1/PCLO	5	BP	GO:1901214	regulation of neuron death	11/257	302/18862	0.00298244	0.162697	0.144198	APOE/CCL2/ERBB3/MDK/NQO2/OXR1/PTK2B/SSH1/TFAP2A/TNFRSF1B/TRIM2	11
BP	GO:0043903	regulation of biological process involved in symbiotic interaction	9/259	197/18862	0.00164894	0.0913465	0.0769424	F2RL1/POLR2A/APOBEC3C/CD74/ZFP36/DDX3X/OAS1/LY6E/TRIM31	9	BP	GO:1903792	negative regulation of anion transport	9/257	217/18862	0.00300756	0.162697	0.144198	APOE/CD74/GDI1/IRS1/MDFIC/NUP153/PLA2R1/SNX3/UBAC2	9
BP	GO:0050808	synapse organization	14/259	412/18862	0.00175391	0.094756	0.0798142	DAB2IP/PCDHGC3/RAB17/APOE/ADAM10/PPP1R9A/FNTA/ELFN1/OPHN1/ABHD17C/PTPRF/PLXNB1/PCLO/SEMA4D	14	BP	GO:0072576	liver morphogenesis	3/257	22/18862	0.00317874	0.167913	0.148821	CEACAM1/CFLAR/MDK	3
BP	GO:0036493	positive regulation of translation in response to endoplasmic reticulum stress	2/259	5/18862	0.00182764	0.094756	0.0798142	NCK2/DDX3X	2	BP	GO:0051403	stress-activated MAPK cascade	10/257	261/18862	0.00318903	0.167913	0.148821	ADORA2B/CUL1/IRAK1/MAP3K10/MDFIC/MECOM/PTK2B/SEMA3A/SH2D3A/ZFP36L1	10
BP	GO:0060318	definitive erythrocyte differentiation	2/259	5/18862	0.00182764	0.094756	0.0798142	TGFBR3/CDK5RAP3	2	BP	GO:0021545	cranial nerve development	4/257	45/18862	0.00323592	0.16814	0.149023	ATP8B1/ERBB3/SEMA3A/TFAP2A	4
BP	GO:0071651	positive regulation of chemokine (C-C motif) ligand 5 production	2/259	5/18862	0.00182764	0.094756	0.0798142	MCOLN2/DDX3X	2	BP	GO:0051668	localization within membrane	5/257	75/18862	0.00358935	0.180977	0.1604	APOE/DVL1/PIGR/SAV1/SSH1	5
BP	GO:1901656	glycoside transport	2/259	5/18862	0.00182764	0.094756	0.0798142	ABCC3/RALBP1	2	BP	GO:0045089	positive regulation of innate immune response	9/257	223/18862	0.00360124	0.180977	0.1604	CUL1/MUC1/MUC4/MUC5B/MUC6/NLRC5/POLR3G/PSMC4/PSMD13	9
BP	GO:1902903	regulation of supramolecular fiber organization	13/259	370/18862	0.00189636	0.0970743	0.081767	MTPN/F2RL1/NF2/NCK2/APOE/CLIP1/RDX/IQGAP2/EPHA1/PPP1R9A/SPIRE2/FERMT2/CDC42EP5	13	BP	GO:0002072	optic cup morphogenesis involved in camera-type eye development	2/257	7/18862	0.00371212	0.180977	0.1604	ALDH1A3/TFAP2A	2
BP	GO:0006469	negative regulation of protein kinase activity	10/259	243/18862	0.00201427	0.101821	0.0857654	WWTR1/CDK5RAP3/DAB2IP/NF2/CBL/DUSP22/ERRFI1/DUSP4/APOE/EPHA1	10	BP	GO:0035771	interleukin-4-mediated signaling pathway	2/257	7/18862	0.00371212	0.180977	0.1604	PARP14/STAT6	2
BP	GO:0060216	definitive hemopoiesis	3/259	19/18862	0.00210729	0.104889	0.0883497	TGFBR3/CDK5RAP3/GATA2	3	BP	GO:0045906	negative regulation of vasoconstriction	2/257	7/18862	0.00371212	0.180977	0.1604	ADM/DOCK4	2
BP	GO:0045197	establishment or maintenance of epithelial cell apical/basal polarity	4/259	40/18862	0.00215277	0.104889	0.0883497	PDZD11/MSN/OPHN1/DLG3	4	BP	GO:1902414	protein localization to cell junction	6/257	109/18862	0.00379875	0.182942	0.162142	ADAM10/DVL1/FERMT2/LSR/PCLO/TJP3	6
BP	GO:0071526	semaphorin-plexin signaling pathway	4/259	40/18862	0.00215277	0.104889	0.0883497	SEMA4G/SEMA3A/PLXNB1/SEMA4D	4	BP	GO:0032528	microvillus organization	3/257	24/18862	0.00409486	0.193007	0.171062	ATP8B1/FSCN1/KLF5	3
BP	GO:0045807	positive regulation of endocytosis	6/259	97/18862	0.00220494	0.106152	0.0894133	PPP3CA/F2RL1/SERPINE1/CBL/APOE/GATA2	6	BP	GO:0031349	positive regulation of defense response	12/257	361/18862	0.00410549	0.193007	0.171062	CUL1/GPRC5B/IL18/MDK/MUC1/MUC4/MUC5B/MUC6/NLRC5/POLR3G/PSMC4/PSMD13	12
BP	GO:0030100	regulation of endocytosis	9/259	206/18862	0.00223547	0.106356	0.089585	PPP3CA/F2RL1/SERPINE1/CBL/RAB17/APOE/OPHN1/GATA2/CD2AP	9	BP	GO:0009266	response to temperature stimulus	9/257	228/18862	0.00416313	0.193414	0.171423	ADM/ANO1/DNAJB6/IRAK1/MICB/NTSR1/NUP153/PDCL3/SLC27A1	9
BP	GO:0034329	cell junction assembly	14/259	425/18862	0.00233214	0.109665	0.0923721	FBLIM1/PRKCH/TRIP6/IKBKB/DUSP22/RAB17/DST/PPP1R9A/GJC1/FERMT2/OPHN1/PLXNB1/PCLO/SEMA4D	14	BP	GO:0002218	activation of innate immune response	7/257	148/18862	0.00422123	0.193833	0.171794	CUL1/MUC1/MUC4/MUC5B/MUC6/PSMC4/PSMD13	7
BP	GO:0001953	negative regulation of cell-matrix adhesion	4/259	41/18862	0.0023601	0.109704	0.0924052	NF2/SERPINE1/DUSP22/ACER2	4	BP	GO:0051402	neuron apoptotic process	9/257	230/18862	0.00440618	0.197083	0.174675	APOE/CCL2/ERBB3/MDK/NQO2/OXR1/PTK2B/TFAP2A/TRIM2	9
BP	GO:0021533	cell differentiation in hindbrain	3/259	20/18862	0.0024542	0.111514	0.0939299	MTPN/OPHN1/GATA2	3	BP	GO:0007254	JNK cascade	8/257	189/18862	0.00447257	0.197083	0.174675	ADORA2B/IRAK1/MAP3K10/MDFIC/MECOM/PTK2B/SEMA3A/SH2D3A	8
BP	GO:0036120	cellular response to platelet-derived growth factor stimulus	3/259	20/18862	0.0024542	0.111514	0.0939299	CBL/ERRFI1/RDX	3	BP	GO:0030111	regulation of Wnt signaling pathway	12/257	365/18862	0.00447806	0.197083	0.174675	APOE/DVL1/GPRC5B/MDFIC/MDK/PLEKHA4/PSMC4/PSMD13/PTPRU/SNX3/TBL1XR1/UBAC2	12
BP	GO:0007266	Rho protein signal transduction	7/259	134/18862	0.00253993	0.114128	0.0961313	F2RL1/APOE/NET1/GPR35/OPHN1/CNKSR1/CDC42EP5	7	BP	GO:0043271	negative regulation of ion transport	11/257	319/18862	0.00450161	0.197083	0.174675	APOE/CD74/GDI1/IRS1/MDFIC/NTSR1/NUP153/PLA2R1/PTK2B/SNX3/UBAC2	11
BP	GO:0007162	negative regulation of cell adhesion	11/259	295/18862	0.00264526	0.116687	0.0982871	NF2/CD74/SERPINE1/DUSP22/ANXA1/RDX/ADAM10/ACER2/MDK/PLXNB1/SEMA4D	11	BP	GO:0045834	positive regulation of lipid metabolic process	7/257	150/18862	0.00454155	0.197083	0.174675	ADM/APOE/CD74/IRS1/PTK2B/SLC27A1/STOML2	7
BP	GO:0014812	muscle cell migration	6/259	101/18862	0.0027026	0.116687	0.0982871	PLAT/SERPINE1/PLAU/ANXA1/NET1/MDK	6	BP	GO:0010842	retina layer formation	3/257	25/18862	0.00460689	0.197746	0.175262	FJX1/PTPRM/TFAP2A	3
BP	GO:0051348	negative regulation of transferase activity	11/259	296/18862	0.00271483	0.116687	0.0982871	WWTR1/CDK5RAP3/DAB2IP/NF2/CBL/DUSP22/ERRFI1/DUSP4/ZFP36/APOE/EPHA1	11	BP	GO:0031098	stress-activated protein kinase signaling cascade	10/257	276/18862	0.0047218	0.197951	0.175444	ADORA2B/CUL1/IRAK1/MAP3K10/MDFIC/MECOM/PTK2B/SEMA3A/SH2D3A/ZFP36L1	10
BP	GO:0061302	smooth muscle cell-matrix adhesion	2/259	6/18862	0.00271663	0.116687	0.0982871	SERPINE1/PLAU	2	BP	GO:0007411	axon guidance	10/257	277/18862	0.00484158	0.197951	0.175444	DVL1/EPHA10/FLRT3/MYPN/NEO1/NEXN/NTN4/PIK3CD/PTPRM/SEMA3A	10
BP	GO:0008361	regulation of cell size	8/259	173/18862	0.00274116	0.116687	0.0982871	MTPN/SEMA4G/APOE/RDX/MSN/GDI1/SEMA3A/SEMA4D	8	BP	GO:0014908	myotube differentiation involved in skeletal muscle regeneration	2/257	8/18862	0.00490512	0.197951	0.175444	KLF5/PTGFRN	2
BP	GO:0031334	positive regulation of protein-containing complex assembly	10/259	254/18862	0.00277565	0.116924	0.0984869	DAB2IP/NCK2/CLIP1/SKAP1/IQGAP2/MSN/SPIRE2/DDX3X/FERMT2/CDC42EP5	10	BP	GO:0035754	B cell chemotaxis	2/257	8/18862	0.00490512	0.197951	0.175444	PIK3CD/PTK2B	2
BP	GO:0043300	regulation of leukocyte degranulation	4/259	43/18862	0.00281519	0.116963	0.0985191	ITGB2/F2RL1/VAMP8/GATA2	4	BP	GO:1900364	negative regulation of mRNA polyadenylation	2/257	8/18862	0.00490512	0.197951	0.175444	CTR9/SUPT5H	2
BP	GO:0036119	response to platelet-derived growth factor	3/259	21/18862	0.0028344	0.116963	0.0985191	CBL/ERRFI1/RDX	3	BP	GO:0048015	phosphatidylinositol-mediated signaling	8/257	192/18862	0.00491243	0.197951	0.175444	CEACAM1/ERBB3/FGFR1/IL18/IRS1/PIK3CD/PLCB2/ZFP36L1	8
BP	GO:0008154	actin polymerization or depolymerization	9/259	215/18862	0.00297729	0.120547	0.101539	MTPN/MICAL1/F2RL1/NCK2/RDX/IQGAP2/PPP1R9A/SPIRE2/CDC42EP5	9	BP	GO:0097485	neuron projection guidance	10/257	278/18862	0.00496374	0.197998	0.175486	DVL1/EPHA10/FLRT3/MYPN/NEO1/NEXN/NTN4/PIK3CD/PTPRM/SEMA3A	10
BP	GO:0006576	cellular biogenic amine metabolic process	6/259	103/18862	0.00298089	0.120547	0.101539	MTPN/SAT1/ITGB2/SRM/HNMT/GDPD3	6	BP	GO:0032206	positive regulation of telomere maintenance	4/257	51/18862	0.00509338	0.199616	0.17692	CCT6A/DKC1/RAD50/TCP1	4
BP	GO:0033627	cell adhesion mediated by integrin	5/259	72/18862	0.0031086	0.124467	0.10484	ITGB2/SERPINE1/PLAU/SKAP1/ACER2	5	BP	GO:0021602	cranial nerve morphogenesis	3/257	26/18862	0.00515595	0.199616	0.17692	ATP8B1/SEMA3A/TFAP2A	3
BP	GO:0050767	regulation of neurogenesis	12/259	348/18862	0.00326101	0.125739	0.105912	PPP3CA/NF2/PRKCH/SEMA4G/SPINT1/GDI1/PAX6/SEMA3A/METRN/MDK/PLXNB1/SEMA4D	12	BP	GO:1901623	regulation of lymphocyte chemotaxis	3/257	26/18862	0.00515595	0.199616	0.17692	ADAM10/CCL2/PTK2B	3
BP	GO:0051607	defense response to virus	10/259	260/18862	0.00327898	0.125739	0.105912	F2RL1/APOBEC3C/VAMP8/NLRC5/IFI27/BNIP3/OAS1/ZNF175/IFIT2/LYST	10	BP	GO:0014065	phosphatidylinositol 3-kinase signaling	7/257	154/18862	0.00523688	0.200781	0.177952	CEACAM1/ERBB3/FGFR1/IL18/IRS1/PIK3CD/ZFP36L1	7
BP	GO:0140546	defense response to symbiont	10/259	260/18862	0.00327898	0.125739	0.105912	F2RL1/APOBEC3C/VAMP8/NLRC5/IFI27/BNIP3/OAS1/ZNF175/IFIT2/LYST	10	BP	GO:0048017	inositol lipid-mediated signaling	8/257	196/18862	0.0055496	0.20631	0.182853	CEACAM1/ERBB3/FGFR1/IL18/IRS1/PIK3CD/PLCB2/ZFP36L1	8
BP	GO:0031100	animal organ regeneration	5/259	73/18862	0.00330048	0.125739	0.105912	TGFBR3/NNMT/IGF2R/ANXA3/SULF2	5	BP	GO:0010758	regulation of macrophage chemotaxis	3/257	27/18862	0.00574273	0.20631	0.182853	MDK/MTUS1/PTK2B	3
BP	GO:0035088	establishment or maintenance of apical/basal cell polarity	4/259	45/18862	0.00332693	0.125739	0.105912	PDZD11/MSN/OPHN1/DLG3	4	BP	GO:0070199	establishment of protein localization to chromosome	3/257	27/18862	0.00574273	0.20631	0.182853	CCT6A/DKC1/TCP1	3
BP	GO:0061245	establishment or maintenance of bipolar cell polarity	4/259	45/18862	0.00332693	0.125739	0.105912	PDZD11/MSN/OPHN1/DLG3	4	BP	GO:0046942	carboxylic acid transport	10/257	284/18862	0.00574843	0.20631	0.182853	ATP8B1/CEACAM1/NTSR1/PLA2R1/RXRA/SLC10A3/SLC16A5/SLC27A1/SLC6A8/SLC7A2	10
BP	GO:0061045	negative regulation of wound healing	5/259	74/18862	0.00350074	0.131083	0.110413	PLAT/TSPAN8/SERPINE1/PLAU/APOE	5	BP	GO:0002688	regulation of leukocyte chemotaxis	6/257	119/18862	0.00582022	0.20631	0.182853	ADAM10/CCL2/CD74/MDK/MTUS1/PTK2B	6
BP	GO:0043409	negative regulation of MAPK cascade	8/259	181/18862	0.00361212	0.132534	0.111635	CDK5RAP3/DAB2IP/F2RL1/NF2/ERRFI1/DUSP4/APOE/NDRG2	8	BP	GO:1905517	macrophage migration	4/257	53/18862	0.00584346	0.20631	0.182853	CCL2/MDK/MTUS1/PTK2B	4
BP	GO:0031639	plasminogen activation	3/259	23/18862	0.0036987	0.132534	0.111635	PLAT/SERPINE1/PLAU	3	BP	GO:0050673	epithelial cell proliferation	13/257	428/18862	0.00606715	0.20631	0.182853	APOE/CCL2/CEACAM1/CFLAR/DEAF1/ERRFI1/FGFR1/MDK/PDCL3/PIK3CD/PTPRM/SAV1/ZFP36L1	13
BP	GO:0021684	cerebellar granular layer formation	2/259	7/18862	0.00376889	0.132534	0.111635	MTPN/OPHN1	2	BP	GO:1900182	positive regulation of protein localization to nucleus	5/257	85/18862	0.00611458	0.20631	0.182853	CCT6A/CD2AP/DKC1/FERMT2/TCP1	5
BP	GO:0021707	cerebellar granule cell differentiation	2/259	7/18862	0.00376889	0.132534	0.111635	MTPN/OPHN1	2	BP	GO:0060828	regulation of canonical Wnt signaling pathway	10/257	287/18862	0.0061755	0.20631	0.182853	APOE/DVL1/GPRC5B/MDK/PLEKHA4/PSMC4/PSMD13/PTPRU/TBL1XR1/UBAC2	10
BP	GO:0031394	positive regulation of prostaglandin biosynthetic process	2/259	7/18862	0.00376889	0.132534	0.111635	CD74/ANXA1	2	BP	GO:0007021	tubulin complex assembly	2/257	9/18862	0.00625011	0.20631	0.182853	TCP1/VBP1	2
BP	GO:0072257	metanephric nephron tubule epithelial cell differentiation	2/259	7/18862	0.00376889	0.132534	0.111635	WWTR1/PAX2	2	BP	GO:0021603	cranial nerve formation	2/257	9/18862	0.00625011	0.20631	0.182853	ATP8B1/TFAP2A	2
BP	GO:0072307	regulation of metanephric nephron tubule epithelial cell differentiation	2/259	7/18862	0.00376889	0.132534	0.111635	WWTR1/PAX2	2	BP	GO:0031441	negative regulation of mRNA 3'-end processing	2/257	9/18862	0.00625011	0.20631	0.182853	CTR9/SUPT5H	2
BP	GO:0002262	myeloid cell homeostasis	7/259	145/18862	0.0039362	0.135554	0.114179	TGFBR3/CDK5RAP3/ZFP36/ANXA1/LYAR/THRA/GATA2	7	BP	GO:0060907	positive regulation of macrophage cytokine production	2/257	9/18862	0.00625011	0.20631	0.182853	CD74/GPRC5B	2
BP	GO:0038127	ERBB signaling pathway	7/259	145/18862	0.0039362	0.135554	0.114179	DAB2IP/SHC1/NCK2/CBL/ERRFI1/GRB7/SH3KBP1	7	BP	GO:0097113	AMPA glutamate receptor clustering	2/257	9/18862	0.00625011	0.20631	0.182853	APOE/SSH1	2
BP	GO:0033673	negative regulation of kinase activity	10/259	267/18862	0.00395532	0.135554	0.114179	WWTR1/CDK5RAP3/DAB2IP/NF2/CBL/DUSP22/ERRFI1/DUSP4/APOE/EPHA1	10	BP	GO:0097688	glutamate receptor clustering	2/257	9/18862	0.00625011	0.20631	0.182853	APOE/SSH1	2
BP	GO:0007178	transmembrane receptor protein serine/threonine kinase signaling pathway	12/259	358/18862	0.00408716	0.136289	0.114798	WWTR1/TGFBR3/CBL/DUSP22/TOB1/FNTA/EID2/SLC2A10/FERMT2/ACVR2B/ONECUT2/PCSK6	12	BP	GO:2000347	positive regulation of hepatocyte proliferation	2/257	9/18862	0.00625011	0.20631	0.182853	CFLAR/MDK	2
BP	GO:0008064	regulation of actin polymerization or depolymerization	8/259	185/18862	0.00412104	0.136289	0.114798	MTPN/F2RL1/NCK2/RDX/IQGAP2/PPP1R9A/SPIRE2/CDC42EP5	8	BP	GO:1902253	regulation of intrinsic apoptotic signaling pathway by p53 class mediator	3/257	28/18862	0.00636792	0.20631	0.182853	CD74/MUC1/TAF9	3
BP	GO:0030595	leukocyte chemotaxis	9/259	226/18862	0.00413425	0.136289	0.114798	ITGB2/F2RL1/CD74/SERPINE1/ANXA1/ADAM10/CXCL5/MDK/LYST	9	BP	GO:0034103	regulation of tissue remodeling	5/257	86/18862	0.00642152	0.20631	0.182853	ATP6AP1/CEACAM1/IL18/MDK/TNFRSF11B	5
BP	GO:0033628	regulation of cell adhesion mediated by integrin	4/259	48/18862	0.00420785	0.136289	0.114798	SERPINE1/PLAU/SKAP1/ACER2	4	BP	GO:0055072	iron ion homeostasis	5/257	86/18862	0.00642152	0.20631	0.182853	ABCB7/ATP6AP1/CUL1/NEO1/STEAP2	5
BP	GO:0042059	negative regulation of epidermal growth factor receptor signaling pathway	4/259	48/18862	0.00420785	0.136289	0.114798	DAB2IP/CBL/ERRFI1/SH3KBP1	4	BP	GO:0051048	negative regulation of secretion	7/257	160/18862	0.00642598	0.20631	0.182853	APOE/CD74/CEACAM1/ERBB3/IRS1/PLA2R1/TNFRSF1B	7
BP	GO:0061028	establishment of endothelial barrier	4/259	48/18862	0.00420785	0.136289	0.114798	F2RL1/IKBKB/RDX/MSN	4	BP	GO:0099173	postsynapse organization	7/257	161/18862	0.00664221	0.209547	0.185721	ADAM10/APOE/DVL1/KIF1A/PDLIM5/SHANK2/SSH1	7
BP	GO:0030832	regulation of actin filament length	8/259	186/18862	0.00425651	0.136289	0.114798	MTPN/F2RL1/NCK2/RDX/IQGAP2/PPP1R9A/SPIRE2/CDC42EP5	8	BP	GO:0046164	alcohol catabolic process	4/257	55/18862	0.00666372	0.209547	0.185721	ALDH3B1/APOE/NTSR1/OCRL	4
BP	GO:0050792	regulation of viral process	8/259	186/18862	0.00425651	0.136289	0.114798	POLR2A/APOBEC3C/CD74/ZFP36/DDX3X/OAS1/LY6E/TRIM31	8	BP	GO:0010498	proteasomal protein catabolic process	14/257	483/18862	0.00668597	0.209547	0.185721	APOE/CD2AP/CUL1/CUL4B/DVL1/FBXO2/NPLOC4/PSMC4/PSMD13/RNF19A/TAF9/TBL1XR1/TRIM2/UBAC2	14
BP	GO:0042326	negative regulation of phosphorylation	13/259	407/18862	0.0042801	0.136289	0.114798	WWTR1/CDK5RAP3/MICAL1/DAB2IP/NF2/NCK2/CBL/DUSP22/ERRFI1/DUSP4/APOE/EPHA1/SEMA4D	13	BP	GO:0051224	negative regulation of protein transport	6/257	123/18862	0.00681578	0.211933	0.187837	APOE/GDI1/IRS1/MDFIC/SNX3/UBAC2	6
BP	GO:0033622	integrin activation	3/259	25/18862	0.00470751	0.143845	0.121162	FBLIM1/SKAP1/FERMT2	3	BP	GO:0060760	positive regulation of response to cytokine stimulus	4/257	56/18862	0.00710101	0.219077	0.194168	CD74/NLRC5/PARP14/TAF9	4
BP	GO:0036010	protein localization to endosome	3/259	25/18862	0.00470751	0.143845	0.121162	RDX/MSN/ABHD17C	3	BP	GO:0062012	regulation of small molecule metabolic process	13/257	437/18862	0.00717288	0.219579	0.194613	ADM/APOE/CD74/CEACAM1/FOXA2/IRS1/NTSR1/NUP153/PPP1R3C/PSMC4/PSMD13/PTK2B/SLC4A4	13
BP	GO:0042730	fibrinolysis	3/259	25/18862	0.00470751	0.143845	0.121162	PLAT/SERPINE1/PLAU	3	BP	GO:1901342	regulation of vasculature development	11/257	341/18862	0.00731759	0.221566	0.196374	ADAM10/ADM/CEACAM1/CREB3L1/MDK/PDCL3/PIK3CD/PTK2B/PTPRM/RNH1/STIM1	11
BP	GO:0048762	mesenchymal cell differentiation	9/259	231/18862	0.00476431	0.143845	0.121162	WWTR1/TGFBR3/DAB2IP/SEMA4G/FERMT2/SEMA3A/PAX2/MDK/SEMA4D	9	BP	GO:0070997	neuron death	11/257	342/18862	0.00747235	0.221566	0.196374	APOE/CCL2/ERBB3/MDK/NQO2/OXR1/PTK2B/SSH1/TFAP2A/TNFRSF1B/TRIM2	11
BP	GO:0034504	protein localization to nucleus	10/259	275/18862	0.00485873	0.143845	0.121162	WWTR1/CDK5RAP3/TXNIP/PPP3CA/NF2/NUP153/TNPO3/FERMT2/NUP98/CD2AP	10	BP	GO:0006486	protein glycosylation	9/257	250/18862	0.00749276	0.221566	0.196374	FUT8/GALNT11/GALNT5/GCNT1/MUC1/MUC4/MUC5B/MUC6/POMGNT1	9
BP	GO:0006477	protein sulfation	2/259	8/18862	0.00497979	0.143845	0.121162	NDST1/UST	2	BP	GO:0043413	macromolecule glycosylation	9/257	250/18862	0.00749276	0.221566	0.196374	FUT8/GALNT11/GALNT5/GCNT1/MUC1/MUC4/MUC5B/MUC6/POMGNT1	9
BP	GO:0008216	spermidine metabolic process	2/259	8/18862	0.00497979	0.143845	0.121162	SAT1/SRM	2	BP	GO:0051968	positive regulation of synaptic transmission, glutamatergic	3/257	30/18862	0.00773588	0.221566	0.196374	CCL2/PTK2B/SHANK2	3
BP	GO:0014883	transition between fast and slow fiber	2/259	8/18862	0.00497979	0.143845	0.121162	PPP3CA/TNNC1	2	BP	GO:0070198	protein localization to chromosome, telomeric region	3/257	30/18862	0.00773588	0.221566	0.196374	CCT6A/DKC1/TCP1	3
BP	GO:0032056	positive regulation of translation in response to stress	2/259	8/18862	0.00497979	0.143845	0.121162	NCK2/DDX3X	2	BP	GO:1902230	negative regulation of intrinsic apoptotic signaling pathway in response to DNA damage	3/257	30/18862	0.00773588	0.221566	0.196374	CD74/MUC1/TAF9	3
BP	GO:0090649	response to oxygen-glucose deprivation	2/259	8/18862	0.00497979	0.143845	0.121162	CBL/BNIP3	2	BP	GO:0007220	Notch receptor processing	2/257	10/18862	0.00774276	0.221566	0.196374	ADAM10/GALNT11	2
BP	GO:1902965	regulation of protein localization to early endosome	2/259	8/18862	0.00497979	0.143845	0.121162	RDX/MSN	2	BP	GO:0010944	negative regulation of transcription by competitive promoter binding	2/257	10/18862	0.00774276	0.221566	0.196374	MUC1/TFAP2A	2
BP	GO:1902966	positive regulation of protein localization to early endosome	2/259	8/18862	0.00497979	0.143845	0.121162	RDX/MSN	2	BP	GO:1904950	negative regulation of establishment of protein localization	6/257	127/18862	0.00792938	0.225274	0.199661	APOE/GDI1/IRS1/MDFIC/SNX3/UBAC2	6
BP	GO:2000643	positive regulation of early endosome to late endosome transport	2/259	8/18862	0.00497979	0.143845	0.121162	RDX/MSN	2	BP	GO:0002011	morphogenesis of an epithelial sheet	4/257	58/18862	0.00803152	0.2256	0.199949	CEACAM1/DVL1/FERMT2/FLRT3	4
BP	GO:0030218	erythrocyte differentiation	6/259	115/18862	0.00512239	0.146551	0.123441	TGFBR3/CDK5RAP3/ZFP36/LYAR/THRA/GATA2	6	BP	GO:0007156	homophilic cell adhesion via plasma membrane adhesion molecules	7/257	167/18862	0.0080551	0.2256	0.199949	CEACAM1/CELSR3/MYPN/NEXN/PCDH1/PCDH7/PTPRM	7
BP	GO:0016358	dendrite development	9/259	234/18862	0.00517673	0.146551	0.123441	DAB2IP/PPP3CA/NCK2/RAB17/APOE/ADAM10/PPP1R9A/SEMA3A/SEMA4D	9	BP	GO:0070374	positive regulation of ERK1 and ERK2 cascade	8/257	210/18862	0.00828559	0.230089	0.203928	APOE/ATP6AP1/CCL2/CD74/CFLAR/FERMT2/NQO2/PTK2B	8
BP	GO:0018108	peptidyl-tyrosine phosphorylation	12/259	369/18862	0.00518218	0.146551	0.123441	ITGB2/SHC1/NF2/CD74/NCK2/CBL/DUSP22/ERRFI1/EPHA1/DLG3/GPRC5B/SEMA4D	12	BP	GO:1901797	negative regulation of signal transduction by p53 class mediator	3/257	31/18862	0.00847976	0.230089	0.203928	CD74/MUC1/TAF9	3
BP	GO:0048843	negative regulation of axon extension involved in axon guidance	3/259	26/18862	0.00526814	0.146927	0.123758	SEMA4G/SEMA3A/SEMA4D	3	BP	GO:0045638	negative regulation of myeloid cell differentiation	5/257	92/18862	0.00849325	0.230089	0.203928	CEACAM1/CTR9/PTK2B/ZFP36L1/ZFPM1	5
BP	GO:0060390	regulation of SMAD protein signal transduction	3/259	26/18862	0.00526814	0.146927	0.123758	WWTR1/TOB1/SLC2A10	3	BP	GO:1900180	regulation of protein localization to nucleus	6/257	130/18862	0.00884646	0.230089	0.203928	CCT6A/CD2AP/DKC1/FERMT2/MDFIC/TCP1	6
BP	GO:2000177	regulation of neural precursor cell proliferation	5/259	82/18862	0.00542865	0.148395	0.124995	NF2/SPINT1/MDK/NES/GATA2	5	BP	GO:0031146	SCF-dependent proteasomal ubiquitin-dependent protein catabolic process	5/257	93/18862	0.00887858	0.230089	0.203928	CUL1/CUL4B/FBXO2/PSMC4/PSMD13	5
BP	GO:0030099	myeloid cell differentiation	13/259	419/18862	0.00543798	0.148395	0.124995	TGFBR3/OSTM1/CA2/CDK5RAP3/F2RL1/CD74/FOXP1/ZFP36/LYAR/THRA/NBEAL2/GATA2/CTR9	13	BP	GO:0002833	positive regulation of response to biotic stimulus	9/257	258/18862	0.00910895	0.230089	0.203928	CUL1/MUC1/MUC4/MUC5B/MUC6/NLRC5/POLR3G/PSMC4/PSMD13	9
BP	GO:0051017	actin filament bundle assembly	7/259	154/18862	0.00545879	0.148395	0.124995	MICAL1/NF2/RDX/EPHA1/PPP1R9A/SPIRE2/FERMT2	7	BP	GO:0034331	cell junction maintenance	3/257	32/18862	0.0092642	0.230089	0.203928	CAMSAP3/FERMT2/PCLO	3
BP	GO:0017038	protein import	8/259	194/18862	0.00546757	0.148395	0.124995	TIMM50/TXNIP/PPP3CA/NUP153/APOE/TNPO3/TIMM21/NUP98	8	BP	GO:1904035	regulation of epithelial cell apoptotic process	5/257	94/18862	0.00927583	0.230089	0.203928	CCL2/CFLAR/MDK/PLA2R1/ZFP36L1	5
BP	GO:0018212	peptidyl-tyrosine modification	12/259	372/18862	0.00551819	0.14877	0.125311	ITGB2/SHC1/NF2/CD74/NCK2/CBL/DUSP22/ERRFI1/EPHA1/DLG3/GPRC5B/SEMA4D	12	BP	GO:0021559	trigeminal nerve development	2/257	11/18862	0.00937883	0.230089	0.203928	SEMA3A/TFAP2A	2
BP	GO:0002886	regulation of myeloid leukocyte mediated immunity	4/259	52/18862	0.00561015	0.149177	0.125654	ITGB2/F2RL1/VAMP8/GATA2	4	BP	GO:0033625	positive regulation of integrin activation	2/257	11/18862	0.00937883	0.230089	0.203928	FERMT2/SKAP1	2
BP	GO:0043113	receptor clustering	4/259	52/18862	0.00561015	0.149177	0.125654	ITGB2/APOE/FNTA/DLG3	4	BP	GO:0035747	natural killer cell chemotaxis	2/257	11/18862	0.00937883	0.230089	0.203928	CCL2/PIK3CD	2
BP	GO:0009100	glycoprotein metabolic process	13/259	421/18862	0.00565331	0.149177	0.125654	NDST1/B4GALT1/UST/GALNT5/FUT2/ACER2/SLC2A10/ST6GAL1/SLC39A8/PCSK6/TMTC2/GCNT1/SULF2	13	BP	GO:0045657	positive regulation of monocyte differentiation	2/257	11/18862	0.00937883	0.230089	0.203928	CD74/ZFP36L1	2
BP	GO:0021543	pallium development	7/259	156/18862	0.00584997	0.149177	0.125654	DAB2IP/TACC2/NF2/XRN2/IGF2BP1/BNIP3/ANXA3	7	BP	GO:0060900	embryonic camera-type eye formation	2/257	11/18862	0.00937883	0.230089	0.203928	ALDH1A3/TFAP2A	2
BP	GO:0048799	animal organ maturation	3/259	27/18862	0.00586724	0.149177	0.125654	PAX2/PLXNB1/SEMA4D	3	BP	GO:2000049	positive regulation of cell-cell adhesion mediated by cadherin	2/257	11/18862	0.00937883	0.230089	0.203928	FOXA2/PTPRU	2
BP	GO:0017157	regulation of exocytosis	8/259	197/18862	0.00598382	0.149177	0.125654	MICAL1/ITGB2/F2RL1/VAMP8/ANXA1/RAB15/GATA2/PCLO	8	BP	GO:2001243	negative regulation of intrinsic apoptotic signaling pathway	5/257	95/18862	0.00968515	0.230089	0.203928	CD74/CREB3L1/MUC1/NOC2L/TAF9	5
BP	GO:0045599	negative regulation of fat cell differentiation	4/259	53/18862	0.00600387	0.149177	0.125654	WWTR1/FERMT2/CCDC85B/GATA2	4	BP	GO:0032212	positive regulation of telomere maintenance via telomerase	3/257	33/18862	0.0100897	0.230089	0.203928	CCT6A/DKC1/TCP1	3
BP	GO:1901185	negative regulation of ERBB signaling pathway	4/259	53/18862	0.00600387	0.149177	0.125654	DAB2IP/CBL/ERRFI1/SH3KBP1	4	BP	GO:0043954	cellular component maintenance	4/257	62/18862	0.0101247	0.230089	0.203928	APOE/CAMSAP3/FERMT2/PCLO	4
BP	GO:0035023	regulation of Rho protein signal transduction	5/259	84/18862	0.00600843	0.149177	0.125654	F2RL1/APOE/NET1/GPR35/OPHN1	5	BP	GO:0070085	glycosylation	9/257	263/18862	0.0102453	0.230089	0.203928	FUT8/GALNT11/GALNT5/GCNT1/MUC1/MUC4/MUC5B/MUC6/POMGNT1	9
BP	GO:0061572	actin filament bundle organization	7/259	158/18862	0.00626174	0.149177	0.125654	MICAL1/NF2/RDX/EPHA1/PPP1R9A/SPIRE2/FERMT2	7	BP	GO:0043524	negative regulation of neuron apoptotic process	6/257	135/18862	0.0105399	0.230089	0.203928	APOE/CCL2/ERBB3/MDK/OXR1/PTK2B	6
BP	GO:0045921	positive regulation of exocytosis	5/259	85/18862	0.00631406	0.149177	0.125654	ITGB2/F2RL1/VAMP8/RAB15/GATA2	5	BP	GO:2000027	regulation of animal organ morphogenesis	7/257	176/18862	0.0105739	0.230089	0.203928	CELSR3/DVL1/NTN4/PLEKHA4/PSMC4/PSMD13/TNFRSF11B	7
BP	GO:0001188	RNA polymerase I preinitiation complex assembly	2/259	9/18862	0.00634481	0.149177	0.125654	RRN3/POLR1E	2	BP	GO:0007409	axonogenesis	13/257	460/18862	0.0107327	0.230089	0.203928	APOE/DVL1/EPHA10/FLRT3/GDI1/MYPN/NEO1/NEXN/NTN4/PIK3CD/PTPRM/SEMA3A/UST	13
BP	GO:0006930	substrate-dependent cell migration, cell extension	2/259	9/18862	0.00634481	0.149177	0.125654	OPHN1/CD2AP	2	BP	GO:0001936	regulation of endothelial cell proliferation	7/257	177/18862	0.0108854	0.230089	0.203928	APOE/CCL2/FGFR1/MDK/PDCL3/PIK3CD/PTPRM	7
BP	GO:0021604	cranial nerve structural organization	2/259	9/18862	0.00634481	0.149177	0.125654	SEMA3A/PAX2	2	BP	GO:1901796	regulation of signal transduction by p53 class mediator	7/257	177/18862	0.0108854	0.230089	0.203928	CD74/MUC1/NOC2L/PLA2R1/RAD50/RPF2/TAF9	7
BP	GO:0021683	cerebellar granular layer morphogenesis	2/259	9/18862	0.00634481	0.149177	0.125654	MTPN/OPHN1	2	BP	GO:0031646	positive regulation of nervous system process	3/257	34/18862	0.0109565	0.230089	0.203928	MYRF/NTSR1/TNFRSF1B	3
BP	GO:0050861	positive regulation of B cell receptor signaling pathway	2/259	9/18862	0.00634481	0.149177	0.125654	PRKCH/FOXP1	2	BP	GO:0002903	negative regulation of B cell apoptotic process	2/257	12/18862	0.0111542	0.230089	0.203928	CD74/NOC2L	2
BP	GO:0051292	nuclear pore complex assembly	2/259	9/18862	0.00634481	0.149177	0.125654	NUP153/NUP98	2	BP	GO:0070278	extracellular matrix constituent secretion	2/257	12/18862	0.0111542	0.230089	0.203928	CREB3L1/TNFRSF1B	2
BP	GO:0060907	positive regulation of macrophage cytokine production	2/259	9/18862	0.00634481	0.149177	0.125654	CD74/GPRC5B	2	BP	GO:0072578	neurotransmitter-gated ion channel clustering	2/257	12/18862	0.0111542	0.230089	0.203928	APOE/SSH1	2
BP	GO:0071609	chemokine (C-C motif) ligand 5 production	2/259	9/18862	0.00634481	0.149177	0.125654	MCOLN2/DDX3X	2	BP	GO:1905907	negative regulation of amyloid fibril formation	2/257	12/18862	0.0111542	0.230089	0.203928	APOE/VBP1	2
BP	GO:0071649	regulation of chemokine (C-C motif) ligand 5 production	2/259	9/18862	0.00634481	0.149177	0.125654	MCOLN2/DDX3X	2	BP	GO:2001214	positive regulation of vasculogenesis	2/257	12/18862	0.0111542	0.230089	0.203928	ADM/CEACAM1	2
BP	GO:2000020	positive regulation of male gonad development	2/259	9/18862	0.00634481	0.149177	0.125654	DHX37/SEMA3A	2	BP	GO:0048247	lymphocyte chemotaxis	4/257	64/18862	0.011292	0.230089	0.203928	ADAM10/CCL2/PIK3CD/PTK2B	4
BP	GO:2001280	positive regulation of unsaturated fatty acid biosynthetic process	2/259	9/18862	0.00634481	0.149177	0.125654	CD74/ANXA1	2	BP	GO:0072089	stem cell proliferation	4/257	64/18862	0.011292	0.230089	0.203928	ETV6/FERMT2/MECOM/ZFP36L1	4
BP	GO:0061756	leukocyte adhesion to vascular endothelial cell	4/259	54/18862	0.00641554	0.149968	0.12632	ITGB2/MDK/SLC39A8/GCNT1	4	BP	GO:0031124	mRNA 3'-end processing	5/257	99/18862	0.0114467	0.230089	0.203928	CDC40/CTR9/NUDT21/SUPT5H/ZFP36L1	5
BP	GO:0034101	erythrocyte homeostasis	6/259	121/18862	0.00653936	0.151984	0.128018	TGFBR3/CDK5RAP3/ZFP36/LYAR/THRA/GATA2	6	BP	GO:0090090	negative regulation of canonical Wnt signaling pathway	7/257	179/18862	0.0115284	0.230089	0.203928	APOE/DVL1/MDK/PSMC4/PSMD13/PTPRU/UBAC2	7
BP	GO:0007179	transforming growth factor beta receptor signaling pathway	8/259	202/18862	0.00692563	0.160041	0.134805	TGFBR3/CBL/DUSP22/FNTA/EID2/SLC2A10/FERMT2/ONECUT2	8	BP	GO:2000573	positive regulation of DNA biosynthetic process	4/257	65/18862	0.0119068	0.230089	0.203928	CCT6A/DKC1/PTK2B/TCP1	4
BP	GO:0060055	angiogenesis involved in wound healing	3/259	29/18862	0.00718346	0.165056	0.139029	B4GALT1/SERPINE1/GATA2	3	BP	GO:0002832	negative regulation of response to biotic stimulus	5/257	100/18862	0.0119189	0.230089	0.203928	CEACAM1/MICB/NLRC5/NPLOC4/PARP14	5
BP	GO:1903312	negative regulation of mRNA metabolic process	5/259	88/18862	0.00729626	0.166701	0.140414	LARP4B/ZFP36/TOB1/IGF2BP1/CTR9	5	BP	GO:0050920	regulation of chemotaxis	8/257	224/18862	0.0119277	0.230089	0.203928	ADAM10/CCL2/CD74/FGFR1/MDK/MTUS1/PTK2B/SEMA3A	8
BP	GO:0060284	regulation of cell development	14/259	485/18862	0.00739065	0.167909	0.141432	PPP3CA/NF2/PRKCH/SEMA4G/IKBKB/SPINT1/GDI1/PAX6/FERMT2/SEMA3A/METRN/MDK/PLXNB1/SEMA4D	14	BP	GO:0048813	dendrite morphogenesis	6/257	139/18862	0.0120512	0.230089	0.203928	ADAM10/DVL1/KIF1A/PDLIM5/SEMA3A/SHANK2	6
BP	GO:0032642	regulation of chemokine production	5/259	89/18862	0.00764604	0.170881	0.143935	MCOLN2/F2RL1/CD74/FOXP1/DDX3X	5	BP	GO:0046777	protein autophosphorylation	8/257	226/18862	0.0125311	0.230089	0.203928	DYRK1B/ERRFI1/FGFR1/IRAK1/MAP3K10/PTK2B/RAD50/STK24	8
BP	GO:0048525	negative regulation of viral process	5/259	89/18862	0.00764604	0.170881	0.143935	APOBEC3C/ZFP36/OAS1/LY6E/TRIM31	5	BP	GO:0018108	peptidyl-tyrosine phosphorylation	11/257	369/18862	0.0127044	0.230089	0.203928	CD74/DYRK1B/EPHA10/ERBB3/ERRFI1/FGFR1/GPRC5B/IL18/PARP14/PDCL3/PTK2B	11
BP	GO:1902946	protein localization to early endosome	2/259	10/18862	0.00785953	0.170881	0.143935	RDX/MSN	2	BP	GO:1904358	positive regulation of telomere maintenance via telomere lengthening	3/257	36/18862	0.0128158	0.230089	0.203928	CCT6A/DKC1/TCP1	3
BP	GO:1905941	positive regulation of gonad development	2/259	10/18862	0.00785953	0.170881	0.143935	DHX37/SEMA3A	2	BP	GO:0098742	cell-cell adhesion via plasma-membrane adhesion molecules	9/257	273/18862	0.0128346	0.230089	0.203928	CEACAM1/CELSR3/FLRT3/MYPN/NEXN/PCDH1/PCDH7/PTPRM/RIC8A	9
BP	GO:2000018	regulation of male gonad development	2/259	10/18862	0.00785953	0.170881	0.143935	DHX37/SEMA3A	2	BP	GO:0005513	detection of calcium ion	2/257	13/18862	0.0130647	0.230089	0.203928	KCNMB4/STIM1	2
BP	GO:2000343	positive regulation of chemokine (C-X-C motif) ligand 2 production	2/259	10/18862	0.00785953	0.170881	0.143935	MCOLN2/CD74	2	BP	GO:0035331	negative regulation of hippo signaling	2/257	13/18862	0.0130647	0.230089	0.203928	SHANK2/WWC1	2
BP	GO:0007596	blood coagulation	11/259	342/18862	0.00789789	0.170881	0.143935	PLAT/MICAL1/F2RL1/TSPAN8/PRKCH/SERPINE1/PLAU/APOE/AK3/GATA2/SERPINA1	11	BP	GO:0044344	cellular response to fibroblast growth factor stimulus	6/257	142/18862	0.0132804	0.230089	0.203928	CCL2/CREB3L1/ESRP1/FGFR1/FLRT3/ZFP36L1	6
BP	GO:0060674	placenta blood vessel development	3/259	30/18862	0.00790176	0.170881	0.143935	FOSL1/PLCD3/SPINT1	3	BP	GO:0031532	actin cytoskeleton reorganization	5/257	103/18862	0.0134147	0.230089	0.203928	CD2AP/CDC42BPA/MDK/PLEK2/PTK2B	5
BP	GO:0061099	negative regulation of protein tyrosine kinase activity	3/259	30/18862	0.00790176	0.170881	0.143935	CBL/DUSP22/ERRFI1	3	BP	GO:0018212	peptidyl-tyrosine modification	11/257	372/18862	0.0134244	0.230089	0.203928	CD74/DYRK1B/EPHA10/ERBB3/ERRFI1/FGFR1/GPRC5B/IL18/PARP14/PDCL3/PTK2B	11
BP	GO:0002064	epithelial cell development	8/259	207/18862	0.00797548	0.171119	0.144136	F2RL1/B4GALT1/IKBKB/RDX/MSN/PAX6/ONECUT2/ST14	8	BP	GO:0003342	proepicardium development	1/257	1/18862	0.0136253	0.230089	0.203928	ZFP36L1	1
BP	GO:0014068	positive regulation of phosphatidylinositol 3-kinase signaling	5/259	90/18862	0.00800734	0.171119	0.144136	F2RL1/UNC5B/CBL/PLXNB1/SEMA4D	5	BP	GO:0003343	septum transversum development	1/257	1/18862	0.0136253	0.230089	0.203928	ZFP36L1	1
BP	GO:0014066	regulation of phosphatidylinositol 3-kinase signaling	6/259	127/18862	0.00822155	0.171119	0.144136	DAB2IP/F2RL1/UNC5B/CBL/PLXNB1/SEMA4D	6	BP	GO:0003345	proepicardium cell migration involved in pericardium morphogenesis	1/257	1/18862	0.0136253	0.230089	0.203928	FLRT3	1
BP	GO:0031346	positive regulation of cell projection organization	11/259	344/18862	0.00823164	0.171119	0.144136	DAB2IP/F2RL1/APOE/PPP1R9A/GDI1/RRN3/METRN/MDK/PLXNB1/CDC42EP5/SEMA4D	11	BP	GO:0003409	optic cup structural organization	1/257	1/18862	0.0136253	0.230089	0.203928	TFAP2A	1
BP	GO:0002690	positive regulation of leukocyte chemotaxis	5/259	91/18862	0.00838032	0.171119	0.144136	F2RL1/CD74/SERPINE1/ADAM10/MDK	5	BP	GO:0006147	guanine catabolic process	1/257	1/18862	0.0136253	0.230089	0.203928	GDA	1
BP	GO:0045216	cell-cell junction organization	8/259	209/18862	0.00842731	0.171119	0.144136	F2RL1/NF2/PRKCH/IKBKB/RDX/ADAM10/GJC1/FERMT2	8	BP	GO:0006557	S-adenosylmethioninamine biosynthetic process	1/257	1/18862	0.0136253	0.230089	0.203928	AMD1	1
BP	GO:0007599	hemostasis	11/259	346/18862	0.00857625	0.171119	0.144136	PLAT/MICAL1/F2RL1/TSPAN8/PRKCH/SERPINE1/PLAU/APOE/AK3/GATA2/SERPINA1	11	BP	GO:0010509	polyamine homeostasis	1/257	1/18862	0.0136253	0.230089	0.203928	EIF5A2	1
BP	GO:0051090	regulation of DNA-binding transcription factor activity	13/259	444/18862	0.0086547	0.171119	0.144136	MTPN/CDK5RAP3/DAB2IP/PPP3CA/ITGB2/FOSL1/PRKCH/IKBKB/NLRC5/RLIM/ANXA3/ANXA4/TRIM31	13	BP	GO:0021768	nucleus accumbens development	1/257	1/18862	0.0136253	0.230089	0.203928	ALDH1A3	1
BP	GO:0044788	modulation by host of viral process	3/259	31/18862	0.00866091	0.171119	0.144136	APOE/IFI27/IGF2R	3	BP	GO:0031437	regulation of mRNA cleavage	1/257	1/18862	0.0136253	0.230089	0.203928	NUDT21	1
BP	GO:0009101	glycoprotein biosynthetic process	11/259	347/18862	0.0087527	0.171119	0.144136	NDST1/B4GALT1/UST/GALNT5/FUT2/ACER2/SLC2A10/ST6GAL1/SLC39A8/TMTC2/GCNT1	11	BP	GO:0031439	positive regulation of mRNA cleavage	1/257	1/18862	0.0136253	0.230089	0.203928	NUDT21	1
BP	GO:0050817	coagulation	11/259	347/18862	0.0087527	0.171119	0.144136	PLAT/MICAL1/F2RL1/TSPAN8/PRKCH/SERPINE1/PLAU/APOE/AK3/GATA2/SERPINA1	11	BP	GO:0032972	regulation of muscle filament sliding speed	1/257	1/18862	0.0136253	0.230089	0.203928	TNNC1	1
BP	GO:0030042	actin filament depolymerization	4/259	59/18862	0.00875509	0.171119	0.144136	MTPN/MICAL1/F2RL1/RDX	4	BP	GO:0042000	translocation of peptides or proteins into host	1/257	1/18862	0.0136253	0.230089	0.203928	TCP1	1
BP	GO:1902373	negative regulation of mRNA catabolic process	4/259	59/18862	0.00875509	0.171119	0.144136	LARP4B/ZFP36/TOB1/IGF2BP1	4	BP	GO:0042669	regulation of inner ear auditory receptor cell fate specification	1/257	1/18862	0.0136253	0.230089	0.203928	ESRP1	1
BP	GO:0030516	regulation of axon extension	5/259	92/18862	0.00876517	0.171119	0.144136	SEMA4G/APOE/GDI1/SEMA3A/SEMA4D	5	BP	GO:0044053	translocation of peptides or proteins into host cell cytoplasm	1/257	1/18862	0.0136253	0.230089	0.203928	TCP1	1
BP	GO:0051702	biological process involved in interaction with symbiont	5/259	92/18862	0.00876517	0.171119	0.144136	APOL1/F2RL1/APOE/IFI27/IGF2R	5	BP	GO:0046499	S-adenosylmethioninamine metabolic process	1/257	1/18862	0.0136253	0.230089	0.203928	AMD1	1
BP	GO:0030833	regulation of actin filament polymerization	7/259	169/18862	0.00892346	0.171119	0.144136	MTPN/NCK2/RDX/IQGAP2/PPP1R9A/SPIRE2/CDC42EP5	7	BP	GO:0051089	constitutive protein ectodomain proteolysis	1/257	1/18862	0.0136253	0.230089	0.203928	ADAM10	1
BP	GO:0019058	viral life cycle	11/259	348/18862	0.00893195	0.171119	0.144136	APOBEC3C/CD74/VAMP8/NUP153/APOE/IFI27/DDX3X/OAS1/NUP98/LY6E/TRIM31	11	BP	GO:0060377	negative regulation of mast cell differentiation	1/257	1/18862	0.0136253	0.230089	0.203928	ZFPM1	1
BP	GO:0048841	regulation of axon extension involved in axon guidance	3/259	32/18862	0.00946139	0.171119	0.144136	SEMA4G/SEMA3A/SEMA4D	3	BP	GO:0060668	regulation of branching involved in salivary gland morphogenesis by extracellular matrix-epithelial cell signaling	1/257	1/18862	0.0136253	0.230089	0.203928	NTN4	1
BP	GO:0033625	positive regulation of integrin activation	2/259	11/18862	0.0095196	0.171119	0.144136	SKAP1/FERMT2	2	BP	GO:0061586	positive regulation of transcription by transcription factor localization	1/257	1/18862	0.0136253	0.230089	0.203928	KLF5	1
BP	GO:0036490	regulation of translation in response to endoplasmic reticulum stress	2/259	11/18862	0.0095196	0.171119	0.144136	NCK2/DDX3X	2	BP	GO:0061986	negative regulation of transcription by glucose	1/257	1/18862	0.0136253	0.230089	0.203928	FOXA2	1
BP	GO:1902287	semaphorin-plexin signaling pathway involved in axon guidance	2/259	11/18862	0.0095196	0.171119	0.144136	SEMA3A/PLXNB1	2	BP	GO:0061987	negative regulation of transcription from RNA polymerase II promoter by glucose	1/257	1/18862	0.0136253	0.230089	0.203928	FOXA2	1
BP	GO:1905330	regulation of morphogenesis of an epithelium	4/259	61/18862	0.00982802	0.171119	0.144136	FOXP1/NTN4/PAX2/MDK	4	BP	GO:0071831	intermediate-density lipoprotein particle clearance	1/257	1/18862	0.0136253	0.230089	0.203928	APOE	1
BP	GO:0032602	chemokine production	5/259	95/18862	0.00999272	0.171119	0.144136	MCOLN2/F2RL1/CD74/FOXP1/DDX3X	5	BP	GO:0090297	positive regulation of mitochondrial DNA replication	1/257	1/18862	0.0136253	0.230089	0.203928	STOML2	1
BP	GO:0060337	type I interferon signaling pathway	5/259	95/18862	0.00999272	0.171119	0.144136	NLRC5/IFI27/IP6K2/OAS1/IFIT2	5	BP	GO:0090731	cellular response to very-low-density lipoprotein particle stimulus	1/257	1/18862	0.0136253	0.230089	0.203928	APOE	1
BP	GO:0060840	artery development	5/259	95/18862	0.00999272	0.171119	0.144136	NDST1/APOE/SLC2A10/MDK/ACVR2B	5	BP	GO:0097403	cellular response to raffinose	1/257	1/18862	0.0136253	0.230089	0.203928	ZFP36L1	1
BP	GO:0061138	morphogenesis of a branching epithelium	7/259	173/18862	0.0100716	0.171119	0.144136	SPINT1/PBX1/NTN4/SEMA3A/PAX2/MDK/ST14	7	BP	GO:0099156	cell-cell signaling via exosome	1/257	1/18862	0.0136253	0.230089	0.203928	KLF5	1
BP	GO:0050768	negative regulation of neurogenesis	6/259	133/18862	0.0101944	0.171119	0.144136	PPP3CA/SEMA4G/GDI1/PAX6/SEMA3A/SEMA4D	6	BP	GO:0150200	regulation of transport across blood-brain barrier	1/257	1/18862	0.0136253	0.230089	0.203928	APOE	1
BP	GO:0035025	positive regulation of Rho protein signal transduction	3/259	33/18862	0.0103036	0.171119	0.144136	F2RL1/NET1/GPR35	3	BP	GO:0150201	positive regulation of transport across blood-brain barrier	1/257	1/18862	0.0136253	0.230089	0.203928	APOE	1
BP	GO:0045604	regulation of epidermal cell differentiation	4/259	62/18862	0.010395	0.171119	0.144136	PRKCH/ESRP1/ERRFI1/ZFP36	4	BP	GO:1900139	negative regulation of arachidonic acid secretion	1/257	1/18862	0.0136253	0.230089	0.203928	PLA2R1	1
BP	GO:0071357	cellular response to type I interferon	5/259	96/18862	0.0104268	0.171119	0.144136	NLRC5/IFI27/IP6K2/OAS1/IFIT2	5	BP	GO:1900210	positive regulation of cardiolipin metabolic process	1/257	1/18862	0.0136253	0.230089	0.203928	STOML2	1
BP	GO:0001558	regulation of cell growth	12/259	406/18862	0.0106711	0.171119	0.144136	MTPN/SEMA4G/SOCS2/APOE/ADAM10/NET1/GDI1/DDX3X/IP6K2/SEMA3A/CCDC85B/SEMA4D	12	BP	GO:1901545	response to raffinose	1/257	1/18862	0.0136253	0.230089	0.203928	ZFP36L1	1
BP	GO:0030900	forebrain development	11/259	357/18862	0.0106761	0.171119	0.144136	NDST1/DAB2IP/TACC2/NF2/XRN2/IGF2BP1/BNIP3/SEMA3A/OPHN1/ANXA3/GATA2	11	BP	GO:1903000	regulation of lipid transport across blood-brain barrier	1/257	1/18862	0.0136253	0.230089	0.203928	APOE	1
BP	GO:0032677	regulation of interleukin-8 production	5/259	97/18862	0.0108737	0.171119	0.144136	F2RL1/CD74/SERPINE1/ANXA1/ANXA4	5	BP	GO:1903002	positive regulation of lipid transport across blood-brain barrier	1/257	1/18862	0.0136253	0.230089	0.203928	APOE	1
BP	GO:0001890	placenta development	6/259	135/18862	0.0109208	0.171119	0.144136	FOSL1/PLCD3/SPINT1/ST14/GATA2/GJB3	6	BP	GO:1903045	neural crest cell migration involved in sympathetic nervous system development	1/257	1/18862	0.0136253	0.230089	0.203928	SEMA3A	1
BP	GO:0042542	response to hydrogen peroxide	6/259	135/18862	0.0109208	0.171119	0.144136	TXNIP/FOSL1/ANXA1/NET1/BNIP3/PAX2	6	BP	GO:1903568	negative regulation of protein localization to ciliary membrane	1/257	1/18862	0.0136253	0.230089	0.203928	LZTFL1	1
BP	GO:0051384	response to glucocorticoid	6/259	135/18862	0.0109208	0.171119	0.144136	FOSL1/ERRFI1/ZFP36/ANXA1/HNMT/ANXA3	6	BP	GO:1904274	tricellular tight junction assembly	1/257	1/18862	0.0136253	0.230089	0.203928	LSR	1
BP	GO:0045598	regulation of fat cell differentiation	6/259	136/18862	0.0112975	0.171119	0.144136	WWTR1/CDS1/ZFP36/FERMT2/CCDC85B/GATA2	6	BP	GO:1905853	regulation of heparan sulfate binding	1/257	1/18862	0.0136253	0.230089	0.203928	APOE	1
BP	GO:1903305	regulation of regulated secretory pathway	6/259	136/18862	0.0112975	0.171119	0.144136	MICAL1/ITGB2/F2RL1/VAMP8/RAB15/GATA2	6	BP	GO:1905855	positive regulation of heparan sulfate binding	1/257	1/18862	0.0136253	0.230089	0.203928	APOE	1
BP	GO:0002903	negative regulation of B cell apoptotic process	2/259	12/18862	0.0113208	0.171119	0.144136	CD74/FOXP1	2	BP	GO:1905858	regulation of heparan sulfate proteoglycan binding	1/257	1/18862	0.0136253	0.230089	0.203928	APOE	1
BP	GO:0021681	cerebellar granular layer development	2/259	12/18862	0.0113208	0.171119	0.144136	MTPN/OPHN1	2	BP	GO:1905860	positive regulation of heparan sulfate proteoglycan binding	1/257	1/18862	0.0136253	0.230089	0.203928	APOE	1
BP	GO:0033182	regulation of histone ubiquitination	2/259	12/18862	0.0113208	0.171119	0.144136	OTUB2/CTR9	2	BP	GO:1905890	regulation of cellular response to very-low-density lipoprotein particle stimulus	1/257	1/18862	0.0136253	0.230089	0.203928	APOE	1
BP	GO:0033629	negative regulation of cell adhesion mediated by integrin	2/259	12/18862	0.0113208	0.171119	0.144136	SERPINE1/ACER2	2	BP	GO:2000970	regulation of detection of glucose	1/257	1/18862	0.0136253	0.230089	0.203928	FOXA2	1
BP	GO:0042117	monocyte activation	2/259	12/18862	0.0113208	0.171119	0.144136	FOXP1/ADAM10	2	BP	GO:2000971	negative regulation of detection of glucose	1/257	1/18862	0.0136253	0.230089	0.203928	FOXA2	1
BP	GO:0044849	estrous cycle	2/259	12/18862	0.0113208	0.171119	0.144136	MDK/MMP7	2	BP	GO:2000975	positive regulation of pro-B cell differentiation	1/257	1/18862	0.0136253	0.230089	0.203928	NUDT21	1
BP	GO:0060670	branching involved in labyrinthine layer morphogenesis	2/259	12/18862	0.0113208	0.171119	0.144136	SPINT1/ST14	2	BP	GO:2001161	negative regulation of histone H3-K79 methylation	1/257	1/18862	0.0136253	0.230089	0.203928	MLLT6	1
BP	GO:0061430	bone trabecula morphogenesis	2/259	12/18862	0.0113208	0.171119	0.144136	PLXNB1/SEMA4D	2	BP	GO:0015849	organic acid transport	10/257	324/18862	0.01373	0.230089	0.203928	APOE/ATP8B1/CEACAM1/NTSR1/PLA2R1/RXRA/SLC10A3/SLC27A1/SLC38A4/SLC7A2	10
BP	GO:0070493	thrombin-activated receptor signaling pathway	2/259	12/18862	0.0113208	0.171119	0.144136	F2RL1/IQGAP2	2	BP	GO:0001941	postsynaptic membrane organization	3/257	37/18862	0.0138088	0.230089	0.203928	APOE/DVL1/SSH1	3
BP	GO:1900272	negative regulation of long-term synaptic potentiation	2/259	12/18862	0.0113208	0.171119	0.144136	APOE/PPP1R9A	2	BP	GO:0006658	phosphatidylserine metabolic process	3/257	37/18862	0.0138088	0.230089	0.203928	PTDSS2/SERINC5/SLC27A1	3
BP	GO:0072089	stem cell proliferation	4/259	64/18862	0.0115916	0.171119	0.144136	NF2/PDCD2/FERMT2/NES	4	BP	GO:0043403	skeletal muscle tissue regeneration	3/257	37/18862	0.0138088	0.230089	0.203928	CFLAR/KLF5/PTGFRN	3
BP	GO:0003158	endothelium development	6/259	137/18862	0.0116832	0.171119	0.144136	F2RL1/IKBKB/FOXP1/RDX/MSN/ACVR2B	6	BP	GO:1902229	regulation of intrinsic apoptotic signaling pathway in response to DNA damage	3/257	37/18862	0.0138088	0.230089	0.203928	CD74/MUC1/TAF9	3
BP	GO:0051961	negative regulation of nervous system development	6/259	138/18862	0.0120782	0.171119	0.144136	PPP3CA/SEMA4G/GDI1/PAX6/SEMA3A/SEMA4D	6	BP	GO:0007004	telomere maintenance via telomerase	4/257	68/18862	0.0138784	0.230181	0.20401	CCT6A/DKC1/RAD50/TCP1	4
BP	GO:0061351	neural precursor cell proliferation	6/259	138/18862	0.0120782	0.171119	0.144136	NF2/IGF2BP1/SPINT1/MDK/NES/GATA2	6	BP	GO:0007219	Notch signaling pathway	7/257	186/18862	0.0139961	0.230181	0.20401	ADAM10/DLL3/GALNT11/MDK/PBX1/TSPAN14/WWC1	7
BP	GO:0000289	nuclear-transcribed mRNA poly(A) tail shortening	3/259	35/18862	0.0121149	0.171119	0.144136	ZFP36/TOB1/SAMD4B	3	BP	GO:0120032	regulation of plasma membrane bounded cell projection assembly	7/257	186/18862	0.0139961	0.230181	0.20401	ATP8B1/CDC42EP3/DPYSL3/FSCN1/FXR2/KLF5/PLEK2	7
BP	GO:0043243	positive regulation of protein-containing complex disassembly	3/259	35/18862	0.0121149	0.171119	0.144136	F2RL1/BNIP3/NES	3	BP	GO:0043161	proteasome-mediated ubiquitin-dependent protein catabolic process	12/257	425/18862	0.0140475	0.230181	0.20401	CD2AP/CUL1/CUL4B/DVL1/FBXO2/NPLOC4/PSMC4/PSMD13/RNF19A/TAF9/TBL1XR1/TRIM2	12
BP	GO:0050920	regulation of chemotaxis	8/259	224/18862	0.0124517	0.171119	0.144136	F2RL1/CD74/SEMA4G/SERPINE1/ADAM10/SEMA3A/MDK/SEMA4D	8	BP	GO:0001738	morphogenesis of a polarized epithelium	6/257	144/18862	0.0141471	0.230855	0.204607	CAMSAP3/CELSR3/DVL1/PLEKHA4/PSMC4/PSMD13	6
BP	GO:0032271	regulation of protein polymerization	8/259	225/18862	0.0127627	0.171119	0.144136	MTPN/NCK2/CLIP1/RDX/IQGAP2/PPP1R9A/SPIRE2/CDC42EP5	8	BP	GO:0032868	response to insulin	9/257	278/18862	0.0142984	0.232364	0.205945	ADM/ATP6AP1/CEACAM1/CFLAR/ERRFI1/GCNT1/IRS1/SLC27A1/ZFP36L1	9
BP	GO:0034340	response to type I interferon	5/259	101/18862	0.0127918	0.171119	0.144136	NLRC5/IFI27/IP6K2/OAS1/IFIT2	5	BP	GO:0015711	organic anion transport	11/257	376/18862	0.014432	0.233383	0.206848	ATP8B1/CEACAM1/NTSR1/PLA2R1/RXRA/SLC10A3/SLC16A5/SLC27A1/SLC4A4/SLC6A8/SLC7A2	11
BP	GO:0001885	endothelial cell development	4/259	66/18862	0.0128733	0.171119	0.144136	F2RL1/IKBKB/RDX/MSN	4	BP	GO:0099565	chemical synaptic transmission, postsynaptic	5/257	105/18862	0.0144793	0.233383	0.206848	DVL1/NTSR1/PTK2B/SHANK2/SSH1	5
BP	GO:0050771	negative regulation of axonogenesis	4/259	66/18862	0.0128733	0.171119	0.144136	SEMA4G/GDI1/SEMA3A/SEMA4D	4	BP	GO:0021675	nerve development	4/257	69/18862	0.0145788	0.234032	0.207422	ATP8B1/ERBB3/SEMA3A/TFAP2A	4
BP	GO:0001771	immunological synapse formation	2/259	13/18862	0.0132589	0.171119	0.144136	NCK2/MSN	2	BP	GO:0060491	regulation of cell projection assembly	7/257	188/18862	0.0147656	0.235791	0.208982	ATP8B1/CDC42EP3/DPYSL3/FSCN1/FXR2/KLF5/PLEK2	7
BP	GO:0006596	polyamine biosynthetic process	2/259	13/18862	0.0132589	0.171119	0.144136	SAT1/SRM	2	BP	GO:2000249	regulation of actin cytoskeleton reorganization	3/257	38/18862	0.0148444	0.235791	0.208982	CD2AP/MDK/PTK2B	3
BP	GO:0031274	positive regulation of pseudopodium assembly	2/259	13/18862	0.0132589	0.171119	0.144136	F2RL1/CDC42EP5	2	BP	GO:0007229	integrin-mediated signaling pathway	5/257	106/18862	0.0150323	0.235791	0.208982	ADAM10/CEACAM1/FERMT2/FUT8/PTK2B	5
BP	GO:0031392	regulation of prostaglandin biosynthetic process	2/259	13/18862	0.0132589	0.171119	0.144136	CD74/ANXA1	2	BP	GO:0010935	regulation of macrophage cytokine production	2/257	14/18862	0.0151064	0.235791	0.208982	CD74/GPRC5B	2
BP	GO:0033008	positive regulation of mast cell activation involved in immune response	2/259	13/18862	0.0132589	0.171119	0.144136	VAMP8/GATA2	2	BP	GO:0021783	preganglionic parasympathetic fiber development	2/257	14/18862	0.0151064	0.235791	0.208982	SEMA3A/TFAP2A	2
BP	GO:0043306	positive regulation of mast cell degranulation	2/259	13/18862	0.0132589	0.171119	0.144136	VAMP8/GATA2	2	BP	GO:0045217	cell-cell junction maintenance	2/257	14/18862	0.0151064	0.235791	0.208982	CAMSAP3/FERMT2	2
BP	GO:0046940	nucleoside monophosphate phosphorylation	2/259	13/18862	0.0132589	0.171119	0.144136	RAD50/AK3	2	BP	GO:0072672	neutrophil extravasation	2/257	14/18862	0.0151064	0.235791	0.208982	MDK/PIK3CD	2
BP	GO:0051451	myoblast migration	2/259	13/18862	0.0132589	0.171119	0.144136	ANXA1/NET1	2	BP	GO:0006403	RNA localization	8/257	234/18862	0.0151704	0.235858	0.209041	ALKBH5/CCT6A/CDC40/DKC1/EIF5A2/NUP153/TCP1/ZFP36L1	8
BP	GO:0060100	positive regulation of phagocytosis, engulfment	2/259	13/18862	0.0132589	0.171119	0.144136	F2RL1/GATA2	2	BP	GO:0045123	cellular extravasation	4/257	70/18862	0.0153012	0.236959	0.210017	CCL2/GCNT1/MDK/PIK3CD	4
BP	GO:0060213	positive regulation of nuclear-transcribed mRNA poly(A) tail shortening	2/259	13/18862	0.0132589	0.171119	0.144136	ZFP36/TOB1	2	BP	GO:0030336	negative regulation of cell migration	10/257	330/18862	0.0154224	0.237903	0.210853	ABHD2/APOE/CCL2/CD74/DPYSL3/MMRN2/PTPRM/PTPRU/SEMA3A/STK24	10
BP	GO:0070486	leukocyte aggregation	2/259	13/18862	0.0132589	0.171119	0.144136	MSN/SEMA4D	2	BP	GO:0031348	negative regulation of defense response	8/257	236/18862	0.0158889	0.241851	0.214353	APOE/CEACAM1/MDK/MICB/NLRC5/NPLOC4/PARP14/TNFRSF1B	8
BP	GO:0072182	regulation of nephron tubule epithelial cell differentiation	2/259	13/18862	0.0132589	0.171119	0.144136	WWTR1/PAX2	2	BP	GO:1905521	regulation of macrophage migration	3/257	39/18862	0.0159228	0.241851	0.214353	MDK/MTUS1/PTK2B	3
BP	GO:0097091	synaptic vesicle clustering	2/259	13/18862	0.0132589	0.171119	0.144136	BRSK2/PCLO	2	BP	GO:0001935	endothelial cell proliferation	7/257	191/18862	0.0159759	0.241851	0.214353	APOE/CCL2/FGFR1/MDK/PDCL3/PIK3CD/PTPRM	7
BP	GO:1900044	regulation of protein K63-linked ubiquitination	2/259	13/18862	0.0132589	0.171119	0.144136	OTUB2/DDX3X	2	BP	GO:0050821	protein stabilization	7/257	191/18862	0.0159759	0.241851	0.214353	CCT6A/DVL1/PDCL3/PEX6/SAV1/TAF9/TCP1	7
BP	GO:1902285	semaphorin-plexin signaling pathway involved in neuron projection guidance	2/259	13/18862	0.0132589	0.171119	0.144136	SEMA3A/PLXNB1	2	BP	GO:0071774	response to fibroblast growth factor	6/257	148/18862	0.0159973	0.241851	0.214353	CCL2/CREB3L1/ESRP1/FGFR1/FLRT3/ZFP36L1	6
BP	GO:1903651	positive regulation of cytoplasmic transport	2/259	13/18862	0.0132589	0.171119	0.144136	RDX/MSN	2	BP	GO:0043647	inositol phosphate metabolic process	4/257	71/18862	0.0160459	0.241851	0.214353	NTSR1/OCRL/PLCB2/PTK2B	4
BP	GO:1905155	positive regulation of membrane invagination	2/259	13/18862	0.0132589	0.171119	0.144136	F2RL1/GATA2	2	BP	GO:0060071	Wnt signaling pathway, planar cell polarity pathway	5/257	108/18862	0.0161802	0.24295	0.215326	CELSR3/DVL1/PLEKHA4/PSMC4/PSMD13	5
BP	GO:1905939	regulation of gonad development	2/259	13/18862	0.0132589	0.171119	0.144136	DHX37/SEMA3A	2	BP	GO:0060070	canonical Wnt signaling pathway	10/257	333/18862	0.0163247	0.24419	0.216426	APOE/DVL1/GPRC5B/MDK/PLEKHA4/PSMC4/PSMD13/PTPRU/TBL1XR1/UBAC2	10
BP	GO:0032231	regulation of actin filament bundle assembly	5/259	102/18862	0.0133048	0.171119	0.144136	NF2/RDX/EPHA1/PPP1R9A/FERMT2	5	BP	GO:0031099	regeneration	7/257	192/18862	0.0163945	0.244309	0.216531	ADM/CFLAR/KLF5/MDK/PTGFRN/PTPRU/STK24	7
BP	GO:0010812	negative regulation of cell-substrate adhesion	4/259	67/18862	0.0135467	0.171119	0.144136	NF2/SERPINE1/DUSP22/ACER2	4	BP	GO:0007015	actin filament organization	12/257	435/18862	0.0165668	0.245949	0.217985	ARHGEF10L/CD2AP/CDC42EP3/DPYSL3/FERMT2/FSCN1/MPRIP/MYO5B/PLEKHG2/PSTPIP2/PTK2B/SSH1	12
BP	GO:0001695	histamine catabolic process	1/259	1/18862	0.0137313	0.171119	0.144136	HNMT	1	BP	GO:0015909	long-chain fatty acid transport	4/257	72/18862	0.0168128	0.247177	0.219073	APOE/NTSR1/PLA2R1/SLC27A1	4
BP	GO:0003322	pancreatic A cell development	1/259	1/18862	0.0137313	0.171119	0.144136	PAX6	1	BP	GO:0045765	regulation of angiogenesis	10/257	335/18862	0.0169476	0.247177	0.219073	ADM/CEACAM1/CREB3L1/MDK/PDCL3/PIK3CD/PTK2B/PTPRM/RNH1/STIM1	10
BP	GO:0006147	guanine catabolic process	1/259	1/18862	0.0137313	0.171119	0.144136	GDA	1	BP	GO:0010919	regulation of inositol phosphate biosynthetic process	2/257	15/18862	0.0172755	0.247177	0.219073	NTSR1/PTK2B	2
BP	GO:0015779	glucuronoside transport	1/259	1/18862	0.0137313	0.171119	0.144136	ABCC3	1	BP	GO:0010934	macrophage cytokine production	2/257	15/18862	0.0172755	0.247177	0.219073	CD74/GPRC5B	2
BP	GO:0021633	optic nerve structural organization	1/259	1/18862	0.0137313	0.171119	0.144136	PAX2	1	BP	GO:0043117	positive regulation of vascular permeability	2/257	15/18862	0.0172755	0.247177	0.219073	APOE/TJP3	2
BP	GO:0021634	optic nerve formation	1/259	1/18862	0.0137313	0.171119	0.144136	PAX2	1	BP	GO:0048532	anatomical structure arrangement	2/257	15/18862	0.0172755	0.247177	0.219073	SEMA3A/TFAP2A	2
BP	GO:0022013	pallium cell proliferation in forebrain	1/259	1/18862	0.0137313	0.171119	0.144136	IGF2BP1	1	BP	GO:0050965	detection of temperature stimulus involved in sensory perception of pain	2/257	15/18862	0.0172755	0.247177	0.219073	ANO1/NTSR1	2
BP	GO:0030026	cellular manganese ion homeostasis	1/259	1/18862	0.0137313	0.171119	0.144136	SLC39A8	1	BP	GO:0051044	positive regulation of membrane protein ectodomain proteolysis	2/257	15/18862	0.0172755	0.247177	0.219073	APOE/TNFRSF1B	2
BP	GO:0030842	regulation of intermediate filament depolymerization	1/259	1/18862	0.0137313	0.171119	0.144136	NES	1	BP	GO:1905906	regulation of amyloid fibril formation	2/257	15/18862	0.0172755	0.247177	0.219073	APOE/VBP1	2
BP	GO:0030844	positive regulation of intermediate filament depolymerization	1/259	1/18862	0.0137313	0.171119	0.144136	NES	1	BP	GO:2001224	positive regulation of neuron migration	2/257	15/18862	0.0172755	0.247177	0.219073	MDK/SEMA3A	2
BP	GO:0032683	negative regulation of connective tissue growth factor production	1/259	1/18862	0.0137313	0.171119	0.144136	SLC2A10	1	CC	GO:0005911	cell-cell junction	21/265	485/19520	3.23e-06	0.00144521	0.00131413	ADAM10/CAMSAP3/CD2AP/CDC42BPA/CEACAM1/CNKSR1/FERMT2/FLRT3/FSCN1/GJC1/LSR/NEXN/PCDH1/PDLIM5/PTPRM/PTPRU/SAV1/SKAP1/SYNM/TJP3/TMEM47	21
BP	GO:0032972	regulation of muscle filament sliding speed	1/259	1/18862	0.0137313	0.171119	0.144136	TNNC1	1	CC	GO:0005912	adherens junction	9/265	172/19520	0.000587153	0.0840823	0.0764564	ADAM10/CAMSAP3/CEACAM1/FERMT2/NEXN/PDLIM5/PTPRM/SYNM/TMEM47	9
BP	GO:0035490	regulation of leukotriene production involved in inflammatory response	1/259	1/18862	0.0137313	0.171119	0.144136	SERPINE1	1	CC	GO:0030135	coated vesicle	12/265	295/19520	0.000744202	0.0840823	0.0764564	ACTR1A/ADAM10/APOE/CD59/CD74/CLINT1/DVL1/OCRL/SEC23B/SERPINA1/SNX3/STEAP2	12
BP	GO:0035491	positive regulation of leukotriene production involved in inflammatory response	1/259	1/18862	0.0137313	0.171119	0.144136	SERPINE1	1	CC	GO:0030426	growth cone	9/265	178/19520	0.000750734	0.0840823	0.0764564	DPYSL3/DVL1/FLRT3/FSCN1/FXR2/GDPD5/PTK2B/SHANK2/SSH1	9
BP	GO:0035566	regulation of metanephros size	1/259	1/18862	0.0137313	0.171119	0.144136	PAX2	1	CC	GO:0030427	site of polarized growth	9/265	184/19520	0.000949709	0.085094	0.0773763	DPYSL3/DVL1/FLRT3/FSCN1/FXR2/GDPD5/PTK2B/SHANK2/SSH1	9
BP	GO:0042669	regulation of inner ear auditory receptor cell fate specification	1/259	1/18862	0.0137313	0.171119	0.144136	ESRP1	1	CC	GO:0035579	specific granule membrane	6/265	91/19520	0.00150459	0.112343	0.102154	ADAM10/ALDH3B1/CD59/CEACAM1/TNFRSF1B/TSPAN14	6
BP	GO:0045106	intermediate filament depolymerization	1/259	1/18862	0.0137313	0.171119	0.144136	NES	1	CC	GO:0150034	distal axon	11/265	287/19520	0.00196345	0.125661	0.114264	DPYSL3/DVL1/FLRT3/FSCN1/FXR2/GDPD5/NTSR1/PRSS12/PTK2B/SHANK2/SSH1	11
BP	GO:0045108	regulation of intermediate filament polymerization or depolymerization	1/259	1/18862	0.0137313	0.171119	0.144136	NES	1	CC	GO:0016234	inclusion body	5/265	74/19520	0.00333768	0.180651	0.164267	ATXN1/NUP153/PRDM16/PSMC4/XRN2	5
BP	GO:0045213	neurotransmitter receptor metabolic process	1/259	1/18862	0.0137313	0.171119	0.144136	FNTA	1	CC	GO:0030016	myofibril	9/265	224/19520	0.00362915	0.180651	0.164267	DNAJB6/FERMT2/KCTD6/MYPN/NEXN/PDE4DIP/PDLIM5/SYNM/TNNC1	9
BP	GO:0051089	constitutive protein ectodomain proteolysis	1/259	1/18862	0.0137313	0.171119	0.144136	ADAM10	1	CC	GO:0043292	contractile fiber	9/265	231/19520	0.00443576	0.196147	0.178358	DNAJB6/FERMT2/KCTD6/MYPN/NEXN/PDE4DIP/PDLIM5/SYNM/TNNC1	9
BP	GO:0052805	imidazole-containing compound catabolic process	1/259	1/18862	0.0137313	0.171119	0.144136	HNMT	1	CC	GO:0030136	clathrin-coated vesicle	8/265	192/19520	0.00481612	0.196147	0.178358	ADAM10/APOE/CD74/CLINT1/DVL1/OCRL/SNX3/STEAP2	8
BP	GO:0060668	regulation of branching involved in salivary gland morphogenesis by extracellular matrix-epithelial cell signaling	1/259	1/18862	0.0137313	0.171119	0.144136	NTN4	1	CC	GO:0030027	lamellipodium	8/265	196/19520	0.00544152	0.20315	0.184725	CDC42BPA/DPYSL3/FERMT2/FSCN1/PLEK2/PTK2B/PTPRM/SSH1	8
BP	GO:0061360	optic chiasma development	1/259	1/18862	0.0137313	0.171119	0.144136	PAX2	1	CC	GO:0033018	sarcoplasmic reticulum lumen	2/265	9/19520	0.00620687	0.213898	0.194499	CALU/MANF	2
BP	GO:0070899	mitochondrial tRNA wobble uridine modification	1/259	1/18862	0.0137313	0.171119	0.144136	MTO1	1	CC	GO:0097197	tetraspanin-enriched microdomain	2/265	10/19520	0.00768943	0.236357	0.214921	ADAM10/TSPAN14	2
BP	GO:0070962	positive regulation of neutrophil mediated killing of bacterium	1/259	1/18862	0.0137313	0.171119	0.144136	F2RL1	1	CC	GO:0030667	secretory granule membrane	10/265	305/19520	0.00908021	0.236357	0.214921	ADAM10/ALDH3B1/CD59/CEACAM1/DMBT1/KIF1A/PCDH7/PIGR/TNFRSF1B/TSPAN14	10
BP	GO:0070963	positive regulation of neutrophil mediated killing of gram-negative bacterium	1/259	1/18862	0.0137313	0.171119	0.144136	F2RL1	1	CC	GO:0031941	filamentous actin	3/265	32/19520	0.00917567	0.236357	0.214921	CD2AP/DPYSL3/PDLIM5	3
BP	GO:0071642	positive regulation of macrophage inflammatory protein 1 alpha production	1/259	1/18862	0.0137313	0.171119	0.144136	MCOLN2	1	CC	GO:0005832	chaperonin-containing T-complex	2/265	11/19520	0.00931452	0.236357	0.214921	CCT6A/TCP1	2
BP	GO:0071831	intermediate-density lipoprotein particle clearance	1/259	1/18862	0.0137313	0.171119	0.144136	APOE	1	CC	GO:0043197	dendritic spine	7/265	177/19520	0.0106983	0.236357	0.214921	ADAM10/DVL1/FBXO2/FXR2/NTSR1/PTK2B/SHANK2	7
BP	GO:0090044	positive regulation of tubulin deacetylation	1/259	1/18862	0.0137313	0.171119	0.144136	FNTA	1	CC	GO:0044309	neuron spine	7/265	178/19520	0.0110114	0.236357	0.214921	ADAM10/DVL1/FBXO2/FXR2/NTSR1/PTK2B/SHANK2	7
BP	GO:0090731	cellular response to very-low-density lipoprotein particle stimulus	1/259	1/18862	0.0137313	0.171119	0.144136	APOE	1	CC	GO:0042405	nuclear inclusion body	2/265	12/19520	0.011078	0.236357	0.214921	ATXN1/NUP153	2
BP	GO:0097080	plasma membrane selenite transport	1/259	1/18862	0.0137313	0.171119	0.144136	SLC39A8	1	CC	GO:0034362	low-density lipoprotein particle	2/265	13/19520	0.0129759	0.236357	0.214921	APOE/LSR	2
BP	GO:0150200	regulation of transport across blood-brain barrier	1/259	1/18862	0.0137313	0.171119	0.144136	APOE	1	CC	GO:0042627	chylomicron	2/265	13/19520	0.0129759	0.236357	0.214921	APOE/LSR	2
BP	GO:0150201	positive regulation of transport across blood-brain barrier	1/259	1/18862	0.0137313	0.171119	0.144136	APOE	1	CC	GO:0030690	Noc1p-Noc2p complex	1/265	1/19520	0.0135758	0.236357	0.214921	NOC2L	1
BP	GO:1900095	regulation of dosage compensation by inactivation of X chromosome	1/259	1/18862	0.0137313	0.171119	0.144136	RLIM	1	CC	GO:0030691	Noc2p-Noc3p complex	1/265	1/19520	0.0135758	0.236357	0.214921	NOC2L	1
BP	GO:1900753	doxorubicin transport	1/259	1/18862	0.0137313	0.171119	0.144136	RALBP1	1	CC	GO:0035693	NOS2-CD74 complex	1/265	1/19520	0.0135758	0.236357	0.214921	CD74	1
BP	GO:1901331	positive regulation of odontoblast differentiation	1/259	1/18862	0.0137313	0.171119	0.144136	SERPINE1	1	CC	GO:0005844	polysome	4/265	68/19520	0.0137172	0.236357	0.214921	FXR2/LARP4/RWDD1/VBP1	4
BP	GO:1901834	regulation of deadenylation-independent decapping of nuclear-transcribed mRNA	1/259	1/18862	0.0137313	0.171119	0.144136	ZFP36	1	MF	GO:0017124	SH3 domain binding	9/264	128/18337	9.95e-05	0.0674727	0.0589771	ADAM10/CD2AP/DOCK4/DPYSL3/ERRFI1/FUT8/MYPN/SHANK2/SKAP1	9
BP	GO:1901835	positive regulation of deadenylation-independent decapping of nuclear-transcribed mRNA	1/259	1/18862	0.0137313	0.171119	0.144136	ZFP36	1	MF	GO:0004065	arylsulfatase activity	3/264	14/18337	0.000954869	0.234283	0.204784	ARSJ/ARSK/STS	3
BP	GO:1902729	negative regulation of proteoglycan biosynthetic process	1/259	1/18862	0.0137313	0.171119	0.144136	SLC2A10	1	MF	GO:0030695	GTPase regulator activity	16/264	467/18337	0.00126272	0.234283	0.204784	ADAP1/ARHGAP26/ARHGEF10L/DENND5A/DOCK4/DOCK9/ERRFI1/GDI1/OCRL/RALGPS2/RAPGEF5/RIC8A/RP2/SEC23B/SH2D3A/TBC1D25	16
BP	GO:1902913	positive regulation of neuroepithelial cell differentiation	1/259	1/18862	0.0137313	0.171119	0.144136	SERPINE1	1	MF	GO:0044183	protein folding chaperone	4/264	36/18337	0.0017219	0.234283	0.204784	CCT6A/CD74/PDCL3/TCP1	4
BP	GO:1902939	negative regulation of intracellular calcium activated chloride channel activity	1/259	1/18862	0.0137313	0.171119	0.144136	ANO9	1	MF	GO:0008484	sulfuric ester hydrolase activity	3/264	17/18337	0.00172775	0.234283	0.204784	ARSJ/ARSK/STS	3
BP	GO:1903000	regulation of lipid transport across blood-brain barrier	1/259	1/18862	0.0137313	0.171119	0.144136	APOE	1	MF	GO:0005096	GTPase activator activity	11/264	276/18337	0.00227567	0.245885	0.214925	ADAP1/ARHGAP26/ARHGEF10L/DOCK4/ERRFI1/GDI1/OCRL/RIC8A/RP2/SEC23B/TBC1D25	11
BP	GO:1903002	positive regulation of lipid transport across blood-brain barrier	1/259	1/18862	0.0137313	0.171119	0.144136	APOE	1	MF	GO:0140103	catalytic activity, acting on a glycoprotein	3/264	23/18337	0.00422222	0.245885	0.214925	FUT8/GCNT1/POMGNT1	3
BP	GO:1903045	neural crest cell migration involved in sympathetic nervous system development	1/259	1/18862	0.0137313	0.171119	0.144136	SEMA3A	1	MF	GO:0005044	scavenger receptor activity	4/264	47/18337	0.00460872	0.245885	0.214925	DMBT1/LGALS3BP/PGBD1/PRSS12	4
BP	GO:1903568	negative regulation of protein localization to ciliary membrane	1/259	1/18862	0.0137313	0.171119	0.144136	LZTFL1	1	MF	GO:0003779	actin binding	14/264	439/18337	0.00473057	0.245885	0.214925	CAMSAP3/CEACAM1/COBLL1/FERMT2/FSCN1/MPRIP/MYO5B/MYPN/NEXN/PDLIM5/PHACTR3/PSTPIP2/SSH1/TNNC1	14
BP	GO:1903988	iron ion export across plasma membrane	1/259	1/18862	0.0137313	0.171119	0.144136	SLC40A1	1	MF	GO:0080025	phosphatidylinositol-3,5-bisphosphate binding	3/264	27/18337	0.00668469	0.245885	0.214925	PLEK2/PLEKHA4/SNX3	3
BP	GO:1903996	negative regulation of non-membrane spanning protein tyrosine kinase activity	1/259	1/18862	0.0137313	0.171119	0.144136	DUSP22	1	MF	GO:0051082	unfolded protein binding	6/264	120/18337	0.00784868	0.245885	0.214925	CCT6A/DNAJB6/NAP1L4/RP2/TCP1/VBP1	6
BP	GO:1904246	negative regulation of polynucleotide adenylyltransferase activity	1/259	1/18862	0.0137313	0.171119	0.144136	ZFP36	1	MF	GO:0035374	chondroitin sulfate binding	2/264	10/18337	0.00861031	0.245885	0.214925	DPYSL3/MDK	2
BP	GO:1904456	negative regulation of neuronal action potential	1/259	1/18862	0.0137313	0.171119	0.144136	GPR35	1	MF	GO:0046974	histone methyltransferase activity (H3-K9 specific)	2/264	10/18337	0.00861031	0.245885	0.214925	MECOM/PRDM16	2
BP	GO:1905396	cellular response to flavonoid	1/259	1/18862	0.0137313	0.171119	0.144136	IP6K2	1	MF	GO:1901612	cardiolipin binding	2/264	11/18337	0.0104244	0.245885	0.214925	ATP8B1/STOML2	2
BP	GO:1905853	regulation of heparan sulfate binding	1/259	1/18862	0.0137313	0.171119	0.144136	APOE	1	MF	GO:0051015	actin filament binding	8/264	208/18337	0.0107067	0.245885	0.214925	CAMSAP3/FERMT2/FSCN1/MPRIP/MYO5B/NEXN/PSTPIP2/TNNC1	8
BP	GO:1905855	positive regulation of heparan sulfate binding	1/259	1/18862	0.0137313	0.171119	0.144136	APOE	1	MF	GO:0001512	dihydronicotinamide riboside quinone reductase activity	1/264	1/18337	0.0143971	0.245885	0.214925	NQO2	1
BP	GO:1905858	regulation of heparan sulfate proteoglycan binding	1/259	1/18862	0.0137313	0.171119	0.144136	APOE	1	MF	GO:0001792	polymeric immunoglobulin receptor activity	1/264	1/18337	0.0143971	0.245885	0.214925	PIGR	1
BP	GO:1905860	positive regulation of heparan sulfate proteoglycan binding	1/259	1/18862	0.0137313	0.171119	0.144136	APOE	1	MF	GO:0003882	CDP-diacylglycerol-serine O-phosphatidyltransferase activity	1/264	1/18337	0.0143971	0.245885	0.214925	PTDSS2	1
BP	GO:1905890	regulation of cellular response to very-low-density lipoprotein particle stimulus	1/259	1/18862	0.0137313	0.171119	0.144136	APOE	1	MF	GO:0004014	adenosylmethionine decarboxylase activity	1/264	1/18337	0.0143971	0.245885	0.214925	AMD1	1
BP	GO:1990540	mitochondrial manganese ion transmembrane transport	1/259	1/18862	0.0137313	0.171119	0.144136	SLC39A8	1	MF	GO:0004773	steryl-sulfatase activity	1/264	1/18337	0.0143971	0.245885	0.214925	STS	1
BP	GO:2000595	regulation of optic nerve formation	1/259	1/18862	0.0137313	0.171119	0.144136	PAX2	1	MF	GO:0005309	creatine:sodium symporter activity	1/264	1/18337	0.0143971	0.245885	0.214925	SLC6A8	1
BP	GO:2000597	positive regulation of optic nerve formation	1/259	1/18862	0.0137313	0.171119	0.144136	PAX2	1	MF	GO:0005519	cytoskeletal regulatory protein binding	1/264	1/18337	0.0143971	0.245885	0.214925	CDC42EP3	1
BP	GO:0044344	cellular response to fibroblast growth factor stimulus	6/259	142/18862	0.0137522	0.171119	0.144136	NDST1/POLR2A/ESRP1/CBL/ZFP36/SULF2	6	MF	GO:0008424	glycoprotein 6-alpha-L-fucosyltransferase activity	1/264	1/18337	0.0143971	0.245885	0.214925	FUT8	1
BP	GO:0032637	interleukin-8 production	5/259	103/18862	0.0138315	0.171579	0.144523	F2RL1/CD74/SERPINE1/ANXA1/ANXA4	5	MF	GO:0008892	guanine deaminase activity	1/264	1/18337	0.0143971	0.245885	0.214925	GDA	1
BP	GO:0043403	skeletal muscle tissue regeneration	3/259	37/18862	0.0140973	0.172488	0.145289	MTPN/PPP3CA/ANXA1	3	MF	GO:0008894	guanosine-5'-triphosphate,3'-diphosphate diphosphatase activity	1/264	1/18337	0.0143971	0.245885	0.214925	ENTPD6	1
BP	GO:0048846	axon extension involved in axon guidance	3/259	37/18862	0.0140973	0.172488	0.145289	SEMA4G/SEMA3A/SEMA4D	3	MF	GO:0017188	aspartate N-acetyltransferase activity	1/264	1/18337	0.0143971	0.245885	0.214925	NAT8L	1
BP	GO:0070897	transcription preinitiation complex assembly	3/259	37/18862	0.0140973	0.172488	0.145289	RRN3/THRA/POLR1E	3	MF	GO:0018477	benzaldehyde dehydrogenase (NADP+) activity	1/264	1/18337	0.0143971	0.245885	0.214925	ALDH3B1	1
BP	GO:1902284	neuron projection extension involved in neuron projection guidance	3/259	37/18862	0.0140973	0.172488	0.145289	SEMA4G/SEMA3A/SEMA4D	3	MF	GO:0019810	putrescine binding	1/264	1/18337	0.0143971	0.245885	0.214925	AMD1	1
BP	GO:0051960	regulation of nervous system development	12/259	422/18862	0.0141181	0.172488	0.145289	PPP3CA/NF2/PRKCH/SEMA4G/SPINT1/GDI1/PAX6/SEMA3A/METRN/MDK/PLXNB1/SEMA4D	12	MF	GO:0031700	adrenomedullin receptor binding	1/264	1/18337	0.0143971	0.245885	0.214925	ADM	1
BP	GO:0010923	negative regulation of phosphatase activity	5/259	104/18862	0.0143721	0.174537	0.147015	IKBKB/ELFN1/DLG3/PHACTR3/SEMA4D	5	MF	GO:0033721	aldehyde dehydrogenase (NADP+) activity	1/264	1/18337	0.0143971	0.245885	0.214925	ALDH3B1	1
BP	GO:0061387	regulation of extent of cell growth	5/259	104/18862	0.0143721	0.174537	0.147015	SEMA4G/APOE/GDI1/SEMA3A/SEMA4D	5	MF	GO:0035375	zymogen binding	1/264	1/18337	0.0143971	0.245885	0.214925	DMBT1	1
BP	GO:0001763	morphogenesis of a branching structure	7/259	186/18862	0.0145486	0.176151	0.148375	SPINT1/PBX1/NTN4/SEMA3A/PAX2/MDK/ST14	7	MF	GO:0042658	MHC class II protein binding, via antigen binding groove	1/264	1/18337	0.0143971	0.245885	0.214925	CD74	1
BP	GO:0060968	regulation of gene silencing	6/259	144/18862	0.0146471	0.176582	0.148737	PPP3CA/POLR2A/ASF1A/NUP153/ZFP36/NUP98	6	MF	GO:0043423	3-phosphoinositide-dependent protein kinase binding	1/264	1/18337	0.0143971	0.245885	0.214925	PTK2B	1
BP	GO:0050678	regulation of epithelial cell proliferation	11/259	374/18862	0.0146715	0.176582	0.148737	TGFBR3/DAB2IP/B4GALT1/ERRFI1/ZFP36/APOE/FUT2/PAX2/MDK/GATA2/SULF2	11	MF	GO:0045515	interleukin-18 receptor binding	1/264	1/18337	0.0143971	0.245885	0.214925	IL18	1
BP	GO:0021537	telencephalon development	8/259	231/18862	0.0147495	0.176994	0.149084	DAB2IP/TACC2/NF2/XRN2/IGF2BP1/BNIP3/SEMA3A/ANXA3	8	MF	GO:0046911	metal chelating activity	1/264	1/18337	0.0143971	0.245885	0.214925	APOE	1
BP	GO:0045682	regulation of epidermis development	4/259	69/18862	0.0149596	0.178844	0.150642	PRKCH/ESRP1/ERRFI1/ZFP36	4	MF	GO:0046921	alpha-(1->6)-fucosyltransferase activity	1/264	1/18337	0.0143971	0.245885	0.214925	FUT8	1
BP	GO:2000249	regulation of actin cytoskeleton reorganization	3/259	38/18862	0.0151534	0.178844	0.150642	IQGAP2/MDK/CD2AP	3	MF	GO:1904408	melatonin binding	1/264	1/18337	0.0143971	0.245885	0.214925	NQO2	1
BP	GO:0006999	nuclear pore organization	2/259	14/18862	0.0153299	0.178844	0.150642	NUP153/NUP98	2	MF	GO:1905594	resveratrol binding	1/264	1/18337	0.0143971	0.245885	0.214925	NQO2	1
BP	GO:0007175	negative regulation of epidermal growth factor-activated receptor activity	2/259	14/18862	0.0153299	0.178844	0.150642	CBL/ERRFI1	2	MF	GO:1990439	MAP kinase serine/threonine phosphatase activity	1/264	1/18337	0.0143971	0.245885	0.214925	DUSP4	1
BP	GO:0010935	regulation of macrophage cytokine production	2/259	14/18862	0.0153299	0.178844	0.150642	CD74/GPRC5B	2	MF	GO:0031005	filamin binding	2/264	13/18337	0.0145065	0.245885	0.214925	CEACAM1/DPYSL3	2
BP	GO:0014733	regulation of skeletal muscle adaptation	2/259	14/18862	0.0153299	0.178844	0.150642	PPP3CA/TNNC1	2	MF	GO:0005172	vascular endothelial growth factor receptor binding	2/264	14/18337	0.0167651	0.248493	0.217205	CD2AP/PDCL3	2
BP	GO:0031272	regulation of pseudopodium assembly	2/259	14/18862	0.0153299	0.178844	0.150642	F2RL1/CDC42EP5	2	MF	GO:0042169	SH2 domain binding	3/264	38/18337	0.0171736	0.248493	0.217205	CTR9/IRS1/SKAP1	3
BP	GO:0044794	positive regulation by host of viral process	2/259	14/18862	0.0153299	0.178844	0.150642	APOE/IGF2R	2	MF	GO:0008028	monocarboxylic acid transmembrane transporter activity	4/264	69/18337	0.0174888	0.248493	0.217205	CEACAM1/SLC10A3/SLC16A5/SLC27A1	4
BP	GO:0045217	cell-cell junction maintenance	2/259	14/18862	0.0153299	0.178844	0.150642	F2RL1/FERMT2	2	MF	GO:0031491	nucleosome binding	4/264	70/18337	0.0183447	0.248493	0.217205	HMGN4/MLLT6/NAP1L4/NOC2L	4
BP	GO:0030041	actin filament polymerization	7/259	188/18862	0.0153459	0.178844	0.150642	MTPN/NCK2/RDX/IQGAP2/PPP1R9A/SPIRE2/CDC42EP5	7	MF	GO:0004029	aldehyde dehydrogenase (NAD+) activity	2/264	15/18337	0.0191626	0.248493	0.217205	ALDH1A3/ALDH3B1	2
BP	GO:0007229	integrin-mediated signaling pathway	5/259	106/18862	0.0154955	0.180068	0.151674	ITGB2/ADAM10/DST/SLC2A10/FERMT2	5	MF	GO:0051371	muscle alpha-actinin binding	2/264	15/18337	0.0191626	0.248493	0.217205	MYPN/PDLIM5	2
BP	GO:0050673	epithelial cell proliferation	12/259	428/18862	0.0156093	0.180871	0.15235	TGFBR3/DAB2IP/B4GALT1/ERRFI1/ZFP36/APOE/SDR16C5/FUT2/PAX2/MDK/GATA2/SULF2	12	MF	GO:1901611	phosphatidylglycerol binding	2/264	15/18337	0.0191626	0.248493	0.217205	ATP8B1/STOML2	2
BP	GO:1902369	negative regulation of RNA catabolic process	4/259	70/18862	0.0156996	0.181398	0.152794	LARP4B/ZFP36/TOB1/IGF2BP1	4	MF	GO:0019903	protein phosphatase binding	6/264	148/18337	0.0203708	0.248493	0.217205	CEACAM1/PHACTR3/PPP1R3C/SKAP1/SNX3/STAT6	6
BP	GO:0034249	negative regulation of cellular amide metabolic process	8/259	234/18862	0.0158231	0.182304	0.153557	ZFP36/APOE/TOB1/GRB7/IGF2BP1/SAMD4B/DDX3X/FXR2	8	MF	GO:0004030	aldehyde dehydrogenase [NAD(P)+] activity	2/264	16/18337	0.0216947	0.248493	0.217205	ALDH1A3/ALDH3B1	2
BP	GO:2001222	regulation of neuron migration	3/259	39/18862	0.016253	0.186725	0.157281	DAB2IP/SEMA3A/MDK	3	MF	GO:0003712	transcription coregulator activity	13/264	480/18337	0.0222116	0.248493	0.217205	DYRK1B/GMNN/MAP3K10/MED29/MUC1/NOC2L/PARP14/PCBD1/PRDM16/TAF9/TBL1XR1/WWC1/ZFPM1	13
BP	GO:0043647	inositol phosphate metabolic process	4/259	71/18862	0.0164623	0.187555	0.15798	NUDT4/PLCB2/PLCD3/IP6K2	4	MF	GO:0032266	phosphatidylinositol-3-phosphate binding	3/264	42/18337	0.0224133	0.248493	0.217205	PLEK2/PLEKHA4/SNX3	3
BP	GO:0046579	positive regulation of Ras protein signal transduction	4/259	71/18862	0.0164623	0.187555	0.15798	SHC1/F2RL1/NET1/GPR35	4	MF	GO:0038024	cargo receptor activity	4/264	75/18337	0.0230123	0.248493	0.217205	DMBT1/LGALS3BP/PGBD1/PRSS12	4
BP	GO:0071774	response to fibroblast growth factor	6/259	148/18862	0.0165571	0.187555	0.15798	NDST1/POLR2A/ESRP1/CBL/ZFP36/SULF2	6	MF	GO:0030159	signaling receptor complex adaptor activity	3/264	43/18337	0.0238441	0.248493	0.217205	IRS1/SAV1/SHANK2	3
BP	GO:0097530	granulocyte migration	6/259	148/18862	0.0165571	0.187555	0.15798	MCOLN2/ITGB2/CD74/ANXA1/CXCL5/MDK	6	MF	GO:0005085	guanyl-nucleotide exchange factor activity	7/264	197/18337	0.0242445	0.248493	0.217205	DENND5A/DOCK4/DOCK9/RALGPS2/RAPGEF5/RIC8A/SH2D3A	7
BP	GO:1903900	regulation of viral life cycle	6/259	148/18862	0.0165571	0.187555	0.15798	APOBEC3C/CD74/DDX3X/OAS1/LY6E/TRIM31	6	MF	GO:0005001	transmembrane receptor protein tyrosine phosphatase activity	2/264	17/18337	0.024357	0.248493	0.217205	PTPRM/PTPRU	2
BP	GO:0042063	gliogenesis	9/259	283/18862	0.01662	0.187741	0.158137	DAB2IP/NF2/PRKCH/ANXA1/SPINT1/BNIP3/PAX2/METRN/MDK	9	MF	GO:0019198	transmembrane receptor protein phosphatase activity	2/264	17/18337	0.024357	0.248493	0.217205	PTPRM/PTPRU	2
BP	GO:0034446	substrate adhesion-dependent cell spreading	5/259	108/18862	0.016676	0.187849	0.158228	AKIP1/EPHA1/FERMT2/NTN4/MDK	5	MF	GO:0046943	carboxylic acid transmembrane transporter activity	6/264	157/18337	0.0262893	0.248493	0.217205	CEACAM1/SLC10A3/SLC16A5/SLC27A1/SLC38A4/SLC7A2	6
BP	GO:1903036	positive regulation of response to wounding	4/259	72/18862	0.0172478	0.190567	0.160517	SERPINE1/ANXA1/FERMT2/MDK	4	MF	GO:0060090	molecular adaptor activity	10/264	342/18337	0.0268774	0.248493	0.217205	CNKSR1/FLRT3/FSCN1/IRS1/NUP153/PDE4DIP/RAD50/SAV1/SHANK2/WWC1	10
BP	GO:0010934	macrophage cytokine production	2/259	15/18862	0.0175299	0.190567	0.160517	CD74/GPRC5B	2	MF	GO:0005342	organic acid transmembrane transporter activity	6/264	158/18337	0.0270103	0.248493	0.217205	CEACAM1/SLC10A3/SLC16A5/SLC27A1/SLC38A4/SLC7A2	6
BP	GO:0032486	Rap protein signal transduction	2/259	15/18862	0.0175299	0.190567	0.160517	CBL/RDX	2	MF	GO:0001147	transcription termination site sequence-specific DNA binding	1/264	2/18337	0.0285877	0.248493	0.217205	XRN2	1
BP	GO:0032897	negative regulation of viral transcription	2/259	15/18862	0.0175299	0.190567	0.160517	ZFP36/TRIM31	2	MF	GO:0004084	branched-chain-amino-acid transaminase activity	1/264	2/18337	0.0285877	0.248493	0.217205	BCAT1	1
BP	GO:0042159	lipoprotein catabolic process	2/259	15/18862	0.0175299	0.190567	0.160517	APOE/ABHD17C	2	MF	GO:0005093	Rab GDP-dissociation inhibitor activity	1/264	2/18337	0.0285877	0.248493	0.217205	GDI1	1
BP	GO:0045198	establishment of epithelial cell apical/basal polarity	2/259	15/18862	0.0175299	0.190567	0.160517	MSN/OPHN1	2	MF	GO:0008124	4-alpha-hydroxytetrahydrobiopterin dehydratase activity	1/264	2/18337	0.0285877	0.248493	0.217205	PCBD1	1
BP	GO:0048532	anatomical structure arrangement	2/259	15/18862	0.0175299	0.190567	0.160517	SEMA3A/PAX2	2	MF	GO:0016492	G protein-coupled neurotensin receptor activity	1/264	2/18337	0.0285877	0.248493	0.217205	NTSR1	1
BP	GO:0060099	regulation of phagocytosis, engulfment	2/259	15/18862	0.0175299	0.190567	0.160517	F2RL1/GATA2	2	MF	GO:0019948	SUMO activating enzyme activity	1/264	2/18337	0.0285877	0.248493	0.217205	UBA2	1
BP	GO:0060211	regulation of nuclear-transcribed mRNA poly(A) tail shortening	2/259	15/18862	0.0175299	0.190567	0.160517	ZFP36/TOB1	2	MF	GO:0033878	hormone-sensitive lipase activity	1/264	2/18337	0.0285877	0.248493	0.217205	ABHD2	1
BP	GO:0072160	nephron tubule epithelial cell differentiation	2/259	15/18862	0.0175299	0.190567	0.160517	WWTR1/PAX2	2	MF	GO:0035718	macrophage migration inhibitory factor binding	1/264	2/18337	0.0285877	0.248493	0.217205	CD74	1
BP	GO:1900153	positive regulation of nuclear-transcribed mRNA catabolic process, deadenylation-dependent decay	2/259	15/18862	0.0175299	0.190567	0.160517	ZFP36/TOB1	2	MF	GO:0036384	cytidine-diphosphatase activity	1/264	2/18337	0.0285877	0.248493	0.217205	ENTPD6	1
BP	GO:2000345	regulation of hepatocyte proliferation	2/259	15/18862	0.0175299	0.190567	0.160517	MDK/SULF2	2	MF	GO:0038131	neuregulin receptor activity	1/264	2/18337	0.0285877	0.248493	0.217205	ERBB3	1
BP	GO:2001279	regulation of unsaturated fatty acid biosynthetic process	2/259	15/18862	0.0175299	0.190567	0.160517	CD74/ANXA1	2	MF	GO:0047389	glycerophosphocholine phosphodiesterase activity	1/264	2/18337	0.0285877	0.248493	0.217205	GDPD5	1
BP	GO:0035305	negative regulation of dephosphorylation	5/259	110/18862	0.0179149	0.19423	0.163603	IKBKB/ELFN1/DLG3/PHACTR3/SEMA4D	5	MF	GO:0052654	L-leucine transaminase activity	1/264	2/18337	0.0285877	0.248493	0.217205	BCAT1	1
BP	GO:0060485	mesenchyme development	9/259	287/18862	0.0180339	0.19472	0.164015	WWTR1/TGFBR3/DAB2IP/SEMA4G/FERMT2/SEMA3A/PAX2/MDK/SEMA4D	9	MF	GO:0052655	L-valine transaminase activity	1/264	2/18337	0.0285877	0.248493	0.217205	BCAT1	1
BP	GO:0042246	tissue regeneration	4/259	73/18862	0.0180564	0.19472	0.164015	MTPN/PPP3CA/ANXA1/MDK	4	MF	GO:0052656	L-isoleucine transaminase activity	1/264	2/18337	0.0285877	0.248493	0.217205	BCAT1	1
BP	GO:1901888	regulation of cell junction assembly	7/259	195/18862	0.0183813	0.197697	0.166523	PRKCH/IKBKB/DUSP22/RAB17/PPP1R9A/FERMT2/SEMA4D	7	MF	GO:0086020	gap junction channel activity involved in SA node cell-atrial cardiac muscle cell electrical coupling	1/264	2/18337	0.0285877	0.248493	0.217205	GJC1	1
BP	GO:0002286	T cell activation involved in immune response	5/259	111/18862	0.0185565	0.197766	0.166581	F2RL1/CD74/FOXP1/ANXA1/MDK	5	MF	GO:0086077	gap junction channel activity involved in AV node cell-bundle of His cell electrical coupling	1/264	2/18337	0.0285877	0.248493	0.217205	GJC1	1
BP	GO:0022612	gland morphogenesis	5/259	111/18862	0.0185565	0.197766	0.166581	MSN/NTN4/SEMA3A/MDK/SULF2	5	MF	GO:0106245	L-serine-phosphatidylethanolamine phosphatidyltransferase activity	1/264	2/18337	0.0285877	0.248493	0.217205	PTDSS2	1
BP	GO:0046596	regulation of viral entry into host cell	3/259	41/18862	0.0185833	0.197766	0.166581	CD74/LY6E/TRIM31	3	MF	GO:1990003	inosine-diphosphatase activity	1/264	2/18337	0.0285877	0.248493	0.217205	ENTPD6	1
BP	GO:0072091	regulation of stem cell proliferation	3/259	41/18862	0.0185833	0.197766	0.166581	NF2/PDCD2/FERMT2	3	MF	GO:1990931	RNA N6-methyladenosine dioxygenase activity	1/264	2/18337	0.0285877	0.248493	0.217205	ALKBH5	1
BP	GO:0031960	response to corticosteroid	6/259	152/18862	0.0186325	0.197768	0.166583	FOSL1/ERRFI1/ZFP36/ANXA1/HNMT/ANXA3	6
BP	GO:0044409	entry into host	6/259	153/18862	0.0191779	0.201773	0.169956	CD74/CBL/VAMP8/NUP153/LY6E/TRIM31	6
BP	GO:0051261	protein depolymerization	5/259	112/18862	0.0192131	0.201773	0.169956	MTPN/MICAL1/F2RL1/RDX/NES	5
BP	GO:0034248	regulation of cellular amide metabolic process	13/259	494/18862	0.0194267	0.201773	0.169956	MTPN/LARP4B/NCK2/ZFP36/APOE/TOB1/GRB7/IGF2BP1/SAMD4B/GSAP/DDX3X/FXR2/LARP4	13
BP	GO:0014065	phosphatidylinositol 3-kinase signaling	6/259	154/18862	0.019734	0.201773	0.169956	DAB2IP/F2RL1/UNC5B/CBL/PLXNB1/SEMA4D	6
BP	GO:0051668	localization within membrane	4/259	75/18862	0.0197432	0.201773	0.169956	ITGB2/APOE/FNTA/DLG3	4
BP	GO:0006509	membrane protein ectodomain proteolysis	3/259	42/18862	0.0198143	0.201773	0.169956	APOE/ADAM10/MMP7	3
BP	GO:0045616	regulation of keratinocyte differentiation	3/259	42/18862	0.0198143	0.201773	0.169956	PRKCH/ERRFI1/ZFP36	3
BP	GO:0046782	regulation of viral transcription	3/259	42/18862	0.0198143	0.201773	0.169956	POLR2A/ZFP36/TRIM31	3
BP	GO:0031269	pseudopodium assembly	2/259	16/18862	0.0198548	0.201773	0.169956	F2RL1/CDC42EP5	2
BP	GO:0061081	positive regulation of myeloid leukocyte cytokine production involved in immune response	2/259	16/18862	0.0198548	0.201773	0.169956	CD74/GPRC5B	2
BP	GO:0070365	hepatocyte differentiation	2/259	16/18862	0.0198548	0.201773	0.169956	ANXA1/TAF10	2
BP	GO:0099558	maintenance of synapse structure	2/259	16/18862	0.0198548	0.201773	0.169956	OPHN1/PCLO	2
BP	GO:1904862	inhibitory synapse assembly	2/259	16/18862	0.0198548	0.201773	0.169956	PLXNB1/SEMA4D	2
BP	GO:1905153	regulation of membrane invagination	2/259	16/18862	0.0198548	0.201773	0.169956	F2RL1/GATA2	2
BP	GO:0008543	fibroblast growth factor receptor signaling pathway	5/259	113/18862	0.0198848	0.201773	0.169956	NDST1/POLR2A/ESRP1/CBL/SULF2	5
BP	GO:0048675	axon extension	5/259	114/18862	0.0205717	0.201773	0.169956	SEMA4G/APOE/GDI1/SEMA3A/SEMA4D	5
BP	GO:0002792	negative regulation of peptide secretion	4/259	76/18862	0.0206219	0.201773	0.169956	PPP3CA/CD74/APOE/ANXA1	4
BP	GO:0032102	negative regulation of response to external stimulus	11/259	394/18862	0.0207113	0.201773	0.169956	PLAT/TSPAN8/SEMA4G/SERPINE1/PLAU/APOE/NLRC5/LYAR/SEMA3A/MDK/SEMA4D	11
BP	GO:0002446	neutrophil mediated immunity	13/259	499/18862	0.020898	0.201773	0.169956	ITGB2/F2RL1/B4GALT1/VAMP8/PLAU/ADAM10/IQGAP2/IGF2R/DDX3X/ANXA3/CREG1/NBEAL2/SERPINA1	13
BP	GO:0030517	negative regulation of axon extension	3/259	43/18862	0.0210892	0.201773	0.169956	SEMA4G/SEMA3A/SEMA4D	3
BP	GO:0034142	toll-like receptor 4 signaling pathway	3/259	43/18862	0.0210892	0.201773	0.169956	DAB2IP/ITGB2/F2RL1	3
BP	GO:0061383	trabecula morphogenesis	3/259	43/18862	0.0210892	0.201773	0.169956	TGFBR3/PLXNB1/SEMA4D	3
BP	GO:1903829	positive regulation of cellular protein localization	9/259	295/18862	0.0211214	0.201773	0.169956	WWTR1/CDK5RAP3/ITGB2/PRKCH/RDX/MSN/FERMT2/ABHD17C/CD2AP	9
BP	GO:0042119	neutrophil activation	13/259	500/18862	0.021202	0.201773	0.169956	ITGB2/F2RL1/B4GALT1/VAMP8/PLAU/ADAM10/IQGAP2/IGF2R/DDX3X/ANXA3/CREG1/NBEAL2/SERPINA1	13
BP	GO:0001704	formation of primary germ layer	5/259	115/18862	0.021274	0.201773	0.169956	ITGB2/NF2/DUSP4/PAX2/CTR9	5
BP	GO:0034404	nucleobase-containing small molecule biosynthetic process	5/259	115/18862	0.021274	0.201773	0.169956	PDE4C/NUDT4/PRTFDC1/GDA/ENTPD6	5
BP	GO:0043407	negative regulation of MAP kinase activity	4/259	77/18862	0.0215243	0.201773	0.169956	CDK5RAP3/DAB2IP/DUSP4/APOE	4
BP	GO:0051057	positive regulation of small GTPase mediated signal transduction	4/259	77/18862	0.0215243	0.201773	0.169956	SHC1/F2RL1/NET1/GPR35	4
BP	GO:1904019	epithelial cell apoptotic process	5/259	116/18862	0.0219917	0.201773	0.169956	DAB2IP/SERPINE1/ZFP36/MDK/GATA2	5
BP	GO:0006352	DNA-templated transcription, initiation	8/259	249/18862	0.0220532	0.201773	0.169956	WWTR1/FOSL1/POLR2A/HNF4G/RRN3/THRA/POLR1E/TAF10	8
BP	GO:0048872	homeostasis of number of cells	8/259	249/18862	0.0220532	0.201773	0.169956	TGFBR3/CDK5RAP3/CD74/ZFP36/ANXA1/LYAR/THRA/GATA2	8
BP	GO:0044106	cellular amine metabolic process	6/259	158/18862	0.0220685	0.201773	0.169956	MTPN/SAT1/ITGB2/SRM/HNMT/GDPD3	6
BP	GO:0002888	positive regulation of myeloid leukocyte mediated immunity	2/259	17/18862	0.0223009	0.201773	0.169956	ITGB2/F2RL1	2
BP	GO:0006595	polyamine metabolic process	2/259	17/18862	0.0223009	0.201773	0.169956	SAT1/SRM	2
BP	GO:0010612	regulation of cardiac muscle adaptation	2/259	17/18862	0.0223009	0.201773	0.169956	PPP3CA/ERRFI1	2
BP	GO:0031268	pseudopodium organization	2/259	17/18862	0.0223009	0.201773	0.169956	F2RL1/CDC42EP5	2
BP	GO:1900151	regulation of nuclear-transcribed mRNA catabolic process, deadenylation-dependent decay	2/259	17/18862	0.0223009	0.201773	0.169956	ZFP36/TOB1	2
BP	GO:1900424	regulation of defense response to bacterium	2/259	17/18862	0.0223009	0.201773	0.169956	F2RL1/FOXP1	2
BP	GO:1903242	regulation of cardiac muscle hypertrophy in response to stress	2/259	17/18862	0.0223009	0.201773	0.169956	PPP3CA/ERRFI1	2
BP	GO:0060711	labyrinthine layer development	3/259	44/18862	0.0224081	0.201773	0.169956	PLCD3/SPINT1/ST14	3
BP	GO:0050772	positive regulation of axonogenesis	4/259	78/18862	0.0224505	0.201773	0.169956	GDI1/METRN/PLXNB1/SEMA4D	4
BP	GO:0070373	negative regulation of ERK1 and ERK2 cascade	4/259	78/18862	0.0224505	0.201773	0.169956	DAB2IP/ERRFI1/DUSP4/NDRG2	4
BP	GO:0006486	protein glycosylation	8/259	250/18862	0.0225222	0.201773	0.169956	B4GALT1/GALNT5/FUT2/ACER2/ST6GAL1/SLC39A8/TMTC2/GCNT1	8
BP	GO:0043413	macromolecule glycosylation	8/259	250/18862	0.0225222	0.201773	0.169956	B4GALT1/GALNT5/FUT2/ACER2/ST6GAL1/SLC39A8/TMTC2/GCNT1	8
BP	GO:0050807	regulation of synapse organization	7/259	204/18862	0.022874	0.201773	0.169956	DAB2IP/RAB17/APOE/ADAM10/PPP1R9A/ABHD17C/SEMA4D	7
BP	GO:0071560	cellular response to transforming growth factor beta stimulus	8/259	251/18862	0.0229983	0.201773	0.169956	TGFBR3/CBL/DUSP22/FNTA/EID2/SLC2A10/FERMT2/ONECUT2	8
BP	GO:0051048	negative regulation of secretion	6/259	160/18862	0.0233028	0.201773	0.169956	PPP3CA/CD74/VAMP8/APOE/ANXA1/PPP1R9A	6
BP	GO:0001892	embryonic placenta development	4/259	79/18862	0.0234006	0.201773	0.169956	PLCD3/SPINT1/ST14/GATA2	4
BP	GO:0002685	regulation of leukocyte migration	7/259	205/18862	0.0234161	0.201773	0.169956	F2RL1/CD74/SERPINE1/ANXA1/ADAM10/MSN/MDK	7
BP	GO:0070372	regulation of ERK1 and ERK2 cascade	9/259	301/18862	0.0236749	0.201773	0.169956	DAB2IP/SHC1/F2RL1/CD74/ERRFI1/DUSP4/APOE/FERMT2/NDRG2	9
BP	GO:0031018	endocrine pancreas development	3/259	45/18862	0.0237711	0.201773	0.169956	ANXA1/PAX6/ONECUT2	3
BP	GO:0090102	cochlea development	3/259	45/18862	0.0237711	0.201773	0.169956	ADAM10/PAX2/GATA2	3
BP	GO:1900087	positive regulation of G1/S transition of mitotic cell cycle	3/259	45/18862	0.0237711	0.201773	0.169956	ANXA1/RDX/DDX3X	3
BP	GO:0099173	postsynapse organization	6/259	161/18862	0.023937	0.201773	0.169956	APOE/ADAM10/PPP1R9A/FNTA/OPHN1/ABHD17C	6
BP	GO:0017148	negative regulation of translation	7/259	206/18862	0.0239669	0.201773	0.169956	ZFP36/TOB1/GRB7/IGF2BP1/SAMD4B/DDX3X/FXR2	7
BP	GO:0002688	regulation of leukocyte chemotaxis	5/259	119/18862	0.0242385	0.201773	0.169956	F2RL1/CD74/SERPINE1/ADAM10/MDK	5
BP	GO:0045446	endothelial cell differentiation	5/259	119/18862	0.0242385	0.201773	0.169956	F2RL1/IKBKB/RDX/MSN/ACVR2B	5
BP	GO:0002523	leukocyte migration involved in inflammatory response	2/259	18/18862	0.0248644	0.201773	0.169956	ITGB2/MDK	2
BP	GO:0030011	maintenance of cell polarity	2/259	18/18862	0.0248644	0.201773	0.169956	PDZD11/DST	2
BP	GO:0032930	positive regulation of superoxide anion generation	2/259	18/18862	0.0248644	0.201773	0.169956	ITGB2/F2RL1	2
BP	GO:2000641	regulation of early endosome to late endosome transport	2/259	18/18862	0.0248644	0.201773	0.169956	RDX/MSN	2
BP	GO:2000696	regulation of epithelial cell differentiation involved in kidney development	2/259	18/18862	0.0248644	0.201773	0.169956	WWTR1/PAX2	2
BP	GO:0043244	regulation of protein-containing complex disassembly	5/259	120/18862	0.0250191	0.201773	0.169956	MTPN/F2RL1/RDX/BNIP3/NES	5
BP	GO:0006195	purine nucleotide catabolic process	3/259	46/18862	0.025178	0.201773	0.169956	PDE4C/NUDT4/GDA	3
BP	GO:0043303	mast cell degranulation	3/259	46/18862	0.025178	0.201773	0.169956	CBL/VAMP8/GATA2	3
BP	GO:0050919	negative chemotaxis	3/259	46/18862	0.025178	0.201773	0.169956	SEMA4G/SEMA3A/SEMA4D	3
BP	GO:0051489	regulation of filopodium assembly	3/259	46/18862	0.025178	0.201773	0.169956	RAB17/PPP1R9A/FXR2	3
BP	GO:0009308	amine metabolic process	6/259	163/18862	0.0252399	0.201773	0.169956	MTPN/SAT1/ITGB2/SRM/HNMT/GDPD3	6
BP	GO:0034250	positive regulation of cellular amide metabolic process	6/259	163/18862	0.0252399	0.201773	0.169956	LARP4B/NCK2/GSAP/DDX3X/FXR2/LARP4	6
BP	GO:0060964	regulation of gene silencing by miRNA	5/259	121/18862	0.0258156	0.201773	0.169956	PPP3CA/POLR2A/NUP153/ZFP36/NUP98	5
BP	GO:0060326	cell chemotaxis	9/259	306/18862	0.0259654	0.201773	0.169956	ITGB2/F2RL1/CD74/SERPINE1/ANXA1/ADAM10/CXCL5/MDK/LYST	9
BP	GO:0071559	response to transforming growth factor beta	8/259	257/18862	0.0260046	0.201773	0.169956	TGFBR3/CBL/DUSP22/FNTA/EID2/SLC2A10/FERMT2/ONECUT2	8
BP	GO:0002279	mast cell activation involved in immune response	3/259	47/18862	0.0266289	0.201773	0.169956	CBL/VAMP8/GATA2	3
BP	GO:0002448	mast cell mediated immunity	3/259	47/18862	0.0266289	0.201773	0.169956	CBL/VAMP8/GATA2	3
BP	GO:0031952	regulation of protein autophosphorylation	3/259	47/18862	0.0266289	0.201773	0.169956	RAD50/ERRFI1/DDX3X	3
BP	GO:0034260	negative regulation of GTPase activity	3/259	47/18862	0.0266289	0.201773	0.169956	DAB2IP/RDX/IQGAP2	3
BP	GO:0045581	negative regulation of T cell differentiation	3/259	47/18862	0.0266289	0.201773	0.169956	CD74/ANXA1/MDK	3
BP	GO:0002086	diaphragm contraction	1/259	2/18862	0.0272748	0.201773	0.169956	TNNC1	1
BP	GO:0002415	immunoglobulin transcytosis in epithelial cells mediated by polymeric immunoglobulin receptor	1/259	2/18862	0.0272748	0.201773	0.169956	RAB17	1
BP	GO:0002538	arachidonic acid metabolite production involved in inflammatory response	1/259	2/18862	0.0272748	0.201773	0.169956	SERPINE1	1
BP	GO:0002540	leukotriene production involved in inflammatory response	1/259	2/18862	0.0272748	0.201773	0.169956	SERPINE1	1
BP	GO:0006876	cellular cadmium ion homeostasis	1/259	2/18862	0.0272748	0.201773	0.169956	SLC39A8	1
BP	GO:0008050	female courtship behavior	1/259	2/18862	0.0272748	0.201773	0.169956	THRA	1
BP	GO:0009098	leucine biosynthetic process	1/259	2/18862	0.0272748	0.201773	0.169956	BCAT1	1
BP	GO:0009447	putrescine catabolic process	1/259	2/18862	0.0272748	0.201773	0.169956	SAT1	1
BP	GO:0010725	regulation of primitive erythrocyte differentiation	1/259	2/18862	0.0272748	0.201773	0.169956	GATA2	1
BP	GO:0010877	lipid transport involved in lipid storage	1/259	2/18862	0.0272748	0.201773	0.169956	APOE	1
BP	GO:0014846	esophagus smooth muscle contraction	1/259	2/18862	0.0272748	0.201773	0.169956	SULF2	1
BP	GO:0015757	galactose transmembrane transport	1/259	2/18862	0.0272748	0.201773	0.169956	SLC2A10	1
BP	GO:0017055	negative regulation of RNA polymerase II transcription preinitiation complex assembly	1/259	2/18862	0.0272748	0.201773	0.169956	THRA	1
BP	GO:0019417	sulfur oxidation	1/259	2/18862	0.0272748	0.201773	0.169956	MICAL1	1
BP	GO:0031443	fast-twitch skeletal muscle fiber contraction	1/259	2/18862	0.0272748	0.201773	0.169956	SYNM	1
BP	GO:0032902	nerve growth factor production	1/259	2/18862	0.0272748	0.201773	0.169956	PCSK6	1
BP	GO:0032917	polyamine acetylation	1/259	2/18862	0.0272748	0.201773	0.169956	SAT1	1
BP	GO:0032918	spermidine acetylation	1/259	2/18862	0.0272748	0.201773	0.169956	SAT1	1
BP	GO:0033364	mast cell secretory granule organization	1/259	2/18862	0.0272748	0.201773	0.169956	LYST	1
BP	GO:0034140	negative regulation of toll-like receptor 3 signaling pathway	1/259	2/18862	0.0272748	0.201773	0.169956	F2RL1	1
BP	GO:0035504	regulation of myosin light chain kinase activity	1/259	2/18862	0.0272748	0.201773	0.169956	FERMT2	1
BP	GO:0035505	positive regulation of myosin light chain kinase activity	1/259	2/18862	0.0272748	0.201773	0.169956	FERMT2	1
BP	GO:0035854	eosinophil fate commitment	1/259	2/18862	0.0272748	0.201773	0.169956	GATA2	1
BP	GO:0039003	pronephric field specification	1/259	2/18862	0.0272748	0.201773	0.169956	PAX2	1
BP	GO:0039017	pattern specification involved in pronephros development	1/259	2/18862	0.0272748	0.201773	0.169956	PAX2	1
BP	GO:0042667	auditory receptor cell fate specification	1/259	2/18862	0.0272748	0.201773	0.169956	ESRP1	1
BP	GO:0043311	positive regulation of eosinophil degranulation	1/259	2/18862	0.0272748	0.201773	0.169956	F2RL1	1
BP	GO:0045105	intermediate filament polymerization or depolymerization	1/259	2/18862	0.0272748	0.201773	0.169956	NES	1
BP	GO:0045914	negative regulation of catecholamine metabolic process	1/259	2/18862	0.0272748	0.201773	0.169956	ITGB2	1
BP	GO:0045963	negative regulation of dopamine metabolic process	1/259	2/18862	0.0272748	0.201773	0.169956	ITGB2	1
BP	GO:0046041	ITP metabolic process	1/259	2/18862	0.0272748	0.201773	0.169956	AK3	1
BP	GO:0046832	negative regulation of RNA export from nucleus	1/259	2/18862	0.0272748	0.201773	0.169956	NUP153	1
BP	GO:0055071	manganese ion homeostasis	1/259	2/18862	0.0272748	0.201773	0.169956	SLC39A8	1
BP	GO:0060051	negative regulation of protein glycosylation	1/259	2/18862	0.0272748	0.201773	0.169956	ACER2	1
BP	GO:0060816	random inactivation of X chromosome	1/259	2/18862	0.0272748	0.201773	0.169956	RLIM	1
BP	GO:0061591	calcium activated galactosylceramide scrambling	1/259	2/18862	0.0272748	0.201773	0.169956	ANO9	1
BP	GO:0070489	T cell aggregation	1/259	2/18862	0.0272748	0.201773	0.169956	MSN	1
BP	GO:0070950	regulation of neutrophil mediated killing of bacterium	1/259	2/18862	0.0272748	0.201773	0.169956	F2RL1	1
BP	GO:0070951	regulation of neutrophil mediated killing of gram-negative bacterium	1/259	2/18862	0.0272748	0.201773	0.169956	F2RL1	1
BP	GO:0070960	positive regulation of neutrophil mediated cytotoxicity	1/259	2/18862	0.0272748	0.201773	0.169956	F2RL1	1
BP	GO:0070961	positive regulation of neutrophil mediated killing of symbiont cell	1/259	2/18862	0.0272748	0.201773	0.169956	F2RL1	1
BP	GO:0071228	cellular response to tumor cell	1/259	2/18862	0.0272748	0.201773	0.169956	TXNIP	1
BP	GO:0072004	kidney field specification	1/259	2/18862	0.0272748	0.201773	0.169956	PAX2	1
BP	GO:0072216	positive regulation of metanephros development	1/259	2/18862	0.0272748	0.201773	0.169956	PAX2	1
BP	GO:0072298	regulation of metanephric glomerulus development	1/259	2/18862	0.0272748	0.201773	0.169956	PAX2	1
BP	GO:0072300	positive regulation of metanephric glomerulus development	1/259	2/18862	0.0272748	0.201773	0.169956	PAX2	1
BP	GO:0072304	regulation of mesenchymal cell apoptotic process involved in metanephric nephron morphogenesis	1/259	2/18862	0.0272748	0.201773	0.169956	PAX2	1
BP	GO:0072305	negative regulation of mesenchymal cell apoptotic process involved in metanephric nephron morphogenesis	1/259	2/18862	0.0272748	0.201773	0.169956	PAX2	1
BP	GO:0072309	mesenchymal stem cell maintenance involved in metanephric nephron morphogenesis	1/259	2/18862	0.0272748	0.201773	0.169956	PAX2	1
BP	GO:0086021	SA node cell to atrial cardiac muscle cell communication by electrical coupling	1/259	2/18862	0.0272748	0.201773	0.169956	GJC1	1
BP	GO:0086053	AV node cell to bundle of His cell communication by electrical coupling	1/259	2/18862	0.0272748	0.201773	0.169956	GJC1	1
BP	GO:0090088	regulation of oligopeptide transport	1/259	2/18862	0.0272748	0.201773	0.169956	CA2	1
BP	GO:0090089	regulation of dipeptide transport	1/259	2/18862	0.0272748	0.201773	0.169956	CA2	1
BP	GO:0090176	microtubule cytoskeleton organization involved in establishment of planar polarity	1/259	2/18862	0.0272748	0.201773	0.169956	BRSK2	1
BP	GO:0090285	negative regulation of protein glycosylation in Golgi	1/259	2/18862	0.0272748	0.201773	0.169956	ACER2	1
BP	GO:0098928	presynaptic signal transduction	1/259	2/18862	0.0272748	0.201773	0.169956	PCLO	1
BP	GO:0099526	presynapse to nucleus signaling pathway	1/259	2/18862	0.0272748	0.201773	0.169956	PCLO	1
BP	GO:0106091	glial cell projection elongation	1/259	2/18862	0.0272748	0.201773	0.169956	MDK	1
BP	GO:1900135	positive regulation of renin secretion into blood stream	1/259	2/18862	0.0272748	0.201773	0.169956	F2RL1	1
BP	GO:1900200	mesenchymal cell apoptotic process involved in metanephros development	1/259	2/18862	0.0272748	0.201773	0.169956	PAX2	1
BP	GO:1900204	apoptotic process involved in metanephric collecting duct development	1/259	2/18862	0.0272748	0.201773	0.169956	PAX2	1
BP	GO:1900205	apoptotic process involved in metanephric nephron tubule development	1/259	2/18862	0.0272748	0.201773	0.169956	PAX2	1
BP	GO:1900211	regulation of mesenchymal cell apoptotic process involved in metanephros development	1/259	2/18862	0.0272748	0.201773	0.169956	PAX2	1
BP	GO:1900212	negative regulation of mesenchymal cell apoptotic process involved in metanephros development	1/259	2/18862	0.0272748	0.201773	0.169956	PAX2	1
BP	GO:1900214	regulation of apoptotic process involved in metanephric collecting duct development	1/259	2/18862	0.0272748	0.201773	0.169956	PAX2	1
BP	GO:1900215	negative regulation of apoptotic process involved in metanephric collecting duct development	1/259	2/18862	0.0272748	0.201773	0.169956	PAX2	1
BP	GO:1900217	regulation of apoptotic process involved in metanephric nephron tubule development	1/259	2/18862	0.0272748	0.201773	0.169956	PAX2	1
BP	GO:1900218	negative regulation of apoptotic process involved in metanephric nephron tubule development	1/259	2/18862	0.0272748	0.201773	0.169956	PAX2	1
BP	GO:1901147	mesenchymal cell apoptotic process involved in metanephric nephron morphogenesis	1/259	2/18862	0.0272748	0.201773	0.169956	PAX2	1
BP	GO:1902568	positive regulation of eosinophil activation	1/259	2/18862	0.0272748	0.201773	0.169956	F2RL1	1
BP	GO:1903375	facioacoustic ganglion development	1/259	2/18862	0.0272748	0.201773	0.169956	SEMA3A	1
BP	GO:1903565	negative regulation of protein localization to cilium	1/259	2/18862	0.0272748	0.201773	0.169956	LZTFL1	1
BP	GO:1903567	regulation of protein localization to ciliary membrane	1/259	2/18862	0.0272748	0.201773	0.169956	LZTFL1	1
BP	GO:1903796	negative regulation of inorganic anion transmembrane transport	1/259	2/18862	0.0272748	0.201773	0.169956	ANO9	1
BP	GO:1904049	negative regulation of spontaneous neurotransmitter secretion	1/259	2/18862	0.0272748	0.201773	0.169956	PPP1R9A	1
BP	GO:1904245	regulation of polynucleotide adenylyltransferase activity	1/259	2/18862	0.0272748	0.201773	0.169956	ZFP36	1
BP	GO:1905704	positive regulation of inhibitory synapse assembly	1/259	2/18862	0.0272748	0.201773	0.169956	SEMA4D	1
BP	GO:2000098	negative regulation of smooth muscle cell-matrix adhesion	1/259	2/18862	0.0272748	0.201773	0.169956	SERPINE1	1
BP	GO:2000448	positive regulation of macrophage migration inhibitory factor signaling pathway	1/259	2/18862	0.0272748	0.201773	0.169956	CD74	1
BP	GO:2000592	regulation of metanephric DCT cell differentiation	1/259	2/18862	0.0272748	0.201773	0.169956	PAX2	1
BP	GO:2000594	positive regulation of metanephric DCT cell differentiation	1/259	2/18862	0.0272748	0.201773	0.169956	PAX2	1
BP	GO:2000878	positive regulation of oligopeptide transport	1/259	2/18862	0.0272748	0.201773	0.169956	CA2	1
BP	GO:2000880	positive regulation of dipeptide transport	1/259	2/18862	0.0272748	0.201773	0.169956	CA2	1
BP	GO:2001148	regulation of dipeptide transmembrane transport	1/259	2/18862	0.0272748	0.201773	0.169956	CA2	1
BP	GO:2001150	positive regulation of dipeptide transmembrane transport	1/259	2/18862	0.0272748	0.201773	0.169956	CA2	1
BP	GO:2001162	positive regulation of histone H3-K79 methylation	1/259	2/18862	0.0272748	0.201773	0.169956	CTR9	1
BP	GO:1901292	nucleoside phosphate catabolic process	4/259	83/18862	0.0274434	0.201773	0.169956	PDE4C/NUDT4/GDA/ENTPD6	4
BP	GO:1990266	neutrophil migration	5/259	123/18862	0.027457	0.201773	0.169956	MCOLN2/ITGB2/CD74/CXCL5/MDK	5
BP	GO:0007163	establishment or maintenance of cell polarity	7/259	212/18862	0.0274601	0.201773	0.169956	UST/PDZD11/MSN/DST/BRSK2/OPHN1/DLG3	7
BP	GO:0002902	regulation of B cell apoptotic process	2/259	19/18862	0.0275417	0.201773	0.169956	CD74/FOXP1	2
BP	GO:0033005	positive regulation of mast cell activation	2/259	19/18862	0.0275417	0.201773	0.169956	VAMP8/GATA2	2
BP	GO:0034755	iron ion transmembrane transport	2/259	19/18862	0.0275417	0.201773	0.169956	SLC40A1/SLC39A8	2
BP	GO:0072234	metanephric nephron tubule development	2/259	19/18862	0.0275417	0.201773	0.169956	WWTR1/PAX2	2
BP	GO:1901881	positive regulation of protein depolymerization	2/259	19/18862	0.0275417	0.201773	0.169956	F2RL1/NES	2
BP	GO:0043616	keratinocyte proliferation	3/259	48/18862	0.0281236	0.204922	0.172609	ZFP36/SDR16C5/MDK	3
BP	GO:0052372	modulation by symbiont of entry into host	3/259	48/18862	0.0281236	0.204922	0.172609	CD74/LY6E/TRIM31	3
BP	GO:0060688	regulation of morphogenesis of a branching structure	3/259	48/18862	0.0281236	0.204922	0.172609	NTN4/PAX2/MDK	3
BP	GO:0060147	regulation of posttranscriptional gene silencing	5/259	124/18862	0.028302	0.205482	0.17308	PPP3CA/POLR2A/NUP153/ZFP36/NUP98	5
BP	GO:0071621	granulocyte chemotaxis	5/259	124/18862	0.028302	0.205482	0.17308	ITGB2/CD74/ANXA1/CXCL5/MDK	5
BP	GO:0046330	positive regulation of JNK cascade	4/259	84/18862	0.0285152	0.206658	0.174071	DAB2IP/F2RL1/DUSP22/SEMA3A	4
BP	GO:0050803	regulation of synapse structure or activity	7/259	214/18862	0.0286975	0.207608	0.174871	DAB2IP/RAB17/APOE/ADAM10/PPP1R9A/ABHD17C/SEMA4D	7
BP	GO:0060966	regulation of gene silencing by RNA	5/259	125/18862	0.0291634	0.210601	0.177392	PPP3CA/POLR2A/NUP153/ZFP36/NUP98	5
BP	GO:0070085	glycosylation	8/259	263/18862	0.0292748	0.211029	0.177753	B4GALT1/GALNT5/FUT2/ACER2/ST6GAL1/SLC39A8/TMTC2/GCNT1	8
BP	GO:0016049	cell growth	12/259	470/18862	0.0296033	0.212321	0.178841	MTPN/SEMA4G/SOCS2/APOE/ADAM10/NET1/GDI1/DDX3X/IP6K2/SEMA3A/CCDC85B/SEMA4D	12
BP	GO:1900182	positive regulation of protein localization to nucleus	4/259	85/18862	0.0296115	0.212321	0.178841	WWTR1/CDK5RAP3/FERMT2/CD2AP	4
BP	GO:1901879	regulation of protein depolymerization	4/259	85/18862	0.0296115	0.212321	0.178841	MTPN/F2RL1/RDX/NES	4
BP	GO:0001502	cartilage condensation	2/259	20/18862	0.0303292	0.212726	0.179182	BARX2/THRA	2
BP	GO:0007252	I-kappaB phosphorylation	2/259	20/18862	0.0303292	0.212726	0.179182	DAB2IP/IKBKB	2
BP	GO:0009083	branched-chain amino acid catabolic process	2/259	20/18862	0.0303292	0.212726	0.179182	BCAT1/DBT	2
BP	GO:0030150	protein import into mitochondrial matrix	2/259	20/18862	0.0303292	0.212726	0.179182	TIMM50/TIMM21	2
BP	GO:0031293	membrane protein intracellular domain proteolysis	2/259	20/18862	0.0303292	0.212726	0.179182	ADAM10/MMP7	2
BP	GO:0032928	regulation of superoxide anion generation	2/259	20/18862	0.0303292	0.212726	0.179182	ITGB2/F2RL1	2
BP	GO:0035089	establishment of apical/basal cell polarity	2/259	20/18862	0.0303292	0.212726	0.179182	MSN/OPHN1	2
BP	GO:0043931	ossification involved in bone maturation	2/259	20/18862	0.0303292	0.212726	0.179182	PLXNB1/SEMA4D	2
BP	GO:0046597	negative regulation of viral entry into host cell	2/259	20/18862	0.0303292	0.212726	0.179182	LY6E/TRIM31	2
BP	GO:0060445	branching involved in salivary gland morphogenesis	2/259	20/18862	0.0303292	0.212726	0.179182	NTN4/SEMA3A	2
BP	GO:0060713	labyrinthine layer morphogenesis	2/259	20/18862	0.0303292	0.212726	0.179182	SPINT1/ST14	2
BP	GO:2000178	negative regulation of neural precursor cell proliferation	2/259	20/18862	0.0303292	0.212726	0.179182	SPINT1/GATA2	2
BP	GO:0007159	leukocyte cell-cell adhesion	10/259	366/18862	0.0303518	0.212726	0.179182	ITGB2/CD74/NCK2/ANXA1/SKAP1/MSN/MDK/SLC39A8/GCNT1/SEMA4D	10
BP	GO:0050769	positive regulation of neurogenesis	7/259	217/18862	0.0306237	0.21389	0.180162	PRKCH/SPINT1/GDI1/METRN/MDK/PLXNB1/SEMA4D	7
BP	GO:1903792	negative regulation of anion transport	7/259	217/18862	0.0306237	0.21389	0.180162	PPP3CA/CD74/NUP153/APOE/ANXA1/ANO9/GDI1	7
BP	GO:0030512	negative regulation of transforming growth factor beta receptor signaling pathway	4/259	86/18862	0.0307326	0.21428	0.180491	TGFBR3/EID2/SLC2A10/ONECUT2	4
BP	GO:0001818	negative regulation of cytokine production	10/259	367/18862	0.0308404	0.214662	0.180813	F2RL1/ERRFI1/ZFP36/ANXA1/NLRC5/UBE2L6/SLC2A10/NDRG2/ANXA4/CD2AP	10
BP	GO:0051091	positive regulation of DNA-binding transcription factor activity	8/259	266/18862	0.031012	0.215485	0.181506	MTPN/PPP3CA/ITGB2/FOSL1/PRKCH/IKBKB/ANXA3/TRIM31	8
BP	GO:0045104	intermediate filament cytoskeleton organization	3/259	50/18862	0.0312443	0.216265	0.182163	DST/NES/SYNM	3
BP	GO:1904036	negative regulation of epithelial cell apoptotic process	3/259	50/18862	0.0312443	0.216265	0.182163	SERPINE1/MDK/GATA2	3
BP	GO:0097529	myeloid leukocyte migration	7/259	218/18862	0.0312846	0.216265	0.182163	MCOLN2/ITGB2/CD74/SERPINE1/ANXA1/CXCL5/MDK	7
BP	GO:0045667	regulation of osteoblast differentiation	5/259	128/18862	0.0318462	0.218873	0.184359	WWTR1/TOB1/FERMT2/ACVR2B/SEMA4D	5
BP	GO:0006029	proteoglycan metabolic process	4/259	87/18862	0.0318783	0.218873	0.184359	NDST1/UST/SLC2A10/SULF2	4
BP	GO:0099175	regulation of postsynapse organization	4/259	87/18862	0.0318783	0.218873	0.184359	APOE/ADAM10/PPP1R9A/ABHD17C	4
BP	GO:0150104	transport across blood-brain barrier	4/259	87/18862	0.0318783	0.218873	0.184359	SLC7A2/ABCC3/APOE/SLC2A10	4
BP	GO:0002699	positive regulation of immune effector process	7/259	219/18862	0.031955	0.219027	0.18449	ITGB2/F2RL1/CD74/VAMP8/ANXA1/GPRC5B/GATA2	7
CC	GO:0030175	filopodium	9/267	103/19520	1.2e-05	0.00491412	0.00425175	NF2/B4GALT1/RDX/IQGAP2/MSN/PPP1R9A/IGF2BP1/ARL4C/FXR2	9
CC	GO:0005912	adherens junction	10/267	172/19520	0.000133	0.0181779	0.0157278	NF2/PDZD11/ANXA1/RDX/ADAM10/TMEM47/FERMT2/NEXN/CCDC85B/SYNM	10
CC	GO:0005911	cell-cell junction	18/267	485/19520	0.000133009	0.0181779	0.0157278	PPP3CA/NF2/B4GALT1/PDZD11/ANXA1/RDX/ADAM10/SKAP1/TMEM47/GJC1/FERMT2/CNKSR1/SH3KBP1/NEXN/CCDC85B/SYNM/GJB3/CD2AP	18
CC	GO:0010494	cytoplasmic stress granule	6/267	73/19520	0.00048957	0.0332153	0.0287383	LARP4B/ZFP36/GRB7/IGF2BP1/DDX3X/LARP4	6
CC	GO:0009925	basal plasma membrane	11/267	240/19520	0.000490418	0.0332153	0.0287383	CA2/B4GALT1/PDZD11/RAB17/ANXA1/SLC40A1/MSN/DST/DLG3/SLC39A8/ST14	11
CC	GO:0042405	nuclear inclusion body	3/267	12/19520	0.000508085	0.0332153	0.0287383	ATXN1/NUP153/NUP98	3
CC	GO:0005925	focal adhesion	15/267	416/19520	0.000646224	0.0332153	0.0287383	ITGB2/FBLIM1/TRIP6/CBL/PLAU/ANXA1/RDX/ADAM10/GRB7/MSN/DST/IGF2R/FERMT2/SH3KBP1/NEXN	15
CC	GO:0016323	basolateral plasma membrane	10/267	211/19520	0.000678915	0.0332153	0.0287383	CA2/B4GALT1/PDZD11/RAB17/ANXA1/SLC40A1/MSN/DLG3/SLC39A8/ST14	10
CC	GO:0030055	cell-substrate junction	15/267	423/19520	0.000765909	0.0332153	0.0287383	ITGB2/FBLIM1/TRIP6/CBL/PLAU/ANXA1/RDX/ADAM10/GRB7/MSN/DST/IGF2R/FERMT2/SH3KBP1/NEXN	15
CC	GO:0098858	actin-based cell projection	10/267	216/19520	0.000812806	0.0332153	0.0287383	CA2/NF2/B4GALT1/RDX/IQGAP2/MSN/PPP1R9A/IGF2BP1/ARL4C/FXR2	10
CC	GO:0045178	basal part of cell	11/267	258/19520	0.000891143	0.0332153	0.0287383	CA2/B4GALT1/PDZD11/RAB17/ANXA1/SLC40A1/MSN/DST/DLG3/SLC39A8/ST14	11
CC	GO:0036464	cytoplasmic ribonucleoprotein granule	10/267	234/19520	0.00148655	0.0507905	0.0439445	LARP4B/APOBEC3C/ZFP36/GRB7/IGF2BP1/SAMD4B/NYNRIN/DDX3X/FXR2/LARP4	10
CC	GO:0035770	ribonucleoprotein granule	10/267	244/19520	0.00202337	0.0638141	0.0552127	LARP4B/APOBEC3C/ZFP36/GRB7/IGF2BP1/SAMD4B/NYNRIN/DDX3X/FXR2/LARP4	10
CC	GO:0070821	tertiary granule membrane	5/267	73/19520	0.00324913	0.0951532	0.0823276	ITGB2/VAMP8/PLAU/ADAM10/NBEAL2	5
CC	GO:0044326	dendritic spine neck	2/267	7/19520	0.00374088	0.102251	0.0884686	PPP1R9A/FXR2	2
CC	GO:0030027	lamellipodium	8/267	196/19520	0.00568711	0.144251	0.124808	NF2/DUSP22/RDX/IQGAP2/PPP1R9A/IGF2BP1/DDX3X/FERMT2	8
CC	GO:0033018	sarcoplasmic reticulum lumen	2/267	9/19520	0.00629808	0.144251	0.124808	MANF/CALU	2
CC	GO:0032154	cleavage furrow	4/267	54/19520	0.00633298	0.144251	0.124808	NF2/RDX/PLCD3/SPIRE2	4
CC	GO:0045240	dihydrolipoyl dehydrogenase complex	2/267	10/19520	0.00780189	0.168357	0.145664	DBT/OGDHL	2
CC	GO:0000138	Golgi trans cisterna	2/267	11/19520	0.0094501	0.193727	0.167615	B4GALT1/HID1	2
CC	GO:0043197	dendritic spine	7/267	177/19520	0.0111165	0.195434	0.169092	PPP3CA/ADAM10/PPP1R9A/IGF2BP1/OPHN1/FXR2/ABHD17C	7
CC	GO:0044615	nuclear pore nuclear basket	2/267	12/19520	0.0112385	0.195434	0.169092	NUP153/NUP98	2
CC	GO:0044309	neuron spine	7/267	178/19520	0.0114409	0.195434	0.169092	PPP3CA/ADAM10/PPP1R9A/IGF2BP1/OPHN1/FXR2/ABHD17C	7
CC	GO:0030016	myofibril	8/267	224/19520	0.0122053	0.195434	0.169092	PPP3CA/DST/PDE4DIP/AHNAK2/FERMT2/TNNC1/NEXN/SYNM	8
CC	GO:0031673	H zone	1/267	1/19520	0.0136783	0.195434	0.169092	DST	1
CC	GO:0035693	NOS2-CD74 complex	1/267	1/19520	0.0136783	0.195434	0.169092	CD74	1
CC	GO:0098594	mucin granule	1/267	1/19520	0.0136783	0.195434	0.169092	VAMP8	1
CC	GO:1990032	parallel fiber	1/267	1/19520	0.0136783	0.195434	0.169092	DAB2IP	1
CC	GO:0043292	contractile fiber	8/267	231/19520	0.0144612	0.195434	0.169092	PPP3CA/DST/PDE4DIP/AHNAK2/FERMT2/TNNC1/NEXN/SYNM	8
CC	GO:0005744	TIM23 mitochondrial import inner membrane translocase complex	2/267	14/19520	0.0152195	0.195434	0.169092	TIMM50/TIMM21	2
CC	GO:0045239	tricarboxylic acid cycle enzyme complex	2/267	14/19520	0.0152195	0.195434	0.169092	DBT/OGDHL	2
CC	GO:0032153	cell division site	4/267	72/19520	0.0170369	0.195434	0.169092	NF2/RDX/PLCD3/SPIRE2	4
CC	GO:0005795	Golgi stack	6/267	152/19520	0.0183342	0.195434	0.169092	B4GALT1/FUT2/ST6GAL1/HID1/GCNT1/SULF2	6
CC	GO:0016234	inclusion body	4/267	74/19520	0.0186584	0.195434	0.169092	XRN2/ATXN1/NUP153/NUP98	4
CC	GO:0030014	CCR4-NOT complex	2/267	16/19520	0.019713	0.195434	0.169092	ZFP36/TOB1	2
CC	GO:0005938	cell cortex	9/267	301/19520	0.0231972	0.195434	0.169092	NF2/RDX/DST/PPP1R9A/SPIRE2/FERMT2/ACTR1A/CNKSR1/PCLO	9
CC	GO:0061695	transferase complex, transferring phosphorus-containing groups	8/267	253/19520	0.0235217	0.195434	0.169092	POLR2A/IKBKB/SOCS2/REV3L/ACVR2B/POLR1E/TAF10/CTR9	8
CC	GO:0031985	Golgi cisterna	5/267	119/19520	0.0239013	0.195434	0.169092	B4GALT1/FUT2/ST6GAL1/HID1/GCNT1	5
CC	GO:0031143	pseudopodium	2/267	18/19520	0.0246885	0.195434	0.169092	F2RL1/MSN	2
CC	GO:0043034	costamere	2/267	18/19520	0.0246885	0.195434	0.169092	AHNAK2/SYNM	2
CC	GO:0030667	secretory granule membrane	9/267	305/19520	0.0249844	0.195434	0.169092	ITGB2/B4GALT1/VAMP8/PLAU/ADAM10/IQGAP2/IGF2R/ICA1/NBEAL2	9
CC	GO:0030139	endocytic vesicle	9/267	307/19520	0.0259138	0.195434	0.169092	DAB2IP/CD74/VAMP8/RAB17/APOE/IGF2R/ANXA3/SH3KBP1/CD2AP	9
CC	GO:0031252	cell leading edge	11/267	411/19520	0.0265376	0.195434	0.169092	NF2/DUSP22/CLIP1/RDX/IQGAP2/DST/PPP1R9A/IGF2BP1/DDX3X/FERMT2/CD2AP	11
CC	GO:0005953	CAAX-protein geranylgeranyltransferase complex	1/267	2/19520	0.0271702	0.195434	0.169092	FNTA	1
CC	GO:0005965	protein farnesyltransferase complex	1/267	2/19520	0.0271702	0.195434	0.169092	FNTA	1
CC	GO:0032311	angiogenin-PRI complex	1/267	2/19520	0.0271702	0.195434	0.169092	RNH1	1
CC	GO:0034687	integrin alphaL-beta2 complex	1/267	2/19520	0.0271702	0.195434	0.169092	ITGB2	1
CC	GO:0034688	integrin alphaM-beta2 complex	1/267	2/19520	0.0271702	0.195434	0.169092	ITGB2	1
CC	GO:0034689	integrin alphaX-beta2 complex	1/267	2/19520	0.0271702	0.195434	0.169092	ITGB2	1
CC	GO:0035692	macrophage migration inhibitory factor receptor complex	1/267	2/19520	0.0271702	0.195434	0.169092	CD74	1
CC	GO:0044301	climbing fiber	1/267	2/19520	0.0271702	0.195434	0.169092	DAB2IP	1
CC	GO:0060053	neurofilament cytoskeleton	1/267	2/19520	0.0271702	0.195434	0.169092	SYNM	1
CC	GO:0061851	leading edge of lamellipodium	1/267	2/19520	0.0271702	0.195434	0.169092	DUSP22	1
CC	GO:0070435	Shc-EGFR complex	1/267	2/19520	0.0271702	0.195434	0.169092	SHC1	1
CC	GO:1990026	hippocampal mossy fiber expansion	1/267	2/19520	0.0271702	0.195434	0.169092	MICAL1	1
CC	GO:1990597	AIP1-IRE1 complex	1/267	2/19520	0.0271702	0.195434	0.169092	DAB2IP	1
CC	GO:1990761	growth cone lamellipodium	1/267	2/19520	0.0271702	0.195434	0.169092	PPP1R9A	1
CC	GO:0019897	extrinsic component of plasma membrane	6/267	169/19520	0.0289764	0.204833	0.177224	PPP3CA/ERRFI1/ANXA1/FERMT2/PLEKHA4/ST14	6
CC	GO:0034361	very-low-density lipoprotein particle	2/267	20/19520	0.0301166	0.205797	0.178058	APOL1/APOE	2
CC	GO:0034385	triglyceride-rich plasma lipoprotein particle	2/267	20/19520	0.0301166	0.205797	0.178058	APOL1/APOE	2
CC	GO:0034399	nuclear periphery	5/267	128/19520	0.0314132	0.208341	0.180259	ATXN1/NUP153/HAT1/PHACTR3/NUP98	5
CC	GO:0055038	recycling endosome membrane	4/267	87/19520	0.0315052	0.208341	0.180259	MCOLN2/VAMP8/RAB17/ABHD17C	4
CC	GO:0005922	connexin complex	2/267	21/19520	0.0329916	0.214707	0.185767	GJC1/GJB3	2
MF	GO:0017124	SH3 domain binding	10/264	128/18337	1.65e-05	0.00989482	0.00843235	MICAL1/DAB2IP/ELMO3/CBL/ERRFI1/ADAM10/SKAP1/SH3KBP1/CD2AP/SH3BGRL2	10
MF	GO:0004859	phospholipase inhibitor activity	4/264	13/18337	2.71e-05	0.00989482	0.00843235	ANXA1/ANXA9/ANXA3/ANXA4	4
MF	GO:0019834	phospholipase A2 inhibitor activity	3/264	6/18337	5.71e-05	0.013906	0.0118507	ANXA1/ANXA9/ANXA3	3
MF	GO:0055102	lipase inhibitor activity	4/264	18/18337	0.000109616	0.0200049	0.0170481	ANXA1/ANXA9/ANXA3/ANXA4	4
MF	GO:0030215	semaphorin receptor binding	4/264	23/18337	0.000299736	0.0437615	0.0372935	SEMA4G/SEMA3A/PLXNB1/SEMA4D	4
MF	GO:0005544	calcium-dependent phospholipid binding	5/264	54/18337	0.00105911	0.128859	0.109813	ANXA1/ANXA9/ANXA3/PCLO/ANXA4	5
MF	GO:0005096	GTPase activator activity	11/264	276/18337	0.00227567	0.216117	0.184175	SYDE1/DAB2IP/RGS20/RASGRP3/ERRFI1/IQGAP2/GDI1/TBC1D8/RALBP1/OPHN1/PLXNB1	11
MF	GO:0016407	acetyltransferase activity	6/264	95/18337	0.00251072	0.216117	0.184175	SAT1/HAT1/LPCAT4/DBT/TAF10/NAT8L	6
MF	GO:1990782	protein tyrosine kinase binding	6/264	98/18337	0.00293442	0.216117	0.184175	PITPNM2/SHC1/CBL/DUSP22/TOB1/FNTA	6
MF	GO:0030971	receptor tyrosine kinase binding	5/264	72/18337	0.00380108	0.216117	0.184175	PITPNM2/SHC1/CBL/TOB1/FNTA	5
MF	GO:0004857	enzyme inhibitor activity	13/264	385/18337	0.00399169	0.216117	0.184175	TXNIP/RNH1/SERPINE1/ANXA1/ANXA9/IQGAP2/SPINT1/ELFN1/PHACTR3/RARRES1/ANXA3/ANXA4/SERPINA1	13
MF	GO:0070063	RNA polymerase binding	5/264	73/18337	0.00403357	0.216117	0.184175	PHRF1/ZFP36/RRN3/TAF10/CTR9	5
MF	GO:0003779	actin binding	14/264	439/18337	0.00473057	0.216117	0.184175	MICAL1/NF2/RDX/IQGAP2/MSN/DST/PPP1R9A/SPIRE2/FERMT2/OPHN1/PHACTR3/TNNC1/FMNL2/NEXN	14
MF	GO:0051020	GTPase binding	9/264	222/18337	0.00499294	0.216117	0.184175	MICAL1/RASGRP3/ERRFI1/IQGAP2/PPP1R9A/BNIP3/RALBP1/TNPO3/CDC42EP5	9
MF	GO:0046332	SMAD binding	5/264	77/18337	0.00506574	0.216117	0.184175	TGFBR3/TOB1/EID2/PAX6/FERMT2	5
MF	GO:0017169	CDP-alcohol phosphatidyltransferase activity	2/264	8/18337	0.00546028	0.216117	0.184175	CDS1/PTDSS2	2
MF	GO:0005126	cytokine receptor binding	10/264	270/18337	0.00591978	0.216117	0.184175	TGFBR3/TIMM50/DAB2IP/SHC1/TRIP6/SOCS2/CXCL5/FERMT2/NES/CD2AP	10
MF	GO:0005543	phospholipid binding	14/264	451/18337	0.00596377	0.216117	0.184175	PITPNM2/DAB2IP/SHC1/APOE/ANXA1/GRB7/ANXA9/IQGAP2/FERMT2/OPHN1/PLEKHA4/ANXA3/PCLO/ANXA4	14
MF	GO:0045499	chemorepellent activity	3/264	27/18337	0.00668469	0.216117	0.184175	SEMA4G/SEMA3A/SEMA4D	3
MF	GO:0070717	poly-purine tract binding	3/264	28/18337	0.00740825	0.216117	0.184175	ATXN1/DDX3X/LARP4	3
MF	GO:0051219	phosphoprotein binding	5/264	87/18337	0.00844081	0.216117	0.184175	PLAT/SHC1/NCK2/CBL/IGF2R	5
MF	GO:0005381	iron ion transmembrane transporter activity	2/264	10/18337	0.00861031	0.216117	0.184175	SLC40A1/SLC39A8	2
MF	GO:0034511	U3 snoRNA binding	2/264	10/18337	0.00861031	0.216117	0.184175	TSR1/DHX37	2
MF	GO:0036312	phosphatidylinositol 3-kinase regulatory subunit binding	2/264	10/18337	0.00861031	0.216117	0.184175	DAB2IP/CBL	2
MF	GO:0030515	snoRNA binding	3/264	32/18337	0.0107536	0.216117	0.184175	TSR1/NUDT4/DHX37	3
MF	GO:0001179	RNA polymerase I general transcription initiation factor binding	1/264	1/18337	0.0143971	0.216117	0.184175	POLR1E	1
MF	GO:0003882	CDP-diacylglycerol-serine O-phosphatidyltransferase activity	1/264	1/18337	0.0143971	0.216117	0.184175	PTDSS2	1
MF	GO:0004766	spermidine synthase activity	1/264	1/18337	0.0143971	0.216117	0.184175	SRM	1
MF	GO:0008112	nicotinamide N-methyltransferase activity	1/264	1/18337	0.0143971	0.216117	0.184175	NNMT	1
MF	GO:0008269	JAK pathway signal transduction adaptor activity	1/264	1/18337	0.0143971	0.216117	0.184175	SOCS2	1
MF	GO:0008892	guanine deaminase activity	1/264	1/18337	0.0143971	0.216117	0.184175	GDA	1
MF	GO:0008894	guanosine-5'-triphosphate,3'-diphosphate diphosphatase activity	1/264	1/18337	0.0143971	0.216117	0.184175	ENTPD6	1
MF	GO:0015164	glucuronoside transmembrane transporter activity	1/264	1/18337	0.0143971	0.216117	0.184175	ABCC3	1
MF	GO:0017188	aspartate N-acetyltransferase activity	1/264	1/18337	0.0143971	0.216117	0.184175	NAT8L	1
MF	GO:0030760	pyridine N-methyltransferase activity	1/264	1/18337	0.0143971	0.216117	0.184175	NNMT	1
MF	GO:0031405	lipoic acid binding	1/264	1/18337	0.0143971	0.216117	0.184175	DBT	1
MF	GO:0042658	MHC class II protein binding, via antigen binding groove	1/264	1/18337	0.0143971	0.216117	0.184175	CD74	1
MF	GO:0043754	dihydrolipoyllysine-residue (2-methylpropanoyl)transferase activity	1/264	1/18337	0.0143971	0.216117	0.184175	DBT	1
MF	GO:0046539	histamine N-methyltransferase activity	1/264	1/18337	0.0143971	0.216117	0.184175	HNMT	1
MF	GO:0046911	metal chelating activity	1/264	1/18337	0.0143971	0.216117	0.184175	APOE	1
MF	GO:0047166	1-alkenylglycerophosphoethanolamine O-acyltransferase activity	1/264	1/18337	0.0143971	0.216117	0.184175	LPCAT4	1
MF	GO:0070123	transforming growth factor beta receptor activity, type III	1/264	1/18337	0.0143971	0.216117	0.184175	TGFBR3	1
MF	GO:0097079	selenite:proton symporter activity	1/264	1/18337	0.0143971	0.216117	0.184175	SLC39A8	1
MF	GO:0140412	zinc:bicarbonate symporter activity	1/264	1/18337	0.0143971	0.216117	0.184175	SLC39A8	1
MF	GO:1990439	MAP kinase serine/threonine phosphatase activity	1/264	1/18337	0.0143971	0.216117	0.184175	DUSP4	1
MF	GO:1990814	DNA/DNA annealing activity	1/264	1/18337	0.0143971	0.216117	0.184175	ANXA1	1
MF	GO:0030548	acetylcholine receptor regulator activity	2/264	13/18337	0.0145065	0.216117	0.184175	FNTA/LY6E	2
MF	GO:0097617	annealing activity	2/264	13/18337	0.0145065	0.216117	0.184175	ANXA1/DDX3X	2
MF	GO:0099602	neurotransmitter receptor regulator activity	2/264	13/18337	0.0145065	0.216117	0.184175	FNTA/LY6E	2
