# Supplementary material for: Epigenetic reprogramming-induced guanidinoacetic acid synthesis promotes pancreatic cancer metastasis and transcription-activating histone modifications
Source: J Exp Clin Cancer Res. 2023 Jun 28;42:155. doi: 10.1186/s13046-023-02698-x (PMC10304235; doi:10.1186/s13046-023-02698-x)
Supplement: Supplementary file 4 — Additional file 4. [file 13046_2023_2698_MOESM4_ESM.xlsx]

## Sheet: Targeted metabolomics
Compound name	NC+PBS-1	NC+PBS-2	NC+PBS-3	NC+PBS-4	NC+GAA-1	NC+GAA-2	NC+GAA-3	NC+GAA-4	KD+PBS-1	KD+PBS-2	KD+PBS-3	KD+PBS-4	KD+GAA-1	KD+GAA-2	KD+GAA-3	KD+GAA-4
Citric Acid	0.759446	1.06016	0.839088	0.801292	0.717342	0.722758	0.875494	0.922022	1.53316	1.80307	0.837928	2.46404	2.3021	1.71672	1.34042	1.27065
Adenosine	1.28266	1.31516	0.672146	1.57456	2.00003	2.0231	1.70286	1.89552	2.19839	3.25069	2.41654	0.508359	2.39481	2.26334	1.59553	0.568426
Pyridoxine	0.002558	0.002172	0.003244	0.003132	0.003032	0.002766	0.00251	0.006816	0.00395	0.005084	0.004316	0.00532335	0.007444	0.006332	0.006884	0.00454
Deoxyadenosine	0.001056	0.001698	0	0.00061	0.00214	0.00213	0.002474	0.000468	0.002492	0.013022	0.004312	0	0.00237	0.002344	0.0026	0
Salicylic acid	0.002396	0	0.00257	0	0.002854	0.002336	0	0.002306	0.0022	0	0	0	0	0	0	0
N,N-Dimethylguanosine	0.030924	0.032442	0.067452	0.031204	0.025562	0.029458	0.037934	0.028724	0.033502	0.033186	0.047138	0.0345	0.030242	0.031066	0.040662	0.03191
6-Methyladenine	0.008782	0.009018	0.010582	0.010398	0.010372	0.010582	0.01117	0.007474	0.008234	0.008822	0.010454	0.00946707	0.009742	0.010992	0.012222	0.012084
NG,NG-dimethyl-L-arginine (ADMA)	0.874046	0.680348	0.41273	0.346908	0.50529	0.421412	0.410726	0.508278	0.77855	0.821784	1.01032	0.752907	0.767166	0.885948	1.04187	0.561474
1-Methyladenosine	0.048184	0.056628	0.077428	0.050444	0.04851	0.058768	0.062388	0.043512	0.043478	0.044744	0.0523	0.0442754	0.038554	0.042246	0.05098	0.042428
N-Isovaleroylglycine	0	0.002124	0	0	0	0	0	0	0	0	0	0	0	0.002052	0.002118	0
Phenylpyruvic Acid	0.00627	0.004826	0.004974	0.006296	0.009254	0.009894	0.009932	0.008028	0.006106	0.00827	0.006344	0.00521557	0.008632	0.00795	0.005596	0.004234
Adenine	0.022352	0.020868	0.01456	0.011334	0.017156	0.017408	0.01537	0.021502	0.021908	0.062792	0.020718	0.0178683	0.027604	0.027534	0.02072	0.0119
Isocitric Acid	0.073012	0.12046	0	0.048326	0.075422	0.096938	0.06221	0.114728	0.082616	0.092258	0.10549	0.224207	0.142468	0.12957	0.114078	0.246514
N6,N6,N6-Trimethyl-L-lysine	0.201656	0.19634	0.171484	0.153808	0.14655	0.141854	0.13334	0.230318	0.420484	0.425696	0.456284	0.582608	0.444464	0.442434	0.420304	0.386404
2-Hydroxy-3-methylbutyric acid	0.010574	0.008226	0.009094	0.008136	0	0	0	0.007732	0.00871	0.007286	0.00785	0	0.006166	0.008588	0.007014	0
2-Hydroxy-2-methylbutyric acid	0.028578	0.022276	0.025896	0.023946	0.012804	0.013316	0.0167	0.019866	0.025308	0.020554	0.02191	0.0120778	0.017318	0.023576	0.01947	0.014456
5-Methylcytidine	0.186034	0.198806	0.33074	0.205484	0.135526	0.182026	0.200836	0.148544	0.180002	0.167244	0.238858	0.135189	0.129808	0.185798	0.218854	0.147172
Gentisic acid	0.008594	0.009572	0.013038	0.008982	0.00772	0.00884	0.010396	0.006184	0.006212	0.005946	0.007598	0.00495509	0.004196	0.005028	0.006282	0.003852
proline betaine	0.003178	0.003132	0.000612	0.000744	0.00232	0.002246	0.001758	0.001386	0.003926	0.005402	0.004726	0.00120659	0.004256	0.004506	0.004062	0.000628
Azelaic acid	0	0	0.032154	0.039068	0.055804	0.05559	0.053388	0	0.05012	0.0447	0.058552	0	0.0429	0	0	0
1-Methylnicotinamide	0	0	0	0	0	0	0	0	0	0	0	0.202234	0	0	0	0
Uracil	0.740958	0.42402	0.687984	0.13551	0.580262	0.332442	0.32361	0.563008	0.811606	0.404546	0.79916	1.74778	0.536708	0.55786	0.7699	0.674266
O-Acetylcarnitine	0.740266	0.554602	0.089948	0.094376	0.50862	0.658324	0.711354	0.142438	1.28613	1.31195	0.928608	0.135967	1.25308	1.18112	1.04426	0.099424
Propionylcarnitine	1.51041	1.04631	0.159928	0.039172	0.663166	0.671862	0.612942	0.113646	1.28583	1.31981	1.13694	0.367302	1.97616	1.60111	1.31994	0.17352
Thiamine	0.280454	0.334958	0.23636	0.220032	0.295414	0.329884	0.277698	0.229238	0.290994	0.319458	0.341594	0.424123	0.343712	0.332436	0.340574	0.308872
L-Malic Acid	12.9183	11.652	5.74516	4.44529	8.28065	10.2495	7.50843	6.7987	14.1849	12.5403	13.5239	12.0164	18.3892	15.5086	15.9134	10.0025
Inosine	51.3268	51.7505	53.856	46.3527	43.3061	44.5292	44.0867	40.3699	33.9554	37.6242	42.9222	32.3629	25.3618	29.384	33.2597	18.0224
Betaine	4.26264	3.11749	4.45238	3.14212	2.51966	2.48831	2.36257	5.5598	5.55008	7.03619	6.1032	9.06102	5.46315	5.96197	5.5754	5.16382
Anthranilic Acid	0.31736	0.340852	0.314746	0.343792	0.28908	0.314246	0.325782	0.25973	0.265044	0.271382	0.302828	0.220979	0.221064	0.235778	0.250528	0.21157
L-Phenylalanine	53.2249	44.9067	55.5875	34.4543	37.146	37.7348	38.7457	47.937	48.5761	51.2736	61.8739	91.0226	59.9957	60.8249	60.3037	51.4208
Guanosine	14.7646	15.8815	12.3663	13.2658	12.5179	14.1658	17.2104	7.68335	10.8397	22.4313	14.9112	1.51466	6.67688	6.64805	6.60368	1.62692
Phosphoenolpyruvic acid	0.102212	0.071416	0.056264	0.125112	0.031266	0.03844	0.03846	0.106542	0.03932	0.040224	0.033538	0.0794132	0.055988	0.044498	0.075848	0.0645
D-Glucaric Acid	0.217762	0.14497	0.033744	0.031716	0.093834	0.112808	0.089642	0.049348	0.154734	0.163438	0.218784	0.0658623	0.157066	0.152782	0.170924	0.061826
Benzoic acid	0	0.02606	0.026164	0	0	0	0	0	0	0	0	0	0	0	0	0
Adenosine monophosphate (AMP)	0	1.36805	6.58887	5.02372	6.16247	5.56935	6.73685	0	0	0	0	0	0	0	0	0
Myristic acid	1.86395	1.77391	2.87697	1.82672	2.06561	2.12518	1.84439	1.68118	1.7045	1.96516	1.71309	3.55617	1.63231	1.54825	1.64557	2.36292
Nicotinamide	12.9712	14.0567	12.0733	11.0047	9.73321	13.9406	16.4345	11.3354	15.4998	15.5084	17.088	10.2257	13.7947	14.4863	16.8108	4.90104
L-Tryptophan	16.1197	13.0476	12.1199	8.40136	9.22308	9.77412	10.2299	10.1112	10.6494	12.1067	13.8207	14.654	13.3063	14.5819	14.7278	10.4426
L-Anserine	0.00667	0.006108	0.002956	0	0.005498	0.004176	0.003448	0.00495	0.00981	0.009826	0.012414	0.00890419	0.007106	0.010456	0.009736	0.006306
Pyridoxal	0.089982	0.082162	0.085924	0.090966	0.095798	0.08117	0.081348	0.068662	0.085642	0.081206	0.102642	0.120599	0.101138	0.122934	0.13755	0.136822
Tartaric acid	0.069184	0	0	0	0	0	0	0	0	0	0.07818	0	0	0	0	0
Terephthalic-Acid	0.091346	0.069522	0.155656	0.17827	0.174466	0.17452	0.172106	0.063294	0.05874	0.065772	0.043624	0	0.05624	0.039572	0.072862	0.047036
5'-Deoxy-5'-methylthioadenosine	0.475776	0.419714	0.421512	0.395952	0.388122	0.410704	0.393036	0.424398	0.455886	0.614604	0.51815	0.48988	0.571852	0.576026	0.583168	0.354358
Phosphocreatine	21.6709	18.5669	18.1742	15.1845	6.62979	5.49123	5.67496	4.26722	37.579	37.8522	38.5654	5.03989	6.83655	8.34436	8.01936	0.833038
Orotate	0.0075	0.005248	0.002894	0.002714	0.002508	0.002114	0.002158	0.014396	0.022406	0.02897	0.023546	0.0255778	0.026132	0.023766	0.016104	0.00993
Trimethylamine N-oxide	0.032688	0.028756	0.025486	0.02341	0.028148	0.031124	0.030554	0.02451	0.04057	0.040432	0.039518	0.028482	0.03481	0.035968	0.03482	0.017542
D-Gluconic Acid	0.693342	0.53049	0.321392	0.15966	0.31846	0.321502	0.332574	0.475282	0.700014	0.647466	0.768298	2.72743	0.997918	0.905674	0.84504	0.802624
N-3-Methyluridine	0.00266	0.003318	0.00515	0.004	0.0026	0.002538	0.003382	0.003172	0.002524	0.00289	0.00308	0.00100299	0.001574	0.001988	0.001922	0.00102
Methylmalonic acid	0.015106	0.013638	0.005038	0	0.006832	0.004804	0.006326	0.006316	0.017154	0.019364	0.015486	0.050476	0.031188	0.029904	0.02467	0.047014
Glycerophosphocholine	5.74289	5.66026	3.23009	5.68486	5.70611	5.80806	5.75772	2.63337	5.36292	5.32509	5.52681	6.48544	5.82254	5.838	5.84079	2.66473
Creatinine	2.31331	2.78959	1.19228	1.73905	0.659072	1.14199	1.0803	1.17837	2.95608	4.08041	2.57245	0.614123	1.72893	1.13933	1.38944	0.509458
N-Acetylputrescine	0.12984	0.117656	0.21914	0.13291	0.075092	0.08428	0.088074	0.165108	0.153098	0.161688	0.172054	0.0109521	0.128168	0.13553	0.134548	0.012912
N-Acetyl-Neuraminic Acid	4.33177	4.64662	3.85877	3.27925	3.52828	3.4095	3.29128	3.66686	5.03921	4.87819	5.18639	4.03248	4.73483	4.18638	4.21392	3.14722
D-Pantothenic Acid	0.14061	0.135806	0.093536	0.091364	0.06986	0.083394	0.094188	0.127236	0.192694	0.219054	0.210988	0.132725	0.184496	0.171746	0.186852	0.151106
L-Leucine	145.291	141.407	149.568	112.136	87.3491	96.6348	106.079	149.131	120.004	125.178	143.063	164.918	130.424	142.918	156.342	123.717
Cytosine	0.015234	0.013916	0.04116	0	0.01005	0.020792	0.01475	0.009708	0.017956	0	0.018304	0.0141796	0.008156	0.009646	0	0
L-Proline	36.8323	35.4585	25.7352	25.7468	28.3483	31.047	33.1049	27.9814	43.3073	45.1031	43.0262	40.6105	38.3394	37.3809	39.6754	27.3244
Hydroxyisocaproic acid	0.004906	0.003778	0.004596	0.003668	0.002524	0.002772	0.002834	0.004388	0.003706	0.003668	0.003612	0.00434431	0.003542	0.00364	0.003292	0.004182
3-Hydorxy-3-methylglutaric acid	0.074998	0.073498	0.047998	0.0397	0.052388	0.054618	0.0524	0.044268	0.134372	0.139352	0.150574	0.149054	0.127664	0.124106	0.125408	0.098078
Choline	376.264	277.571	415.563	479.95	211.071	238.03	330.919	264.333	307.167	317.758	307.214	258.917	243.359	257.919	284.976	367.349
Thymidine	0.069814	0.085102	0.067786	0.10235	0.105228	0.090372	0.092896	0.067056	0.040538	0.165734	0.080984	0.0323593	0.05108	0.05369	0.034452	0.021384
N6-Acetyl-L-lysine	0.030652	0.029268	0.010722	0.009358	0.022718	0.025198	0.019052	0.010556	0.025466	0.033148	0.03148	0.010482	0.033036	0.032062	0.031574	0.0077
Uridine	1.34752	1.71962	1.84468	2.08363	1.59474	1.53333	1.57716	1.27141	0.978954	1.72075	1.42836	0.56703	0.81694	0.92076	0.74246	0.352656
L-Carnosine	0.550286	0.545486	0.205856	0.170358	0.376206	0.3668	0.322382	0.30071	0.90935	0.942698	1.04171	0.665135	0.856734	0.887426	0.781772	0.441356
Choline glycerophosphate	3.26698	3.24626	4.36374	3.81831	3.51525	3.63136	3.47318	4.39531	3.34747	3.27415	3.50149	6.72612	3.99427	3.89531	3.86605	4.5805
L-Pipecolic acid	0.018314	0.015528	0.014584	0.009488	0.01031	0.010132	0.012842	0.011794	0.018984	0.01936	0.018412	0.0132814	0.016982	0.016056	0.01665	0.00807
Pimelic acid	0	0	0	0	0	0	0	0	0	0	0	0	0	0.0246	0	0
L-Arginine	11.9949	12.0216	10.2279	9.08167	9.06437	11.2525	10.2045	10.2577	14.0644	14.0779	16.9602	23.1301	15.7246	16.2304	16.7971	14.897
Creatine	1.54866	1.47531	1.03313	0.961846	0.565446	0.416222	0.438788	0.363884	2.26304	2.56572	2.40285	0.529195	0.733104	0.682138	0.683242	0.125598
L-Methionine	11.7496	9.86732	8.82215	7.14305	5.98778	7.06175	7.44172	8.44838	10.1828	9.94104	11.3008	16.5567	9.97398	10.0974	11.7014	9.62215
N-Acetyl-L-tyrosine	0.007804	0.005722	0.002286	0	0	0.005226	0	0	0.002332	0.002982	0.005252	0.00367066	0.005588	0.005708	0.006178	0
N-Acetyl-L-aspartic acid	16.6522	15.662	9.21343	9.1563	15.942	17.5043	15.2004	11.1365	28.4173	28.5564	28.8929	29.0393	28.8926	27.1302	25.4516	19.1559
7-Methylguanine	0.00582	0.006542	0.010668	0.009246	0.008014	0.00861	0.009018	0.005386	0.007326	0.008868	0.009934	0.00463174	0.007092	0.006642	0.00745	0.00404
kynurenine	0.055468	0.03964	0.053994	0.035644	0.031972	0.038888	0.032252	0.050052	0.052724	0.06339	0.059958	0.106156	0.06923	0.062704	0.06052	0.061186
L-Carnitine	2.36212	2.29854	0.329226	0.371058	2.15308	2.06709	2.02847	0.272836	2.16988	2.24691	2.25011	0.322994	1.95901	2.03198	2.23248	0.331716
trans-Cinnamic acid	0.005558	0.00541	0.00557	0.004908	0.004748	0.004186	0.005006	0.00603	0.00362	0.003922	0.003692	0.00310778	0.005116	0.00508	0.004658	0.002866
N-Acetylglutamine	0	0	0	0	0	0	0	0	0	0.00835	0	0	0.009244	0.008502	0	0
Ethylmalonic-acid	0.00986	0.00942	0	0	0	0	0	0	0.015864	0.012386	0.019442	0	0.011124	0.018372	0.01234	0
5'-Inosinic acid	6.1492	5.79736	2.98109	4.52526	3.07834	3.09671	2.04053	6.55546	7.82295	7.01561	7.53774	11.2253	7.37614	7.29399	7.73663	7.67178
Homocitrulline	0.011626	0.004956	0.01117	0.005446	0.00683	0.010416	0.005218	0.00726	0.009948	0.011692	0.013998	0.019988	0.011726	0.007976	0.00951	0.006684
2-Hydroxybutyric acid	0.241142	0.246894	0.147756	0.135394	0.155164	0.130054	0.164358	0.11684	0.120958	0.093328	0.095824	0	0.092732	0.092974	0.08523	0
Desoxycortone	0.00134	0.001956	0.002166	0.001468	0.002228	0.0017	0.002294	0.000996	0.001384	0.001528	0.000844	0.000817365	0.00074	0.00078	0.000672	0.00073
Succinic Acid	3.55891	3.08199	2.87081	2.68333	2.09291	1.91046	1.98167	3.94479	3.81644	3.52907	4.14657	7.11005	4.25485	4.53815	4.66148	4.81576
H-HOARG-OH	0.022358	0.022834	0.015716	0.012844	0.015572	0.017286	0.01323	0.01938	0.033382	0.034784	0.03693	0.0522754	0.038098	0.038182	0.039046	0.032504
N-Acetylcadaverine	0.004694	0.004202	0	0	0.004032	0	0	0	0.0057	0.006656	0.006792	0	0.005916	0.005554	0.004612	0
Imidazoleacetic acid	0	0	0.002424	0	0	0	0	0	0.004836	0.003998	0.004288	0	0	0	0	0
L-Tyrosine	16.4253	15.4677	12.5746	11.3852	11.3953	12.2469	13.5776	13.5378	15.5139	15.7466	17.3861	21.1136	14.968	16.0829	16.2919	13.6592
Glutathione	726.985	720.281	337.611	346.181	476.719	507.269	480.145	461.132	969.417	1081.79	1018.29	1400.93	969.233	1110.37	991.912	1049.01
Cytidine	44.4574	47.704	106.259	67.7645	32.1359	40.5843	54.2203	38.7024	19.5055	17.1212	28.4623	17.154	12.0221	15.2079	22.1589	19.3174
D-Glucuronic Acid	0.181264	0.17777	0.098742	0.096982	0.123116	0.124786	0.110684	0.114846	0.172202	0.173028	0.204634	0.33526	0.204582	0.221744	0.212842	0.259858
N-Acetyl-D-glucosamine	1.85112	1.38389	0.851776	1.47742	1.3072	1.23793	1.27731	1.66168	1.05376	6.73982	1.42491	0.868141	1.3669	1.43688	1.49797	0.839092
Xanthine	643.126	748.342	1253.14	974.481	645.839	804.285	875.145	397.12	426.893	445.96	573.957	187.026	258.974	316.775	340.128	179.676
L-alpha-Aspartyl-L-phenylalanine	0.02322	0.015494	0.010466	0.007456	0.017136	0.013588	0.01217	0.031064	0.021526	0.032116	0.022472	0.0747485	0.0298	0.03775	0.02649	0.017974
L-Lysine	28.8308	27.4356	18.759	16.3904	17.9412	21.8204	17.851	23.2212	31.2344	31.4525	38.2052	54.1682	36.2062	38.6661	39.4876	33.7252
2-Phenylacetamide	0.007194	0.007424	0.00595	0.007262	0.00613	0.006418	0.005914	0.008288	0.009588	0.037754	0.011874	0.0109222	0.014768	0.013726	0.01176	0.009472
4-(Trimethylammonio)butanoate	0.430456	0.426478	0.2384	0.235424	0.399592	0.402308	0.359984	0.1969	0.461926	0.493272	0.468576	0.0807395	0.35971	0.378094	0.383238	0.081012
L-Valine	27.1941	26.4371	23.1365	19.0057	16.8049	18.4818	20.8506	22.6789	28.3019	28.9573	31.8409	40.0252	27.904	28.4053	31.2739	26.2699
L-Citrulline	0.464566	0.445944	0.469146	0.369844	0.343266	0.333056	0.32991	0.43964	0.503694	0.53459	0.561482	0.568027	0.473312	0.486118	0.474954	0.37636
L-Methionine sulfone	0.243436	0.214958	0.22377	0.173782	0.129386	0.159658	0.13809	0.248232	0.370626	0.4078	0.331344	0.424305	0.322856	0.314732	0.31807	0.235022
D-Glucuronate	0.29744	0.289602	0.129166	0.124748	0.180172	0.18222	0.153466	0.162438	0.278928	0.280384	0.344112	0.572838	0.343504	0.378278	0.359946	0.453414
L-Glutamine	6.54665	6.1036	6.58958	4.84603	5.11542	5.387	4.82893	5.28243	7.30917	5.28095	8.73372	14.4675	6.64243	6.89671	7.51309	8.3372
7-Methylguanosine	0	0	0	0	0	0	0	0	0	0	0.00659	0	0	0	0	0
Dimethylglycine	0	0	0	0	0	0	0	0	0.02415	0.029866	0.019668	0	0.01632	0.01776	0.018596	0
Urocanic acid	0	0	0.00511	0.00508	0	0.00411	0	0	0	0	0	0.00758982	0	0	0	0.008638
Uridine 5'-diphosphate (UDP)	6.59166	5.10919	3.03077	2.0478	3.24625	3.64224	2.96815	5.7904	6.66379	9.07244	5.49922	11.4772	9.63574	8.76962	6.10348	7.31413
N-Acetyl-L-alanine	1.01704	0.950204	0.549018	0.53216	0.524242	0.598322	0.624926	0.672652	1.08547	1.17694	1.06615	0.85135	1.06753	1.01467	1.12608	0.588994
L-Hydroxyproline	1.62279	1.49398	1.3614	1.00345	0.963352	1.00449	1.01544	1.68477	2.2756	2.43628	2.5914	2.15962	2.20673	2.41184	2.1247	1.42804
L-Glutamic acid	87.6185	88.5023	58.3745	52.6445	83.6648	81.519	75.6372	76.9206	133.241	132.547	132.874	189.214	131.759	130.073	128.309	114.458
2-Ketoglutaric Acid	0.086514	0.07509	0.058016	0.068672	0.239746	0.212216	0.180388	0.076712	0.329812	0.488292	0.251036	0.230305	0.372964	0.350326	0.162138	0.165012
Guanine	0.091412	0.179872	0.075668	0.479682	0.132368	0.141516	0.131916	0.15314	0.097164	0.189558	0.154752	0.0258323	0.093332	0.096744	0.213174	0.030044
2'-O-methylguanosine	0.07152	0.078622	0.194938	0.122188	0.064036	0.119088	0.108592	0.054476	0.084296	0.064062	0.116792	0.111024	0.046832	0.051156	0.0651	0.162868
3-Hydroxy-2-methylpropanoic acid	0.166176	0.172112	0.114304	0.074082	0.09018	0.090904	0.101344	0.102886	0.269508	0.275198	0.248346	0.250826	0.408784	0.348138	0.365072	0.203108
Glutathione Disulfide	17.733	13.0777	12.0592	5.06948	12.1458	11.6401	9.21926	17.4807	25.8501	20.3588	28.853	61.3608	26.5623	29.1585	28.3942	28.8665
Nicotinamide mononucleotide	0.20011	0.22512	0.220344	0.212456	0.188408	0.196652	0.195208	0.155606	0.206836	0.185534	0.215216	0.136189	0.140778	0.188702	0.154144	0.145434
Spaglumic acid	6.71068	6.65136	4.87691	4.13758	4.18212	4.60532	4.05619	5.62616	11.6511	11.4725	12.6853	10.7246	11.3887	9.92772	11.0598	7.26014
DL-Methionine sulfoxide	0.110694	0.109524	0.070538	0.076574	0.070674	0.084716	0.06922	0.070768	0.160036	0.138846	0.121468	0.135982	0.152316	0.149044	0.142988	0.105786
Ribose-5-Phosphate	1.47236	1.76883	1.58318	0.871312	0.922046	0.965354	0.848586	1.178	1.07383	1.06444	1.39787	1.46805	1.08252	1.15899	1.53105	1.59339
H-LEU-VAL-OH	0.003246	0.00337	0.001918	0.003674	0.002318	0.002754	0.002952	0.005102	0.00306	0.004678	0.003868	0.00672754	0.005492	0.005368	0.004924	0.002706
L-2-Aminoadipic Acid	0.382518	0.344668	0.123566	0.093178	0.253014	0.263978	0.217826	0.146228	0.85333	0.846082	0.920226	0.966225	0.84794	0.881484	0.812998	0.565908
O-Phospho-L-Serine	0.071702	0.059494	0.051394	0.054042	0.06459	0.07231	0.057168	0.062638	0.074926	0.080712	0.11208	0.100769	0.087414	0.099112	0.079828	0.077884
Indole-3-butyric acid	0.001644	0.001714	0.002138	0.001832	0.001706	0.001498	0.001856	0.002102	0.002446	0.002938	0.00255	0.00364072	0.002508	0.002126	0.002652	0.00241
D-Fructose-6-Phosphate	1.17193	0.940272	1.22164	0.568798	0.577626	0.639426	0.544632	1.91948	0.69124	0.607578	0.733624	2.17162	0.888832	0.910846	1.01444	1.14401
Acetylleucine	0.00328	0.003598	0.00123	0.000746	0.002768	0.002656	0.002328	0.001302	0.005274	0.005762	0.006028	0.00206587	0.006004	0.005468	0.005602	0.00166
3-Hydroxyglutaric acid	0.00624	0.007734	0.003404	0.003086	0.00736	0.008212	0.006052	0	0.020268	0.020802	0.01942	0.0222964	0.017978	0.017274	0.01493	0.013442
L-Ornithine	0.25993	0.266122	0.19993	0.215648	0.212782	0.225328	0.197272	0.260068	1.02542	1.03775	1.12864	3.53675	1.07635	1.13586	1.12261	1.36228
Riboflavin	0.064168	0.072354	0.101416	0.0697	0.087956	0.07652	0.087242	0.11302	0.07121	0.084442	0.08711	0.126326	0.088092	0.105432	0.117118	0.15817
Uridine 5'-diphosphoglucuronic acid (UDP-D-glucuronate)	94.7881	77.2489	34.9485	28.1568	56.0364	66.6013	53.6674	43.3054	103.131	107.07	118.36	63.5027	93.3793	112.446	115.081	72.0717
Tryptamine	0.00951	0.01458	0.014336	0.017802	0.026864	0.038678	0.026576	0.009834	0.015	0.02507	0.011228	0.0115808	0.011346	0.020362	0.015502	0.027032
3-Hydroxydecanoic acid	0.07545	0.073796	0	0	0.0681	0.076784	0.073898	0.044962	0.089204	0.102256	0.089738	0	0.09661	0.09911	0.10081	0
CyclicAMP/cAMP	0.05045	0.041954	0.027322	0.023872	0.026594	0.024314	0.023228	0.048268	0.052712	0.054752	0.046566	0.0694701	0.060894	0.058458	0.050824	0.050518
N-Acetyl-L-glutamate	0.82072	0.860596	0.57868	0.394168	0.544182	0.596418	0.546822	0.828762	2.11228	2.21985	2.12191	4.27431	2.60983	2.59069	2.58169	2.21186
N4-Acetylcytidine	0.001292	0.001448	0.003062	0.002574	0.001356	0.001848	0.00207	0.001122	0.00111	0.001244	0.001366	0.000877246	0.00079	0.000908	0.000996	0.00079
Glycylphenylalanine	0.008664	0.006942	0.004484	0.004584	0.004996	0.005434	0.005624	0.008468	0.006322	0.01354	0.008434	0.0162725	0.009402	0.009622	0.008176	0.00495
Dulcitol	0.166058	0.150058	0.085066	0.084628	0.107716	0.119582	0.114594	0.10094	0.1732	0.215876	0.165406	0.0898024	0.195884	0.17066	0.147518	0.06781
Guanosine-5'-diphosphate	1.49312	1.26123	0.773972	0.64993	0.76076	0.962946	0.827268	2.41621	2.28772	2.66436	1.9702	3.80413	3.25368	2.8402	2.45688	2.88229
3-Hydroxybutyric Acid	0	0	0	0.091054	0	0	0.101844	0	0.137902	0.1278	0.119728	0.138452	0.151934	0.185472	0.183304	0.098226
H-THR-PHE-OH	0.012626	0.00901	0.002852	0.006328	0.004442	0.004482	0.0043	0.014322	0.006192	0.022776	0.008234	0.0187216	0.010106	0.012704	0.0098	0.004536
Thiamine monophosphate	0.06224	0.054132	0.023868	0	0.032818	0.034524	0.027568	0.030712	0.070896	0.07446	0.081256	0.0583922	0.076002	0.088686	0.078078	0.051064
Oxypurinol	0	0.380004	0	0	0	0	0	0	0	0	0	0	0	0	0	0
Myo-Inositol	426.776	414.992	347.312	271.271	386.292	402.208	388.599	351.773	476.959	482.78	470.534	321.711	463.791	442.417	454.123	183.604
Cytidine triphosphate (CTP)	0.266918	0.26582	0.206492	0.281048	0.246332	0.38096	0.305674	0.362674	0.294546	0.459156	0.42076	0.275027	0.61566	0.484452	0.300278	0.309738
3-Methyl-histidine	0.047956	0.038542	0.033246	0.02337	0.02869	0.0342	0.028342	0.034042	0.058394	0.06714	0.07933	0.0691497	0.050896	0.06083	0.057482	0.042748
Hypoxanthine	35.6187	39.171	37.2743	41.0258	34.5185	34.9732	37.2237	31.6055	24.9107	27.9263	33.1764	24.2569	21.7886	23.7534	26.2939	22.8409
Ethanolamine	2.44428	0	0	0	0	2.39118	2.5084	0	2.67959	2.65328	2.28565	0	0	0	0	2.98063
Adenosine-5'-triphosphate	2.47173	3.20344	1.92697	2.13374	2.32746	2.7597	2.45326	5.01443	4.58064	5.87328	4.17844	4.32769	6.08342	5.90025	5.22038	3.70829
Pyridoxamine	0.030246	0.031876	0.018444	0.024966	0.02129	0.028698	0.02857	0.059084	0.041564	0.04234	0.032964	0.0496377	0.055162	0.040398	0.04365	0.034878
Glutaric acid	0	0	0	0	0	0	0	0	0	0	0	0	0.161682	0	0	0
L-Aspartic Acid	45.1403	43.8839	18.9834	17.91	34.0419	34.6467	33.4932	23.8044	58.7925	62.1587	62.4684	86.2707	63.3373	64.0471	61.1676	49.497
L-Argininosuccinic Acid	0.145574	0.15841	0.05927	0.05148	0.10232	0.099856	0.089856	0.05018	0.10957	0.124954	0.131736	0.0771707	0.117788	0.121054	0.116544	0.065242
D-Biotin	0.007966	0.0059	0.006356	0.004162	0.007194	0.005866	0.005774	0.005924	0.004074	0.006256	0.008158	0.00685928	0.005822	0.00563	0.005988	0.004406
Nicotinamide adenine dinucleotide phosphate (NADP)	2.45081	2.43121	1.31791	1.11399	1.67321	1.78139	1.46285	1.98749	2.43926	2.67682	2.34153	1.54524	2.41927	2.33924	2.17078	1.53722
β-Hydroxyisovaleric acid	0.39475	0.326088	0.281612	0.20085	0.2016	0.193954	0.185248	0.229592	0.31723	0.350808	0.357346	0.373826	0.519068	0.51136	0.475002	0.331474
Guanidineacetic acid	0.725034	0.69961	1.10189	1.02695	206.705	217.241	213.806	188.38	0	0	0.43218	0	255.89	236.124	233.497	83.1291
Fumaric Acid	2.30407	2.72305	1.45978	1.37544	1.78409	3.08354	2.99284	1.38323	2.91802	2.972	3.22332	2.15482	3.04578	3.44178	2.91265	1.43074
S-adenosyl-L-methionine	3.38347	3.66406	2.01832	2.05025	2.60867	2.67286	2.68665	2.16523	2.89462	3.30083	2.75183	0.891356	3.06757	2.87986	3.20573	1.88938
Nicotyrine	0.00046	0.000586	0.001084	0.000486	0.00115	0.001152	0.001062	0.000508	0.000802	0.000548	0.000454	0.000727545	0.000766	0.000516	0.000728	0.000444
L-Asparagine	19.6794	17.6122	13.5414	10.9202	12.9414	13.1457	12.7842	13.9205	22.0433	20.9163	23.9053	29.7687	21.1249	23.3995	23.0722	17.5704
6-Hydroxyhexanoic acid	0.00152	0.00147	0.0016	0.00124	0.001252	0.001166	0.001374	0.001644	0.001542	0.001546	0.001468	0.00260479	0.001722	0.001734	0.001804	0.001598
Lithocholic acid	0.011344	0.009666	0.015526	0.013082	0.018022	0.017174	0.01372	0.009234	0.01105	0.01328	0.011572	0.015518	0.009628	0.011602	0.011586	0.010354
N-Formyl-L-methionine	0.028914	0.025928	0.020684	0.017796	0.025236	0.02364	0.021592	0.022918	0.028906	0.027282	0.02852	0.0206976	0.037602	0.036556	0.033994	0.019956
Glycyl-L-Leucine	0.01957	0.016506	0.009332	0.008422	0.006106	0.011084	0.012572	0.019974	0.013594	0.028852	0.018952	0.0432994	0.019832	0.020906	0.019728	0.013336
Flavin Mononucleotide	0.014764	0.011038	0.01222	0.008854	0.011736	0.014232	0.012078	0.009594	0.012218	0.024784	0.018052	0	0.019432	0.01742	0.01377	0.013356
4-Methylphenol	0	0	0	0	0	0	0	0	0	0	0	0	0.12597	0	0	0
4-Aminobutyric Acid	3.68307	3.48131	1.57905	1.13857	1.78924	2.111	2.21475	0.999796	3.90555	4.2403	3.79969	0.980386	1.8225	1.79751	1.87012	0.591146
Pseudouridine	0.422042	0.490812	0.69631	0.516392	0.347952	0.518764	0.567026	0.362502	0.51618	0.41542	0.502072	0.536099	0.373858	0.35674	0.46173	0.53202
Urea	0.645164	0.544808	0.656706	0.652104	0.574002	0.548546	0.560026	0.74829	0.75828	0.66769	0.680358	0.694769	0.756098	0.713316	0.699796	0.628002
2'-Deoxyuridine	0.037708	0.056022	0.061524	0.084856	0.044064	0.050066	0.062486	0.023588	0.013532	0.032294	0.021542	0.0124581	0.010062	0.012758	0.014852	0.01144
Adrenosterone	0	0.00407	0.008402	0.004248	0.009188	0.006594	0.009484	0	0	0	0	0	0	0	0	0
DL-alpha-Lipoic acid	0.001246	0.00102	0.00054	0.000418	0.000872	0.001568	0.000962	0.001218	0.001204	0.004934	0.000714	0.000856287	0.001834	0.001234	0.001562	0.000714
Acadesine	0	0	0.002942	0	0	0	0	0	0	0	0.002364	0	0	0	0.002288	0
5-Hydroxy-L-lysine	0.024454	0.017144	0.011058	0.010632	0.010468	0.012076	0.011214	0.018902	0.02072	0.031004	0.031766	0.0485479	0.025114	0.029878	0.03309	0.031664
NAD+	10.2392	9.93631	9.64091	8.88617	9.7947	8.84923	7.72119	10.9024	10.7922	10.4696	11.0313	16.3093	8.3227	9.45563	10.103	9.41014
Uric Acid	0.050722	0.046784	0.022762	0.02253	0.03351	0.033334	0.03443	0.021074	0.047256	0.053146	0.05334	0.0136048	0.038066	0.042306	0.039298	0.012276
Sarcosine	0.102882	0.105896	0.0881	0.105294	0.072866	0.074432	0.088672	0.089046	0.08306	0.098932	0.10802	0.0431557	0.085828	0.09329	0.084006	0.042726
L-homoserine	8.74024	8.33158	11.3197	9.02937	7.49088	7.59046	7.474	9.61817	10.9191	11.3507	11.9335	14.8776	10.1591	10.3802	10.0787	9.54547
3-Aminoisobutyric acid	0.094184	0	0	0	0	0	0	0	0	0	0	0	0	0	0	0
Taurine	18.0656	15.4165	10.602	10.0163	18.1033	14.8977	15.0848	10.1143	39.9538	47.045	42.7014	11.6711	23.6761	24.8818	22.4752	4.09311
Diethanolamine	0.057518	0.051522	0.041186	0.06127	0.054694	0.050476	0.043312	0.039176	0.054506	0.055094	0.082104	0.0771617	0.069796	0.079774	0.075416	0.066402
N-Acetylserine	0.032316	0.036386	0.038166	0.046886	0.030284	0.03037	0.032832	0.03417	0.038262	0.037142	0.034122	0.0738832	0.035952	0.036464	0.036598	0.057446
L-Serine	71.8756	64.7952	55.1052	45.3114	48.2646	53.1599	51.2661	59.5506	62.797	63.3687	72.4276	86.6223	71.2042	71.3342	70.1927	59.5505
Indole-3-lactic acid	0.048996	0.033262	0.038628	0.030106	0.03275	0.0368	0.032034	0.03784	0.032478	0.028554	0.03257	0.0277695	0.040238	0.031924	0.035162	0.024002
5-Aminovaleric acid	0.985138	0.94506	0.326698	0.284222	0.596522	0.67251	0.66575	0.295796	1.0364	1.07758	1.04378	0.437473	0.786224	0.817674	0.823494	0.229166
N-Acetylglucosaminylasparagine	0.53047	0.545572	0.429696	0.351498	0.512702	0.522476	0.492912	0.541182	0.488802	0.479336	0.416606	0.789102	0.455772	0.40095	0.456408	0.535402
alpha-D-Glucose 1-phosphate	0.183124	0.121442	0.155166	0.067084	0.082028	0.09079	0.073602	0.503396	0.090094	0.075602	0.096826	0.404829	0.130058	0.13526	0.148592	0.158784
Propionyl-CoA	0.00845	0.008426	0.001036	0.001242	0.002826	0.002596	0.002448	0	0.004166	0.003614	0.006484	0	0.00654	0.00333	0.007264	0.003054
Pyrrolidine	0	0	0.013714	0	0	0	0	0.01134	0	0	0	0	0	0	0	0
L-Threonine	259.798	239.432	368.28	255.295	165.099	164.273	184.918	278.932	330.99	368.993	404.619	252.846	290.891	317.072	300.973	220.286
L-Norleucine	3.54928	3.45726	3.65465	2.7449	2.14093	2.36151	2.59853	3.64914	2.93911	3.06095	3.4939	4.0322	3.18762	3.48571	3.82416	3.0242
gamma-L-Glutamyl-L-valine	0.05157	0.048644	0.02984	0.028434	0.036826	0.037072	0.035702	0.029736	0.065918	0.09985	0.074212	0.106608	0.060268	0.064716	0.060528	0.052506
L-Alanine	17.8771	15.1825	12.7508	10.4747	8.96687	7.31537	7.39737	6.60758	28.0422	33.6682	30.3914	9.63516	13.833	14.4917	12.624	3.36673
Thymine	0.006142	0.007104	0.00461	0.007296	0.006928	0.0069	0.007232	0.005052	0.002912	0.011742	0.00544	0.00183533	0.003258	0.003446	0.003266	0.001506
gamma-Glutamylmethionine	0.01974	0.018604	0.01613	0.017046	0.013978	0.014654	0.016826	0.015116	0.02635	0.046752	0.030698	0.0171347	0.020764	0.027544	0.024496	0.01388
L-Cysteic acid	0.0221	0.021008	0.021798	0.019816	0.028536	0.023904	0.02099	0.019988	0.02587	0.027728	0.026992	0.0329611	0.036628	0.027806	0.03353	0.028988
D-GalA	0.009066	0.008898	0.004946	0.004842	0.006162	0.006258	0.00555	0.005734	0.008616	0.008658	0.010234	0.0167754	0.010234	0.01109	0.010654	0.012992
Xanthosine	0.991084	1.08979	1.05075	0.86343	1.28342	1.39988	1.45026	0.77328	0.91435	1.00523	1.01284	0.986296	0.828462	0.85942	0.88773	0.689082
3-Indoleglyoxylic acid	0	0	0	0	0.002636	0.00221	0	0	0	0	0	0.00307186	0.006338	0.00336	0.002514	0.00348
S-Adenosyl-L-homocysteine	0.482596	0.411294	0.355396	0.231982	0.568556	0.514346	0.450816	0.71159	0.60106	0.615224	0.72012	2.92625	0.73432	0.871966	0.752248	0.717336
Taurochenodeoxycholate	0.00042	0.000442	0.000484	0.000598	0.000418	0.00035	0.000456	0.000576	0.000358	0.000466	0.000406	0.000754491	0.000406	0.000426	0.000404	0.000562
2'-Deoxyadenosine 5'-monophosphate (dAMP)	0.644194	0.594168	0.32242	0.17462	0.395716	0.410182	0.325878	0.387112	0.90631	0.770894	0.913648	1.61325	0.697378	0.832748	0.819166	1.24468
gamma-Carboxyglutamic acid	0.14705	0.129106	0.090984	0.074234	0.108564	0.109	0.095588	0.127418	0.228778	0.218136	0.23235	0.272249	0.254876	0.24394	0.239452	0.198762
3,4-Dihydroxymandelic acid	0.02071	0	0	0	0	0	0	0	0	0.04384	0.042604	0	0.050964	0.045	0.047202	0
Deoxythymidine 5'-diphosphate (dTDP)	0.193058	0.15863	0.081844	0.044084	0.11748	0.123058	0.086182	0.128914	0.177198	0.165948	0.191428	0.351799	0.213074	0.213478	0.164312	0.229246
Erythritol	3.93445	3.54873	1.59097	1.46117	2.95563	2.97792	2.77021	2.09483	4.66705	4.95904	5.24461	2.47482	4.67818	5.12274	4.89536	1.4813
O-Phosphoethanolamine	0.831584	1.05003	1.18475	1.62395	1.40258	1.62442	1.36587	2.28183	3.08482	3.03201	3.27148	17.4816	3.58051	3.68754	3.52234	13.7034
L-Saccharopine	0.033994	0.03043	0.0178	0.016402	0.02468	0.024256	0.02125	0.028108	0.06547	0.061782	0.075056	0.223641	0.078422	0.078488	0.07387	0.12177
DL-Glyceric acid	1.20888	1.00891	0.95229	0.670762	0.781732	0.874214	0.85871	1.0601	0.819442	0.889982	0.839834	1.83936	1.20408	1.07719	1.10198	1.38079
β-Alanine	59.1041	49.0801	29.0894	25.6764	34.5383	37.3344	33.9012	26.8272	104.124	108.624	124.522	26.6482	60.2199	66.1588	60.4983	14.0008
Norvaline	0.007708	0.010216	0.006624	0.00621	0.004674	0.00535	0.007838	0.008978	0.00832	0.008378	0.008226	0.00903593	0.005388	0.007242	0.009942	0.00502
H-GLU(ALA-OH)-OH	0.048824	0.051858	0.027932	0.037234	0.0434	0.043888	0.036362	0.042192	0.121686	0.224694	0.1282	0.0577665	0.12052	0.126018	0.11266	0.059228
N-Acetyl-L-cysteine	0.95098	1.1058	0.898134	0.833004	0.385262	0.61422	0.590662	1.15941	1.14109	2.7394	1.19285	1.77407	1.27061	1.14973	1.3327	1.35271
L-Homocysteine	0.093154	0.085428	0	0	0.073604	0.08041	0.068132	0	0.145482	0.15484	0.157586	0.154243	0.155382	0.15102	0.145234	0.105542
3-Amino-2-oxazolidinone	0.029716	0.05116	0.054646	0.057938	0.05432	0.05384	0.066634	0.024476	0.04881	0.030256	0.046754	0.0369012	0.043262	0.027506	0.045546	0
2-dehydro-D-gluconic acid	0.03421	0.034802	0.031638	0.027386	0.025826	0.026446	0.021002	0.041618	0.046364	0.045108	0.048636	0.0720988	0.043576	0.042678	0.039384	0.045352
Cytidine-5'-monophosphate	58.5767	51.9727	38.9292	24.7383	35.2863	41.594	29.3705	58.8679	80.6531	66.055	82.1995	124.436	79.2705	83.7638	82.1532	93.2733
L-Fucose-1-phosphate	0.147072	0.144176	0.13093	0.076756	0.09624	0.102038	0.101218	0.13543	0.146184	0.161214	0.1612	0.241955	0.165894	0.158586	0.16789	0.156138
Mannose 6-phosphate	0.169132	0.151836	0.102816	0.05777	0.08517	0.103234	0.08268	0.323786	0.168378	0.172542	0.193736	0.307249	0.260186	0.271596	0.232958	0.21096
Acetyl coenzyme A (Acetyl-CoA)	0.039328	0.051384	0.050594	0.078146	0.029572	0.032318	0.030472	0.031682	0.037138	0.034448	0.039616	0	0.048708	0.048056	0.046254	0.068362
5-Thymidylic acid	0.221954	0.205938	0.11129	0.056202	0.15752	0.14454	0.117034	0.163196	0.230304	0.22924	0.229524	0.323431	0.22297	0.22588	0.230078	0.21808
D-Sorbitol	0.238876	0.275934	0.584656	0.524202	0.183862	0.18222	0.220584	0.670648	0.482114	0.578372	0.633746	1.99996	0.624732	0.520512	0.597944	1.29192
DL-Lactic Acid	87.4427	87.6579	68.1485	65.0119	60.5807	66.6828	74.3579	68.784	72.9247	76.0028	69.9309	54.3654	71.8814	69.6154	76.7171	48.4392
2-Aminohexanedioic acid	0.014504	0.013032	0.0044	0.00319	0.0095	0.009918	0.008116	0.005302	0.031842	0.03161	0.034222	0.0363802	0.031608	0.032838	0.030392	0.021352
Guanosine-5'-monophosphate	0	0	0	0.247392	0.171224	0	0.383296	0	0	0	0	0	0	0	0	0
Mannitol	0.34454	0.349866	0.193094	0.16927	0.2565	0.2409	0.27332	0.244894	0.397292	0.487006	0.406592	0.282117	0.439748	0.338114	0.407128	0.209778
Hypotaurine	1.61897	1.64115	2.58281	2.55937	2.57055	2.53235	2.545	2.28109	0	0	0	3.65664	0	0	0	2.44469
Dephospho coenzyme a	0.42275	0.347366	0.294228	0.176048	0.204982	0.198618	0.168134	0.27429	0.457556	0.525154	0.5088	0.595383	0.345078	0.459294	0.516028	0.349118
Folic Acid	0.000968	0.000744	0.000492	0	0.000904	0.000832	0.000712	0.000532	0.001508	0.001566	0.001092	0.00115569	0.001606	0.001538	0.00108	0.00123
GDP-L-Fucose	0.566092	0.536138	0.366166	0.299386	0.39139	0.430042	0.36741	0.442498	0.57441	0.588948	0.606512	0.837668	0.606576	0.604136	0.58071	0.613972
Deoxythymidine triphosphate (dTTP)	0.093512	0.099744	0.07129	0.068342	0.096854	0.098468	0.090234	0.103044	0.114684	0.14947	0.112296	0.200132	0.213406	0.171184	0.121902	0.14451
N-Acetyl-S-(3-hydroxypropyl)cysteine	0.00414	0.003946	0.003436	0.003628	0.003218	0.00418	0.004428	0.003502	0.005214	0.00465	0.004842	0.0043982	0.003684	0.004858	0.004576	0.003024
S-Methyl-L-cysteine	0.044622	0	0	0	0	0	0	0	0.039386	0.041246	0.037584	0.0740269	0	0.037624	0.04751	0.039228
L-Cysteinesulfinic acid	0.058906	0.054626	0.063676	0.032026	0.04329	0.034292	0.03027	0.053354	0.073898	0.067686	0.082954	0.125293	0.060094	0.072748	0.08721	0.081656
2'-Deoxyguanosine-5'-diphosphate	0.108906	0.148672	0.079888	0.090646	0.101086	0.121472	0.111688	0.26194	0.241184	0.317302	0.198574	0.208545	0.430606	0.325346	0.271886	0.175894
Serotonin	0.055044	0.049518	0.129148	0.136276	0.047626	0.048576	0.04295	0.154308	0.060936	0.071238	0.078848	0.12271	0.066216	0.08192	0.077684	0.12137
2'-Deoxycytidine diphosphate (dCDP)	0.001788	0.001238	0.000742	0	0.000758	0.001076	0.000782	0.001536	0.003238	0.002912	0.002548	0.0077006	0.004866	0.00339	0.003492	0.005404
Glyceraldehyde	20.3353	18.9421	15.9164	13.3226	12.8757	15.0729	16.7471	16.0195	19.6817	21.3024	22.3051	26.4285	19.1644	19.3	22.352	16.8522
3-Guanidinopropionic acid	2.20422	1.90803	1.60684	1.35966	0.852092	0.773496	0.772356	0.736504	2.74675	3.03942	3.02772	1.15388	1.20998	1.20769	1.12388	0.357568
D-Tagatose	305.42	753.781	413.991	443.534	339.639	284.744	192.761	443.276	443.174	361.228	396.583	171.416	308.835	395.466	547.663	256.7
D-Alanyl-D-alanine (D-Ala-D-Ala)	0	0	0	0	0	0	0	0	0	0.007256	0	0	0	0	0	0
Allantoate/Allantoic acid	0.011698	0.011188	0.006052	0.005222	0.008522	0.00845	0.007734	0.006908	0.014186	0.016328	0.015282	0.0119641	0.014162	0.015006	0.014306	0.007688
Adenosine 5'-diphosphate	3.04083	2.24564	1.74143	0.824668	2.04114	2.28229	1.59598	3.63916	6.10816	5.51307	4.7216	10.891	8.3185	6.95966	5.41488	6.3384
Phthalic acid	87.1461	108.264	710.375	136.524	898.202	1051.01	779.59	57.083	96.738	88.3317	43.7817	23.806	47.9731	52.1797	49.8581	39.3249
L-Cysteine	10.8203	12.0958	8.80093	8.88644	4.13957	6.24415	6.00915	11.9422	10.9558	25.6119	12.1161	18.8285	12.5553	12.0059	13.106	14.1187
2-Phenylglycine	0.19842	0.204706	0.163942	0.178592	0.167088	0.185522	0.201782	0.126344	0.155096	0.25902	0.211494	0.0696108	0.117298	0.11923	0.124186	0.054212
Inosine diphosphate (IDP)	0.986524	1.4443	1.42277	0.953958	1.46435	1.42775	1.41402	0.57731	0	0	0	0	0	0	0	0
Thiamine-pyrophosphate	0.084794	0.07128	0.043434	0.043026	0.05359	0.053666	0.050412	0.073694	0.12206	0.124386	0.120998	0.176192	0.12324	0.125996	0.12623	0.126824
Xylulose 5-phosphate	1.09514	1.21377	1.09748	0.426308	0.651008	0.748408	0.660422	0.72839	0.688366	0.587408	0.92279	0.743704	0.654638	0.812548	0.946334	0.657472
Glycine	72.828	68.511	59.7751	50.4827	61.2439	58.3668	61.6492	69.6926	105.598	105.848	108.947	69.0156	106.522	103.235	99.1892	50.0814
Agmatine	0.87581	0.90721	0.787518	0.68397	0.681258	0.875076	0.746754	0.79546	0.997462	1.03455	1.31069	1.79412	1.08602	1.11648	1.18434	1.14958
7-Ketocholesterol	0.10704	0.123946	0.128964	0.064836	0.235032	0.208584	0.214446	0.047316	0.103852	0.08231	0.07763	0.0892485	0.05656	0.069242	0.064744	0.0539
L-Dopa	0.063944	0.059702	0.046232	0.03548	0.047506	0.045346	0.046864	0.048172	0.055788	0.055834	0.058578	0.0226826	0.057254	0.05425	0.058894	0.016512
Xanthylic acid (XMP)	1.51811	1.59431	1.16029	0.950608	1.55582	1.83731	1.52778	1.36187	1.66608	1.59493	1.71744	2.60717	1.39804	1.43456	1.31495	1.95977
N-Acetylglycine	0.14452	0.13309	0.097258	0	0.086566	0.087212	0.101954	0.092324	0.171402	0.20212	0.16881	0	0.175398	0.149112	0.157292	0
2'-Deoxyguanosine 5'-monophosphate (dGMP)	0.04616	0.042512	0.027058	0.018266	0.038766	0.038766	0.027306	0.03595	0.068428	0.062774	0.066858	0.101416	0.06026	0.06701	0.068042	0.074662
Cytidine 5'-diphosphate (CDP)	0.404528	0.40929	0.341964	0.266848	0.32414	0.399288	0.327592	0.459226	0.507348	0.525696	0.469846	0.780159	0.556954	0.544434	0.484762	0.535592
N-Acetyl-D-Glucosamine 6-Phosphate	3.26468	3.7424	3.30992	3.00602	2.93273	3.35944	3.20945	3.03362	3.96497	3.83746	4.42592	5.22463	4.28258	4.29152	4.18888	3.95541
L-Cystathionine	0.42616	7.61321	8.92156	6.24527	8.43552	6.89637	8.07183	3.58514	6.50231	6.12588	0	2.76126	3.25948	4.04371	5.04157	4.9661
Trehalose-6-phosphate	0.054252	0.045886	0.02495	0.029516	0.02415	0.023958	0.028102	0.034794	0.043498	0.059706	0.056976	0	0.048674	0.055094	0.051736	0.008304
Gentiobiose	0.115946	0.10447	0	0	0.088054	0.104848	0.089772	0.101954	0.108878	0.098652	0.106012	0	0.12442	0.135154	0.143738	0.079142
Estrone	0.147702	0.133616	0.18732	0.125716	0.23154	0.22606	0.23421	0.097866	0.143868	0.16157	0.144066	0.179225	0.11577	0.130926	0.136226	0.122578
D-Fructose	0.149822	0.103088	0.253566	0.163892	0.083586	0.136572	0.126338	0.268396	0.159386	0.148078	0.14181	0.673428	0.205916	0.234388	0.213596	0.58447
N-Acetyl-L-glutamic acid	0.726008	0.752398	0.610556	0.452226	0.603634	0.638214	0.543358	0.760146	1.44822	1.48936	1.58498	2.72361	1.47799	1.43664	1.39104	1.56948
Flavin Adenine Dinucleotide	1.05149	0.822606	0.533918	0.353906	0.53583	0.510116	0.471636	0.690008	0.721952	0.823212	0.866082	0.761081	0.971894	1.16634	0.994556	0.785878
NADPH	2.57484	2.48563	1.33818	1.11818	1.73264	1.80588	1.42962	1.91183	2.29481	2.45287	2.19742	1.55525	2.53811	2.36951	2.28584	1.46132
2-Thiocytidine	0.003346	0.00368	0.00665	0.004994	0.002888	0.003192	0.00296	0.004218	0.003672	0.003672	0.004662	0.00528144	0.003118	0.00365	0.004096	0.003942
*The metabolite concentration unit is nmol/107 cells.

## Sheet: ValueList_Helper
Sample
Blank
Cal
QC
CC
DoubleBlank
MatrixSpike
MatrixSpikeDup
MatrixBlank
TuneCheck
ResponseCheck
