# Supplementary material for: Epigenetic reprogramming-induced guanidinoacetic acid synthesis promotes pancreatic cancer metastasis and transcription-activating histone modifications
Source: J Exp Clin Cancer Res. 2023 Jun 28;42:155. doi: 10.1186/s13046-023-02698-x (PMC10304235; doi:10.1186/s13046-023-02698-x)
Supplement: Supplementary file 5 — Additional file 5. [file 13046_2023_2698_MOESM5_ESM.xlsx]

## Sheet: RNA-seq
name	Lvcon1	Lvcon2	Lvcon3	LvshGATM1	LvshGATM2	LvshGATM3
VDR	0.586749	0.529861	0.586152	1.18569	1.18969	1.33629
JAK1	56.6186	63.2447	68.843	89.9888	94.0683	87.2401
JAK3	0.611447	0.40928	0.300911	0.696222	0.614923	0.747287
JAK2	1.40076	1.03586	1.74178	2.18164	1.81775	1.15253
ADPGK	11.3642	12.4533	11.3702	17.8533	20.3844	19.0234
STX1A	37.7728	35.1014	27.0174	19.8383	19.6839	22.3308
ZNF860	4.80003	5.40736	7.08373	5.48822	6.68164	6.35116
FAM101B	58.5328	62.7132	68.1063	59.7699	59.142	57.0173
ATG101	55.249	46.7084	40.1213	50.2731	47.1293	56.1539
LINC01063	1.1931	0.833718	0.354159	0.526771	0.697888	1.01773
LINC01061	1.37925	1.36115	1.35754	2.24353	2.32832	2.45625
RIIAD1	0	0.125333	0	0	0.655708	0.127496
KLK7	0	0	0.0567318	0	0	0
KLK6	0	0	0	0.0350976	0	0.0339046
KLK4	0.128678	0.293734	0.133689	0.220942	0.351255	0.256119
KLK1	0	0.0650985	0	0.342762	0.408695	0.0662224
ZNF862	1.23395	1.06661	1.08004	1.14061	1.37559	1.10184
KLK8	0	0	0	0.15693	0	0
WDR83OS	7.3795	6.35834	5.6974	5.92847	6.37583	7.00712
TMEM181	18.5016	19.9809	24.6419	25.9368	27.3527	22.9163
TMEM182	2.04702	2.03438	2.66685	3.49801	2.9103	3.03959
SRFBP1	3.35031	4.7656	5.78705	5.12432	5.61768	4.97061
TMEM186	5.75667	4.68656	5.77172	5.76465	6.14002	6.73054
TMEM187	6.71382	6.19182	4.83182	4.10673	5.01123	6.02032
EDEM1	9.61574	10.0558	12.1359	12.0631	11.6565	10.8706
TMEM189	16.4985	15.9503	16.2826	13.9178	15.2967	12.5743
EDEM3	6.83815	6.99931	9.06774	7.74192	8.3854	7.51377
EDEM2	20.699	21.6963	18.6036	23.891	22.1133	24.0872
KAT2A	48.4575	48.1022	43.3386	35.3712	34.0338	38.1954
KAT2B	6.60973	7.743	9.93033	7.64343	7.58238	6.57793
LOC399715	0	0.0961334	0	0.0607403	0.0402356	0.0195586
TANK	4.79312	5.22639	5.44662	6.45526	6.31193	6.16132
FAM46C	0.682783	0.608148	0.571732	0.493434	0.698926	0.598364
FAM46B	4.91081	3.79535	3.97959	5.71682	4.95151	4.59395
FAM46A	0.0519345	0.0101615	0.129497	0.0428025	0.0531624	0.0516846
ADARB1	3.18175	3.91083	4.00068	4.89156	5.73729	5.58593
NOLC1	87.3929	94.273	98.5607	109.818	113.492	98.6184
ADARB2	1.59115	1.10994	1.27217	1.54655	1.16138	1.06025
IQCB1	9.4156	10.0467	12.3504	10.2787	11.5014	8.6323
GANAB	117.758	122.258	114.79	128.072	120.438	127.055
ASS1	3.40663	2.19095	2.68724	6.27166	5.4245	6.21545
HARS2	21.3735	22.1114	19.0501	22.4332	20.69	20.8928
CYP4F62P	0	0	0.0251083	0	0	0.0240509
WDR78	0.456898	0.403726	0.750316	0.789558	1.07118	0.762722
MIR6081	0	0	0.624342	0	0	0.59805
ZNF204P	0.48692	0.435523	1.05512	1.83452	1.89404	1.61987
PRPF4	28.7868	32.7258	32.0825	28.7526	27.8145	28.073
ZBED5-AS1	3.77087	3.79151	5.06037	6.58251	6.86226	5.36848
EFNB1	7.26453	5.53138	5.5469	6.6003	6.32532	6.55017
EFNB3	4.81686	4.41117	3.5746	4.29076	4.31904	4.30711
EFNB2	2.20569	2.01483	2.23636	2.19018	1.8906	2.11574
ATXN7	5.50064	5.68444	6.55194	5.8743	7.02647	5.70548
ATXN1	6.12727	5.77448	6.531	8.42398	9.07721	8.90671
ATXN3	0.955055	1.61091	1.77065	2.05262	2.22496	1.55679
ATXN2	21.5862	21.2849	22.1732	24.3753	25.0319	23.9961
RAB11B-AS1	0.399256	0.557987	1.00738	0.293796	0.291925	0.794669
NPR2	2.51519	2.39411	1.83626	3.15141	3.3227	3.06121
RUVBL2	160.614	135.936	118.111	104.768	105.063	124.209
IRAK1BP1	1.72439	1.45543	1.79154	2.03773	1.71325	1.68245
RUVBL1	119.682	121.697	112.285	115.756	109.754	114.742
SRP68	61.6271	65.6977	66.2846	67.3375	66.733	65.0488
SBSN	0.293511	0.200999	0.0304941	0.51404	0.510766	0.438148
C11orf1	4.86255	4.35094	3.45008	10.2021	8.31609	8.32099
TDRP	1.22611	1.33278	1.29155	1.94735	1.77806	1.69474
ALS2CL	0.664762	0.497913	0.571943	1.40178	1.08451	1.28178
OSTCP1	0	0	0	0.050634	0	0.0978261
KRT18P55	0.029893	0	0.031057	0.0307959	0.0917992	0.0892475
C10orf107	0.186234	0.182193	0.290229	0.239824	0.0476593	0.0926691
C10orf105	0.0118142	0	0	0.012171	0.0120935	0
ZNF772	0.430274	0.55774	0.793476	0.498678	0.506513	0.471024
MECOM	1.46027	1.82959	1.88977	1.0557	1.3899	0.943335
MESP1	1.5551	0.441684	1.30295	3.61759	2.25943	3.84409
MGC12916	0.145292	0	0.0603801	0.0299362	0.0892365	0.144593
ORM1	0	0	0	0	0	0.0691428
BACE1-AS	1.34247	1.17509	0.807483	0.582322	1.95282	1.26569
PRELID2	0.848624	0.987274	1.21528	0.874256	1.06825	0.992907
PRELID1	102.021	76.1993	71.741	101.942	91.3088	117.981
GPR63	0.813857	0.861764	1.0644	0.996262	0.970315	0.867114
ZNF646	11.662	10.4169	9.17003	8.98651	8.53519	9.05485
NOB1	41.6085	39.0028	37.7356	39.0084	41.6173	38.2055
MTVR2	0.143575	0	0.149166	0	0	0.35721
NACAD	5.13003	4.87497	4.10865	8.75363	9.36213	11.6241
ICK	2.19597	2.25802	2.66982	2.35856	2.58268	2.3528
GPR62	0.0266049	0.0260275	0.0276409	0.109634	0.0272339	0.0529538
GNLY	0	0	0.111428	0	0	0.0533678
HMBOX1	1.93863	2.07486	2.49613	3.15793	2.39153	2.80325
TSR2	49.6311	50.4894	43.6169	43.9747	46.1696	47.1174
TSR3	27.6932	27.8027	24.4961	18.7538	20.5176	24.5727
TSR1	30.0176	32.72	32.6137	34.616	35.5938	36.0428
ARSK	6.16895	7.36483	9.01629	5.56535	6.3148	5.20277
ARSJ	11.6508	12.3	12.8553	18.4726	18.6611	17.3487
ARSI	32.5231	26.7935	25.0697	20.8959	16.5424	22.9882
ACVR1B	11.5928	11.9225	10.9985	15.166	15.2432	17.0762
ARSB	2.62857	2.78511	2.88516	3.00485	3.22707	2.85926
ARSA	9.40226	9.29073	8.02804	9.00431	8.69805	10.0561
C10orf76	10.0635	10.7072	10.1157	12.9446	10.4032	10.5384
ARSG	0.81985	0.621595	0.574948	1.18246	1.32179	1.06068
ARSE	0	0.0213742	0	0.0450164	0.0223649	0
ARSD	2.49675	2.18951	2.31355	3.02403	3.03931	2.73098
SIAH3	0	0	0	0	0	0.0435735
SIAH2	13.7496	12.08	12.7132	13.6836	12.2755	12.7535
CTAGE15	0.0675972	0.0220434	0.187279	0.371407	0.299847	0.358784
LOC285593	0.135023	0.0566112	0.100201	0.258331	0.19745	0.0767847
SLC43A1	0.309238	0.648272	0.367177	1.52462	1.37925	1.27496
SLC43A2	6.0073	5.34561	4.84435	5.58829	6.10865	7.00665
SLC43A3	0.039708	0.0776925	0.0412542	0.286351	0.345498	0.316135
TTI1	19.0237	19.6176	19.9478	18.0232	19.9851	18.7127
LINC01276	0	0	0	0	0	0.0710917
LINC01277	0.0612947	0.0599646	0.0318408	0.0947192	0	0
LINC01272	0	0	0	0.0298766	0	0
LINC01273	5.78779	6.55196	4.63873	6.21814	5.50144	5.51309
LINC01270	0.0255888	0.125168	0.0265853	0.0263617	0.183357	0.280123
LINC01278	8.18017	7.27155	8.66659	11.2363	11.7644	10.975
LINC01279	0.0900948	0.0550872	0.152105	0.440876	0.530293	0.358645
LOC102723517	0	0.0979834	0	0	0	0
KCTD21-AS1	1.72237	1.21109	0.894718	1.33079	1.81818	3.10677
WDR86-AS1	0	0	0	0	0	0.122774
RBM12B-AS1	1.89097	2.97599	2.98962	2.20219	2.60896	2.7819
VIPR1	0.121116	0	0.0539281	0.213898	0.053134	0.0860951
VIPR2	0	0.036807	0.026059	0.0258399	0	0.0873657
LOC100335030	0.0737865	0.0721852	0.0766598	0.0380076	0.0944137	0.128505
NHSL2	0.158486	0.0930283	0.246987	0.277565	0.34069	0.315448
NHSL1	9.12476	8.94859	9.58834	8.98632	8.49482	8.85865
LOC101929340	0.345828	0.300732	0.399217	0.277102	0.590008	0.573608
C22orf46	10.1937	10.3851	10.4324	13.8331	15.3162	14.6339
MTRNR2L2	0	0	0.0584568	0	0	0.055995
MTRNR2L3	0	0	0	0.0434215	0	0
MTRNR2L4	0	0.0463252	0.0491968	0	0.0484724	0.047125
INCENP	36.9066	35.7068	35.8021	28.7658	27.5464	29.789
MIR6508	0	0	0	1.00087	0	0
MIR6500	0.677806	1.32619	0	0	0	0
THSD7A	4.2679	4.84333	5.62988	2.848	3.05535	2.98138
SNRPB2	21.6382	23.7808	37.0717	31.9015	34.893	26.676
TMCC2	2.37511	1.86627	1.86383	2.49891	2.13382	2.52713
CMPK2	0.0702305	0.096189	0.145931	0.130233	0.201295	0.167742
CMPK1	17.6968	21.9457	28.6751	24.4624	28.1508	21.6962
TEX19	0.180655	0.176734	0.0312816	0.279167	0.400673	0.239714
GRAP	0.315398	0.0561007	0.0595782	0.41354	0.234804	0.342415
RABGAP1	12.5002	13.7461	16.5365	15.953	16.2095	15.0278
TEX15	0.00576457	0.0507552	0.0359343	0.017816	0.0531077	0.034421
TEX12	0.203816	0.249241	0	0.104986	0	0
TEX10	9.54311	12.8196	14.0582	14.3435	14.4526	12.7574
TEX11	0.0185641	0	0	0	0	0.0184748
LOC100133286	0	0	0.0991994	0.19673	0.342085	0.0475109
PTPN4	1.60327	2.14976	2.51718	2.83373	3.26661	2.76291
PTPN5	0	0	0	0.0149606	0.044596	0.0289043
PTPN6	0.114207	0.268149	0.332232	0.35297	0.841732	0.568288
AGO2	22.667	20.8553	19.9852	17.3807	15.6675	18.1823
AGO3	7.61225	8.04157	8.27421	9.53911	9.93673	9.27855
C2CD2	3.96662	4.04811	4.27094	3.92854	3.78356	3.28363
AGO1	17.1694	17.3003	16.6567	17.9016	18.6447	19.6631
STAMBP	10.3518	10.7234	10.6479	12.9548	13.0217	12.0617
C2CD5	9.14671	9.32535	11.2505	8.64074	9.23143	8.53306
AGO4	3.67417	3.69136	4.11748	5.92013	5.71339	5.08622
KPRP	0	0.0226026	0	0	0	0
PIK3AP1	0.0363488	0.0118533	0.0251761	0.0998577	0.13643	0.204985
SYDE2	4.7514	5.36248	7.19895	7.61006	7.5236	6.89579
FAM122C	1.48217	2.00037	1.69724	2.83096	2.90152	2.05644
TPRA1	19.9197	19.1651	15.3426	14.7815	12.7863	19.8835
AKR7L	0.0251907	0.147864	0.340232	0.285467	0.464153	0.125348
FAM122A	2.606	3.17508	3.55461	3.08001	3.04403	3.34127
GALT	18.3379	17.0876	16.0347	18.7208	18.3892	19.5296
EIF3M	67.4078	77.085	85.1378	93.5344	91.3775	87.421
GALP	0	0.0607956	0	0	0	0
EIF1AX	12.8133	14.3756	18.7246	17.5236	19.203	14.9511
LAIR2	0.083036	0	0.0862695	0.0855441	0.0849992	0
EIF3C	0.0416307	0.0488727	0.00865037	0.00857762	0	0
GALE	33.3183	33.4546	27.1515	24.3375	24.0862	26.7574
LAIR1	0	0	0.0351283	0.0522494	0.0173055	0.0504735
GALC	6.40841	7.35073	8.70767	8.85067	9.12373	8.22958
MUC12	0.103575	0.101327	0.0519488	0.0441531	0.0584959	0.0604243
EIF1AD	17.2981	17.3321	16.1704	15.7059	15.4631	15.3506
GALM	3.42752	2.756	3.2927	5.44168	5.79152	5.28009
MUC13	0	0.059485	0	0.0208804	0.0414948	0.0403413
TPT1	77.5926	82.0923	84.1869	89.5789	82.03	85.1244
WDHD1	9.33511	10.6546	13.7046	9.98543	10.4164	9.20364
CCDC109B	12.674	13.9656	13.8331	10.9828	9.4141	10.4729
MIR6884	0.747324	0	2.32928	1.53979	0	0
TK1	131.311	115.376	100.847	88.2142	83.7243	95.6906
ZDHHC8P1	2.53938	2.39475	2.11536	4.24229	3.91083	4.07533
HTT	10.88	9.88328	9.28434	10.8873	10.1096	10.8234
COX6C	55.8862	62.1655	53.3281	51.8364	55.6526	66.892
AKR7A2P1	0.440267	0.172285	0.137223	0.317495	0.135203	0.131445
PDCL	5.00719	5.91521	5.45738	5.41149	5.68649	5.96092
CDRT15	0	0.301727	0.10681	0.317735	0.210474	0.102312
ERO1A	11.6646	11.7012	17.3487	19.8067	19.9079	17.5864
ERO1B	0.380612	0.46262	0.742935	0.605985	0.720189	0.814953
YIPF4	13.4678	12.8273	15.8723	15.1581	15.6993	16.5028
AP2S1	38.3495	36.4714	30.5221	28.733	32.4518	36.2221
ICA1L	1.05416	1.36868	1.53465	2.11838	2.07824	1.59954
SRA1	23.9925	21.3578	22.0484	22.7764	20.873	25.1454
LDLRAD3	11.6699	11.0328	12.0035	10.8695	11.5739	12.2501
LDLRAD2	0.0290585	0.0426418	0	0.0149681	0.0446182	0.0722967
MAPK8IP3	16.8896	14.378	12.9912	12.0615	10.4178	12.9485
SLC39A10	4.39954	4.58275	5.56834	3.71724	4.38476	3.89539
MAPK8IP1	10.2942	9.0566	7.40717	10.9424	10.5748	12.6882
LDLRAD4	0.0105466	0.0103178	0.0109573	0.0325956	0.010796	0.0104959
ANKFY1	20.5425	20.3884	19.9855	24.9071	23.8983	25.4804
TGFB1I1	28.802	27.8408	22.1993	23.847	25.7736	25.2126
UCKL1	26.4798	23.1599	20.5139	18.7383	18.7234	19.7008
KCNN1	1.40408	1.22337	0.934516	0.610238	1.03304	0.916995
KCNN2	0	0	0.0200467	0.0795127	0.0790062	0
KCNN3	0.022025	0.0301658	0.0274592	0	0.00450914	0
KCNN4	1.19705	1.06924	0.702943	0.777458	0.745868	0.828726
ADAM20P1	0.0192	0.0563501	0	0.17802	0.0589619	0.0764306
KCNIP4	0.0920583	0.378254	0.612116	0.625936	0.395786	0.458077
KCNIP2	1.11936	1.6736	1.38238	1.21845	1.14583	1.51333
KCNIP3	1.91277	1.96577	2.04748	1.71179	1.424	1.53824
FANCD2	7.94926	9.4932	9.94927	9.72423	9.4817	8.37924
TBC1D12	3.2446	3.27338	4.58238	6.05847	6.09253	5.63055
NPB	6.62401	4.8602	6.36581	9.12721	5.59401	12.7723
ZNF536	0.0352284	0	0.0488003	0	0	0
NPL	0.165705	0.468315	0.363444	1.176	0.923501	1.02609
NPW	3.95876	2.189	2.86116	6.97454	5.57933	7.25136
NEK11	1.75365	2.0244	2.60537	5.49211	6.10337	5.09602
LBR	14.7012	16.0041	21.6758	9.71895	9.70211	7.70947
LBP	0	0	0	0.0317064	0.0315045	0.0612575
ARFGAP2	25.4615	25.9845	24.7095	27.2638	24.6813	26.6827
SCAPER	2.68592	2.86547	3.87303	2.77897	2.99829	2.32735
LBH	0.396809	0.446428	0.247357	2.20749	1.40136	2.05348
C2orf48	1.19525	1.04938	1.17811	0.663034	0.533323	0.792998
C2orf49	5.42772	6.06663	7.84206	6.70449	6.90752	6.21118
C2orf47	9.68307	9.17101	9.81965	11.1678	8.56934	10.1356
C2orf44	9.29607	9.27007	10.7934	9.02167	10.374	9.47481
C2orf42	3.94921	4.51873	4.00702	5.97188	6.76128	5.12536
NOP56	119.879	117.901	124.492	126.566	133.324	123.349
TLCD2	4.81069	4.59999	5.3059	10.6243	11.5476	11.7575
MYO18B	0	0	0	0	0.0209	0.013546
MYO18A	9.55507	9.10706	8.88093	10.4851	9.5213	9.59325
PHAX	11.4629	11.3551	13.1069	14.4976	15.2738	12.3478
NOP58	56.6634	69.7392	94.447	90.3869	96.6523	78.1057
PRAP1	0.525147	0.587144	0.467654	0.927443	0.460768	1.8665
TLE2	10.0244	11.0037	8.34408	7.29812	9.21099	9.34772
PECR	7.37195	7.9423	8.7901	5.12717	7.10048	6.77928
OCIAD1	28.1708	32.5969	40.7464	37.9574	44.9056	34.901
NEGR1	0.91514	0.834924	1.33536	2.02327	2.42088	1.67821
GABRB3	0	0.00756719	0	0	0	0
GABRB2	0	0.0076969	0.00817401	0.0324211	0.0161073	0
GABRB1	0	0	0	0.0271605	0	0
NAPSB	0.43828	0.257262	0.227674	0.361215	0.403778	0.392555
EXTL3-AS1	0	0.146221	0.232928	0.0769897	0.0764993	0
NAPSA	0.460635	0.327737	0.565586	0.388267	0.685856	0.833489
ATRAID	54.4136	50.6629	48.5616	45.6618	44.2613	44.7323
STUB1	32.8426	27.5543	29.4052	24.3751	20.5587	26.1477
UBL7	34.7097	30.7297	30.3286	36.7743	35.2148	39.2363
UBL5	125.584	109.972	88.8459	92.1701	72.0304	100.727
UBL3	2.81665	3.56907	4.3477	4.38023	4.48963	4.01778
SLF1	3.33268	4.30726	6.13077	4.15781	4.35041	3.34707
SLF2	7.82453	8.80009	12.1258	9.267	10.1161	8.53228
SVEP1	0	0	0	0	0.00966855	0
CIZ1	72.0937	63.7696	60.2686	60.2909	58.7027	65.1344
MIR29B1	0.719646	2.11209	0	0	1.47332	2.86473
MIR29B2	0.719646	0	0.747669	0	0	0
TOR1B	24.7354	25.5578	26.7265	28.15	24.4151	25.4963
KIF20A	28.9525	28.5049	27.7071	19.8789	19.4772	18.7687
EMP3	53.0161	51.8656	45.6949	34.985	35.0997	43.3113
EMP2	12.7201	12.8815	11.7174	16.4438	16.442	15.3287
MIRLET7A2	0	2.3761	0	0	0	0
MIRLET7A1	0	0.712829	0	3.0026	0	0
TOR1A	39.1377	36.772	36.0607	29.6553	26.8314	30.8234
DIXDC1	3.2816	3.58334	3.60354	3.46542	4.07081	3.59313
VIL1	0.127738	0.0208277	0	0.109664	0.0871723	0.0847492
CEP112	0.909469	1.3485	1.84548	1.49325	1.33827	1.71119
GNL2	44.5072	50.5212	49.5936	53.0767	55.9184	54.9437
LOC283335	0.794049	1.25486	1.05765	2.16044	1.68817	2.20859
STEAP1B	9.47406	11.6277	12.1695	12.1737	12.872	12.0342
CLDN11	0.203887	0.219409	0.0847306	0.4621	0.500898	0.385522
CSH2	0	0	0.0533109	0	0.210104	0
MTSS1	0.518245	0.45189	0.304328	0.510685	0.242184	0.313936
CLDN10	3.94691	4.38515	5.64606	2.6154	3.28903	3.51342
GMIP	13.2518	10.5485	9.04741	12.8719	12.8068	14.6952
YBX3P1	0	0.0324382	0	0	0.0678833	0
CLDN12	8.49551	8.99596	10.2313	11.4236	10.5203	9.00878
OTULIN	5.59585	6.10996	7.19433	6.65469	7.07328	5.29709
FCMR	0	0.018485	0.0196309	0.0194658	0.0193418	0
FLJ44635	0.0256903	0.0251328	0	0	0.0525954	0
MFNG	0.13645	0.320373	0.170116	0.477941	0.139676	0.271586
CLDN18	0.0481481	0.0628043	0.133395	0.115739	0.0657153	0.0798607
OSBPL9	32.6366	34.2185	37.6196	38.0367	37.7383	35.722
OSBPL8	9.96611	12.0574	17.5135	14.0406	15.4427	12.4738
HENMT1	17.1647	16.7363	17.0319	21.0667	22.8036	20.2938
RUSC1	18.2209	18.5556	16.5641	21.5418	20.4299	22.6665
EPS15L1	10.3073	10.3714	9.45093	9.75611	9.93719	9.85239
OSBPL3	2.9531	3.0795	3.5654	3.9951	4.18558	3.76243
OSBPL2	13.279	13.2412	13.5746	13.1089	13.5493	13.583
OSBPL5	8.35304	7.65828	7.26049	7.27668	7.3992	8.04421
OSBPL7	1.25958	1.06066	1.04359	2.1189	2.4155	2.60224
OSBPL6	0.72698	0.986509	0.93396	1.82	1.80841	1.57144
RPGRIP1L	1.93631	2.14961	2.77266	1.7346	2.232	2.17834
TMEM175	11.7275	9.99655	7.40307	8.28391	8.56039	9.72593
WDR76	13.1434	14.246	17.0389	11.2886	10.6833	9.39237
ACSBG2	0.125403	0.204469	0.260572	0.258381	0.256735	0.311998
ACSBG1	0.0391217	0.0191363	0.0406451	0	0.0400466	0.1168
WDR77	31.4599	32.167	29.7807	26.8865	26.8325	27.3636
CASC3	45.9637	46.7534	44.4792	42.3237	42.1826	42.6199
WDR74	42.413	39.2082	34.1842	41.2884	33.7243	34.5615
PSMC3	175.28	160.576	143.162	160.468	154.499	163.312
PSMC2	46.288	50.5598	47.7509	50.2678	45.8581	46.7159
PSMC1	115.112	131.491	143.422	142.898	154.102	132.774
QSOX1	63.4946	49.6659	54.4247	67.6218	65.2117	72.3911
PSMC6	53.3514	67.6941	72.3845	71.9643	67.0111	62.4172
PSMC5	87.9834	76.9142	68.3963	64.6309	62.0562	65.6973
PSMC4	1824.3	1730.6	1498.46	2031.6	1960.08	2101.42
WDR72	0	0.0143607	0	0	0	0.00730431
WDR73	9.60862	10.3833	9.27086	11.1225	11.114	10.6838
LOC100130357	0.101156	0.173182	0.315286	0.18237	0.414192	0.302009
STYXL1	24.7409	25.0497	24.7206	31.4255	30.9304	33.0613
CAPN10	17.3287	16.8663	13.6515	15.6716	12.1189	15.0732
CAPN11	0.940182	0.940683	0.288598	0.506303	0.481205	0.29771
CAPN12	5.34663	4.51982	4.31612	8.61723	6.99862	10.1598
CAPN14	0.106761	0.0746027	0.0475363	0.0157122	0.0936726	0.0151781
CAPN15	27.6712	23.4765	21.6254	18.0004	17.4204	19.6508
CFAP43	0.0760558	0.0956639	0.101594	0.201479	0.16683	0.129754
CFAP45	2.04588	2.38272	2.83406	2.40877	1.82831	1.71286
CFAP44	0.204647	0.156918	0.235602	0.313394	0.277427	0.302742
CFAP46	0.295752	0.289334	0.256057	0.36272	0.468533	0.364407
MSC-AS1	0	0.0116025	0	0	0	0
DBNDD1	32.457	30.3485	26.5421	27.0371	26.0464	28.7708
DBNDD2	0.692418	0.853011	0.799312	0.686912	0.630034	0.842216
CSF1	33.516	30.0621	29.6707	15.2726	15.6974	17.9639
CTAGE7P	0.515123	0.503944	0.813477	0.764182	0.50621	0.656185
EFR3B	10.8407	10.6972	10.3047	11.5949	11.9771	12.0564
EFR3A	13.8676	15.589	21.824	20.1985	21.8222	19.6513
WNT8B	0.0584081	0	0	0	0.179367	0.0290636
WNT8A	0	0	0	0	0	0.138848
SPP1	0.38561	0.440115	0.166927	0.397257	0.131575	0.063959
TEP1	7.74565	6.91632	7.05056	8.17614	8.10174	8.65226
USE1	19.6801	17.5876	14.5743	23.5016	21.679	22.9739
PACRG	0.0322051	0.25205	0.0669185	0.232245	0.263732	0.256402
PDE4A	11.839	10.8048	10.4942	11.6032	11.4886	12.5926
MIR548XHG	0	0	0	0	0.270405	0
LOC101928163	0.192381	0.0470514	0.099936	0.0495478	0	0
LOC101928161	0	0	0.342154	0	0	0
SYT12	0.125425	0.0766895	0.0814433	0.113062	0.0962928	0.124822
SYT17	3.03978	2.28105	2.53011	4.03905	3.74813	4.07365
SYT16	0	0	0.0193055	0.0574293	0.0380424	0.0554774
ZNF614	1.85744	2.01226	2.09814	1.84933	1.78651	1.56317
LOC101928168	0	0	0	0	0.116542	0
TRAP1	83.3748	72.947	71.8769	56.7564	55.6153	61.346
SFI1	8.03148	7.66238	7.15811	7.19365	7.60986	7.12089
TEPP	0	0	0	0.0370462	0	0.0357871
SH2D7	0.46214	0.241126	0.672191	0.571319	0.662293	0.705206
SH2D6	0.130406	0.382727	0.406451	0.403033	0.600699	0.324445
SH2D5	25.3751	24.408	22.8724	28.0368	26.1307	29.762
HEXIM2	1.74809	1.22456	1.16593	1.33399	1.72315	1.41752
HEXIM1	12.7059	12.4421	12.7704	13.6795	15.0639	15.118
KIAA1191	40.392	42.2156	44.4472	55.8292	56.2538	54.8951
AAMDC	15.1108	12.3502	11.675	9.55708	8.71301	12.4683
PFDN5	137.625	140.2	119.007	116.695	109.003	113.488
GVQW2	0.214938	0.189247	0.200977	0.332146	0.33003	0.320856
MIR4296	0	0.648026	0.688196	0	0.678062	0
MIR4292	13.9203	11.0648	23.5014	15.2371	18.7024	18.1825
FASN	172.758	154.109	133.588	112.393	111.289	119.115
SNORA81	2.61983	3.5241	0.340232	2.02422	0.670443	2.93313
RPARP-AS1	0.402767	0.501488	1.06515	1.35796	1.49923	0.510146
SNORA87	0.262573	0.256875	1.09119	0.541008	0.268781	0.26131
CSDE1	121.164	130.091	145.091	140.028	149.347	133.13
TIMP1	77.7642	74.8315	58.9745	63.8544	65.6625	69.537
TIMP2	19.9514	20.9227	20.8112	19.6832	22.3169	21.6648
TIMP3	0.244386	0.207898	0.320138	0.645838	0.522081	0.327805
TIMP4	0	0	0	0	0.0730796	0
FAM212A	4.25975	3.56414	2.5622	1.27033	2.18023	2.78898
FAM212B	1.86087	2.10201	1.63437	1.75897	1.73795	2.21466
ZNF480	2.47839	3.12078	4.07905	2.69229	2.63746	2.18563
C14orf132	1.17963	1.28467	1.28722	1.78085	2.08087	1.92705
KIAA0895L	5.29765	4.02539	4.04335	3.69143	2.89572	3.27591
GARNL3	0.915271	1.2032	1.08463	1.84163	1.74207	1.43746
HSPB11	16.4335	22.2513	24.3729	19.7515	18.5896	19.1394
LOC728323	0.953719	0.746418	1.58537	1.80785	1.40583	0.94913
SRD5A3-AS1	0.125899	0	0.196203	0	0.257751	0
TMEM26	0.0452309	0.0774363	0.0352442	0.116493	0.0578753	0.1688
PPP1CA	253.177	237.363	199.453	168.129	158.205	172.527
MDH1B	0.432398	0.221579	0.149745	0.636368	0.400466	0.594247
GRPEL2-AS1	0	0.426631	0	0	0	0.433996
PLAGL1	4.0761	4.61727	4.9141	11.0295	11.6808	10.4615
PLAGL2	33.062	33.1712	32.572	28.2953	26.8702	27.7028
TP53RK	6.10045	6.5429	7.63075	8.08289	8.10217	7.51578
ELFN2	2.81178	2.34204	2.07383	1.68747	1.6292	1.53112
ELFN1	29.6286	24.6118	23.0948	23.3018	23.0258	27.7652
RPL13AP20	1.23648	2.16009	1.10111	1.91074	1.98898	2.37317
DENND5B-AS1	0.62012	0.10111	0.53689	0.319425	0.317391	0.617137
PRIMA1	0.0798511	0.17186	0.182513	0.246789	0.14713	0.206614
CYGB	0.645887	0.394919	0.447359	0.914919	0.661157	0.776692
KCNJ14	2.4944	2.22025	1.97551	2.38017	2.00921	1.83128
KCNJ15	0	0	0	0.0652916	0	0.0788405
KCNJ10	0.0219718	0	0	0	0.0112457	0
KCNJ11	0.424649	0.415434	0.237561	0.622561	0.685472	0.585147
KCNJ12	0.679879	0.512474	0.370547	0.528182	0.547636	0.676608
KCNJ13	0	0.0316023	0.0335612	0.033279	0	0.0482218
PTENP1	0.0595265	0.145587	0.0927667	0.260629	0.274202	0.1481
TCEB1	33.0734	34.2403	29.3969	31.4177	31.7554	35.404
TCEB2	150.262	128.28	104.85	90.3205	89.022	112.213
SFSWAP	25.0798	24.5188	22.9973	25.5022	25.0945	23.1532
MIR4746	0	0	0	0	0	0.817054
MIR4742	0	0	0	0.706493	0	0
MIR4740	10.1778	8.14662	5.76773	14.2981	4.73567	2.76242
ZNF273	1.18854	1.60201	1.8934	1.53735	1.71682	1.0514
PLBD2	39.396	35.4602	32.248	42.4096	37.6937	47.1543
ZNF275	1.73398	2.22872	2.22313	2.66053	2.738	2.68025
ZNF276	4.81848	4.03581	3.77491	4.53787	3.34167	3.71608
ZNF277	6.24782	6.91871	8.09136	5.9225	6.88408	6.21776
GPAT4	9.80144	9.7243	9.61685	8.66994	8.30266	9.22106
COL12A1	0.760168	0.970221	1.1402	2.50497	2.56116	2.29458
CENPBD1P1	18.4767	18.0415	15.9696	12.0427	11.9303	12.519
GPAT2	0	0	0	0	0.0211294	0.0205421
GPAT3	14.2836	14.6957	17.5341	9.3099	9.02598	6.73021
FAM21EP	0.160656	0.419119	0.194731	0.358601	0.191863	0.239824
LIN9	3.8323	4.25889	5.57065	5.61039	5.1101	5.03497
SEMA6A-AS1	0.120561	0.176917	0	0.248405	0	0
SNORD91A	0	0.619851	0	1.30548	0.648581	0
SNORD91B	0.677806	1.32619	0	0.698278	0.693831	0.674545
SORD	16.0311	14.5222	13.8133	20.8876	20.6722	20.7182
CSPP1	4.80072	4.82791	6.38282	6.70959	6.67831	5.6797
CBX4	45.9245	40.7515	36.9906	50.9841	47.9113	53.412
CBX5	17.3445	19.9042	24.8277	22.0179	23.3006	20.0474
CBX6	34.9653	32.5323	31.0026	22.9688	21.0997	24.1735
CBX7	5.07585	5.05205	4.5398	5.36557	6.2049	6.09099
CBX1	92.6431	101.884	104.534	88.8212	93.2949	84.2198
CBX2	12.8344	12.7156	10.3036	11.2748	11.2627	11.565
CBX3	88.9935	113.518	146.7	112.539	119.582	97.5282
IL16	0.0139787	0.0478638	0.159754	0.0576038	0.0286184	0.0139115
IL15	0.145158	0.0608605	0.193899	0.0427264	0.191044	0.14446
CBX8	10.972	11.3241	10.9684	8.54555	8.49113	9.34327
IL11	5.12316	5.6115	6.82523	4.97487	4.46643	4.46425
KCNK7	0.298356	0.766189	0.774935	0.42263	0.343586	0.259805
KCNK6	17.3886	17.1616	16.7427	21.7816	20.9012	22.7673
CROCCP2	18.1975	16.4456	17.7051	16.6376	16.3964	14.6917
CROCCP3	3.02967	2.48587	2.57227	1.44313	2.01195	1.89119
SLC25A10	62.5024	53.3017	48.3651	35.0922	34.3668	36.081
SLC25A11	56.3933	51.4873	48.0613	46.696	42.6446	48.4704
SLC25A12	10.3956	11.197	12.0426	10.965	11.1041	10.6648
SLC25A13	28.6436	29.165	32.623	38.3294	35.0766	35.0282
SLC25A14	6.45452	6.54347	7.85246	8.19986	6.88099	6.88941
SLC25A15	6.65399	7.43143	7.89208	7.69131	8.20622	7.19906
SLC25A16	4.51589	4.08782	6.57922	6.47042	6.69488	5.11405
SLC25A17	10.4281	13.4586	13.7889	9.69825	9.47851	10.2024
SLC25A18	0.408584	0.399717	0.424494	1.3189	1.25473	1.32829
SLC25A19	9.12064	8.52761	6.85335	8.49465	7.88932	9.84711
XAB2	47.7967	41.626	35.2418	32.842	34.4982	37.4503
KCNK1	0	0	0.0280246	0.0555779	0	0.0536889
RAPGEFL1	3.02812	3.00513	3.26704	3.95947	3.08481	3.89733
DNAJC3-AS1	0.321054	0.196304	0.458639	0.289407	0.267023	0.319509
L3HYPDH	12.5362	10.6537	13.5068	15.3065	13.4375	12.1399
IFIT3	0.34905	0.461996	0.639956	1.05762	0.882747	0.878643
COL11A2	0.00272275	0.00266366	0.00141439	0.00140249	0.00139356	0.00135482
COL11A1	0.180105	0.390696	0.431185	0.0887388	0.296584	0.272754
PEAR1	0.203648	0.222667	0.199133	0.246823	0.294301	0.238433
AFG3L1P	11.724	10.1838	9.0772	8.53928	9.34103	9.17056
MIS12	5.91925	7.15334	9.61829	6.92095	8.55416	5.9723
TNS3	67.7566	67.0347	64.2578	67.9191	69.3193	71.9462
TNS4	0.429455	0.308099	0.416433	0.796367	0.659412	1.16819
RRAS	57.2863	47.0207	46.0044	43.9122	42.0591	52.7746
LOC101928994	0	0	0	0	0	0.240086
ZFYVE21	24.446	25.2021	24.0718	24.9453	23.6381	23.366
CYLD	1.0791	1.36008	1.58883	1.55501	1.67386	1.5351
IL1B	0.0389128	0.0380683	0.121284	0.0400881	0.0398328	0.0774511
IL1A	0.0795243	0.0388993	0.0206553	0.0204816	0.122107	0.0395708
VKORC1L1	15.4824	15.4559	18.7456	15.125	17.3665	13.6074
OOEP	5.25224	3.36935	3.57821	6.03181	5.46456	8.74019
RBPMS2	30.2565	22.5932	20.8046	22.7679	22.3835	25.427
PARGP1	1.8518	2.36297	0.794657	2.07362	1.68954	2.60408
NUDT11	7.49321	8.11602	8.87186	7.86991	7.52094	7.43294
NUDT10	0.0842766	0.10993	0.204303	0.0289407	0.201295	0.307527
RPS6	371.264	372.907	372.791	366.469	361.688	371.997
PLEKHG1	0.9585	1.16621	1.0293	1.41064	1.54183	1.29857
TCP11L1	11.4103	10.4236	10.7678	18.1014	17.2524	15.2691
RPS7	466.01	532.428	544.385	528.507	513.502	492.773
ALOX15	0.130308	0.191221	0.248202	1.23057	1.02265	1.29681
SHISA3	1.74489	1.18624	1.56703	0.578887	1.02931	1.08899
ALOX12	2.74399	2.82955	2.49128	4.07477	2.91009	3.49344
RBMX2	20.5622	25.0423	25.5245	25.074	24.3676	21.9439
RPS2	1530.36	1371.84	1346.55	1321.91	1218.03	1380.07
POLG2	6.32647	7.94218	8.09256	6.40454	6.66321	6.18685
RPS3	411.032	365.022	321.817	350.842	326.726	378.338
TLR4	0.0201665	0.00986444	0.0523795	0	0.0103217	0
BLM	6.08131	7.63735	9.74044	7.53291	7.92958	6.37627
ZNF230	0.648935	0.60725	1.01131	0.683069	0.693159	0.673892
FAM222A-AS1	0.134312	0.262794	0.279084	0.415106	0.687436	0.400997
RPS15A	587.744	522.269	415.118	396.807	382.961	465.903
ZNF221	0.426869	0.510406	0.394215	0.415331	1.06813	0.542819
LINC00858	0.26052	0.148672	0.29322	0.492046	0.600028	0.540138
LINC00853	0	0	0.0916206	0	0	0.175525
LINC00852	0.395047	0.257649	0.41043	0.859177	0.718909	0.524194
NFASC	1.87152	1.77418	1.57195	2.6178	2.56335	2.75967
LINC00857	6.33894	7.30971	6.97813	7.00282	7.26195	6.5232
LMF1-AS1	0.19733	0	0.0410028	0.0813161	0.0807982	0.0392761
MTHFD1L	32.0737	32.9303	31.3606	33.8763	32.6858	33.0092
TSPO	44.7781	39.0257	40.7195	36.062	31.1363	38.2107
RANGRF	0.0499925	0.146723	0.259696	0.309015	0.409396	0.24876
AGRP	0	0.149284	0	0	0.156203	0.227791
MIB1	8.5606	10.1511	12.4326	11.5245	12.4241	10.8418
APRT	112.754	110.307	88.3278	101.649	101.889	108.761
NR2F6	45.011	35.5308	32.8655	33.6877	32.4478	45.5019
AGRN	71.0391	62.9187	55.5486	34.7122	33.5146	39.4245
NR2F2	18.2792	15.5492	15.74	10.8113	11.4944	11.6307
LOC100379224	0.0346869	0.0339341	0.0540564	0	0.0887674	0.05178
ZNF233	0.783541	0.766537	1.2425	0.807207	1.03424	0.69769
NR2F1	5.22525	4.51497	4.61604	0.854201	0.512459	0.731753
NLE1	22.8531	20.9429	17.1612	18.9442	18.6277	20.3313
MGP	0	0.0387144	0	0	0	0
SLC4A11	159.98	149.787	129.51	125.026	120.469	139.272
MGA	8.61155	9.32443	10.3752	9.37532	9.52373	8.75799
TJP1	16.3695	17.9603	20.0785	23.0607	23.5624	22.6023
REXO2	44.3717	49.7014	48.71	51.4583	54.577	49.2592
REXO1	22.3062	19.4445	19.7905	11.2737	11.3061	12.2201
REXO4	19.5318	19.4741	22.0178	20.6519	21.7176	22.627
ORM2	0.0690655	0	0	0	0	0
ADGRA2	1.21722	0.992337	0.772823	0.776276	0.899887	1.05754
ADGRA3	19.758	21.6268	21.4954	15.3581	15.195	14.4932
ADGRA1	0	0.0933328	0	0.0140407	0.0279025	0.0406903
NDEL1	28.6545	29.2984	31.0896	36.0361	35.0708	34.8351
AGR3	0	0	0.161497	0	0.0795593	0
AGR2	609.776	666.796	630.44	559.161	582.43	539.153
PAX6	0.110715	0.126364	0.153368	0.120395	0.15111	0.146909
MZB1	0.0704853	0	0.14646	0	0.0721517	0.210438
MIR22HG	8.96625	9.68843	9.60306	14.9417	14.4541	14.455
ZNF469	0.110375	0.0431919	0.0458693	0.0591286	0.0677908	0.0395439
ANKRD18A	2.65102	3.1427	3.38611	2.77929	2.90525	2.71586
ANKRD18B	2.64043	2.76546	3.84055	2.62417	3.38652	2.68955
C9orf142	46.0875	41.2247	42.8105	33.6498	33.2885	33.2919
ZNF467	9.23351	7.13142	7.01543	10.3556	10.4467	12.2945
ZNF461	1.96243	2.95086	2.0766	2.99511	3.72004	2.56781
GDPD2	0.0955987	0.0935241	0.124152	0.147729	0.0489294	0.118923
ZNF462	4.46232	4.008	3.77458	3.82247	3.58233	3.63661
LOC101928205	0.141278	0.276424	0.264203	0.349308	0.289236	0.534273
COL7A1	1.91359	1.8223	1.39365	3.19613	2.98705	3.1824
SARAF	14.6066	14.6337	17.0021	15.2429	16.4749	16.0708
SNRNP27	9.97195	11.2228	13.8558	12.2359	13.4028	8.75407
SNRNP25	48.4687	41.2207	33.7938	32.7908	29.2853	31.6229
RFPL4A	0	0.125609	0.133395	0	0.0657153	0.44722
RFPL4B	0.0613593	0	0.0318743	0	0	0
SNORD58C	3.23841	13.3061	2.69161	4.67071	7.95593	8.37934
SNORD58A	1.79358	1.75466	4.65855	3.6955	5.50795	0.892475
GDAP1	5.09618	5.99737	6.3847	10.2686	10.5254	8.50249
GDAP2	1.7704	1.68714	2.23816	1.98914	2.36355	2.06408
SLC19A3	0.216639	0.166522	0.385843	0.462306	0.380161	0.508192
SAP30	6.67538	7.91889	7.4268	6.82285	6.34896	6.64326
TRAK1	6.46059	6.71469	7.36153	8.28054	7.55809	8.08048
TRAK2	13.0747	14.4859	15.9684	13.4972	15.843	13.314
UTP14C	2.80439	3.58929	3.91035	4.22503	4.04703	3.76667
UTP14A	26.5043	31.0749	35.8399	43.4438	48.2717	40.8342
DNMT1	83.6912	83.5541	80.2324	61.3864	64.0673	63.4789
TMPRSS13	0	0	0	0.0128453	0	0
TMPRSS12	0.0398982	0	0	0	0	0
GPR183	0.0653124	0	0.0339278	0	0	0
CAMK2B	0.0508096	0.124267	0.0791822	0.222463	0.169035	0.252826
CAMK2A	0.725075	0.697712	0.629817	0.942904	0.803056	1.1711
CCDC189	0.650573	0.318227	0.168977	0.201067	0.133191	0.45321
CAMK2G	17.0525	16.9301	16.7882	18.0892	16.8459	16.0219
CAMK2D	10.3402	10.6117	12.7602	10.3076	10.7217	10.0905
CCDC183	2.37785	4.02109	2.64691	2.76463	2.71225	2.63686
CCDC181	0.436821	0.522306	0.705959	0.475015	0.546515	0.144906
CCDC186	1.43012	2.01686	3.0488	3.44411	3.37465	2.63392
CCDC184	1.14394	1.04613	1.11098	2.20327	1.88376	2.02939
SNORD31	31.7173	39.4152	41.8585	32.6753	29.8347	29.0054
NRDE2	4.25919	5.29022	4.86302	6.58924	7.09784	5.83002
USP12-AS2	0.148702	0.436426	0.154493	0.612775	0.76109	0.517954
KRTAP10-5	0	0	0	0.0522191	0	0.0504442
KRTAP10-6	0	0	0	0	0	0.0468585
FOXO1	0.233653	0.159014	0.168871	0.31397	0.322369	0.323518
QPRT	0.487636	0.733929	0.623539	1.12066	0.844741	0.85859
VOPP1	56.5466	53.5102	53.2924	36.9011	36.7554	38.0778
FOXO3	7.66747	8.06876	9.13161	12.833	12.9651	12.9974
FOXO4	0.696431	0.510989	0.488397	1.43493	1.5862	1.57676
ZNF818P	2.05082	2.42204	2.55298	3.2548	4.08514	2.84998
DPYD	0.134934	0.132005	0.0754858	0.053465	0.0106249	0.0413183
LOC101928416	0	0	0	0.12616	0	0
LOC101928414	0	0	0	0.089363	0	0.0863257
FAM19A3	0.0514486	0	0.106904	0.371018	0.21066	0.204804
FAM19A2	0.0845619	0	0.0146425	0.0145193	0.0144269	0
POU5F1P3	0	0.0526073	0.0558683	0.110797	0	0.0535155
POU5F1P5	0.746527	0.426024	0.452432	0.256358	0.0636814	0.309556
POU5F1P4	0	0	0	0	0.165289	0
LOC100506281	0.406211	0.0662327	0	0.20924	0.138605	0.269505
ALAS2	0	0	0.0283792	0	0.0559226	0.163105
MIR5094	0	0	0	0.706493	0	0.682481
MIR5096	0	0	0	0.291514	0	0
ALOXE3	2.76774	2.52606	2.38458	3.79019	3.5933	3.69496
MIR5091	0.626788	0.613186	0	0	1.92482	0
C1orf43	57.0677	58.5743	61.0215	55.466	53.6442	54.9245
CHFR	27.729	27.3976	25.3625	38.5514	36.5551	39.012
LOC101927497	0	0	0.283327	0.210709	0.139578	0.0678489
RPSA	482.022	457.317	409.976	359.146	336.818	362.898
HRH1	1.27036	1.51502	1.65921	0.398851	0.681158	0.722427
CWC22	10.2041	13.3392	16.8441	14.578	14.8127	14.5425
LOC283788	0.143261	0.264732	0.429981	0.24598	0.456238	0.174254
HOTTIP	0.13745	0.0244486	0.0519282	0.128729	0.0639544	0.111918
LOC101927415	0.47821	0.393964	0.366087	0.544512	0.772921	0.250479
HRH3	0.152253	0.042557	0.0451949	0.17926	0.244912	0.346333
LINC01503	0.15503	0.0758329	0.161067	0.159713	0.238043	0.0771421
ITGB1BP2	0.318283	0.667235	0.661355	0.655793	0.977425	0.588254
ITGB1BP1	35.2832	33.3639	34.9609	29.2473	34.6937	35.5046
KIAA1324L	0.00812649	0.103352	0.0253288	0	0.0415931	0.0161748
KIAA1211L	0.225994	0.339004	0.219141	0.279384	0.169647	0.0899625
NIT2	41.1846	39.6178	44.3607	52.7285	53.1438	51.8036
GABRG1	0.00861278	0	0	0	0.00881641	0.00857134
ACVR1C	0.00642187	0	0	0	0.0262948	0.0255639
GOLPH3	17.2957	19.7759	26.4786	23.4732	22.4764	22.2201
HIRA	23.4879	23.0066	19.4526	18.3912	18.393	18.1564
RNU5F-1	0.809601	3.96016	0	0	0.828743	0.805706
LINC01232	0.320811	0.533543	0.433294	0.826251	0.591112	0.542754
LINC01237	2.2264	4.55419	3.57479	2.08514	1.65749	3.92782
LINC01234	0.0262337	0	0	0.0810782	0.13427	0.10443
LINC01239	1.61437	1.65223	1.31599	1.58637	1.65254	1.97736
LOC81691	3.85514	3.69249	4.2569	5.23999	5.53719	6.32736
SNORD127	0	0.576023	0.611729	0	0	2.34387
RGS9	0.0903391	0.066284	0	0.186135	0.18495	0.202285
RASIP1	0.21184	0.362675	0.293452	0.309171	0.343343	0.43921
GOLGA7	9.54771	10.0779	12.5879	12.9422	12.917	10.8354
GOLGA5	12.4559	15.0494	15.9619	22.7092	22.8864	19.5129
GOLGA4	10.9443	12.5785	17.9429	15.6473	15.9079	13.868
GOLGA3	19.623	19.56	19.6669	24.5758	25.4775	24.2428
GOLGA2	26.9563	27.6163	25.3334	29.2225	28.8823	28.4607
GOLGA1	7.65357	7.94303	8.63388	11.661	11.5012	11.3598
CNTF	0.0923792	0	0	0.0634463	0	0.12258
ARHGEF37	1.62952	1.38317	1.36932	1.1603	1.06706	1.3355
RGS4	0	0	0	0	0.0599995	0
HPX	0.179579	0.245955	0.186572	0.66601	0.514709	0.607631
F13A1	0	0	0	0.0155454	0	0.015017
PICALM	34.1925	38.526	42.9807	39.8777	42.1277	36.1013
TRIT1	12.4404	13.3258	15.6243	14.5466	14.5345	13.0335
HPD	0.270145	0.352377	0.31185	0.371073	0.58379	0.597434
BANK1	0.294897	0.368636	0.323402	0.405072	0.402492	0.211956
SIAH1	1.21343	1.46104	1.96375	1.63472	2.10205	1.27726
TMEM265	5.35725	4.58926	4.58535	4.26083	5.93853	5.33147
TMEM266	0.291578	0.0950835	0.126222	0.450577	0.348217	0.241813
RICTOR	1.98893	2.31356	3.24446	2.8611	3.17807	2.68541
NECAB1	0.328881	0.177514	0.541987	0.198615	0.464354	0.451446
NECAB2	0.326664	0.461608	0.188547	0.560884	0.334387	0.216728
NECAB3	17.5531	16.9205	15.8606	20.2038	17.6462	19.005
PSMD12	13.97	16.2446	18.9173	18.7966	19.6947	16.4879
PSMD13	132.279	134.95	130.065	138.296	127.081	127.107
PSMD10	39.7744	44.3095	51.0961	51.811	48.0692	46.4382
PSMD11	75.4392	74.6253	80.3966	79.7355	80.386	78.2814
PSMD14	70.7847	72.1381	80.5954	82.0512	77.4973	70.7482
YWHAQ	340.05	363.967	405.846	293.679	290.194	276.311
DBIL5P	0.834396	0.778322	0.504005	0.879589	0.615763	0.926938
YWHAZ	190.776	213.595	267.906	146.026	149.983	131.657
FCER1G	0.394527	0.192982	0.40989	0.711275	0.403854	0.196314
MITD1	19.2169	21.1812	21.6956	25.0106	26.0316	19.4432
MIR210	3.17953	0.518421	0.550556	1.09185	1.62735	1.58211
TM7SF3	16.3479	18.0021	21.1818	14.6431	13.5194	14.7999
NCOA1	8.26863	9.49208	9.62741	8.24192	8.5843	8.30396
NCOA3	11.882	12.8178	14.0349	21.0324	23.3741	20.5127
NCOA2	7.7444	8.13206	8.60664	8.76834	9.16799	9.27118
NCOA5	23.9745	23.5965	23.7373	19.9237	21.4899	21.3267
NCOA4	28.4888	29.7286	33.9155	38.4409	39.6286	36.2106
BTAF1	10.9659	11.3518	13.4839	13.7374	15.1505	12.8336
NCOA6	17.8374	18.5081	18.3776	16.7435	16.7298	16.2319
PURG	0.13912	0.120979	0.0321194	0.191096	0.268995	0.153834
PURA	4.33826	4.79349	5.55964	6.15946	6.18786	5.54467
PURB	15.0905	15.5783	19.7342	21.8137	24.4768	19.9494
GPR160	0.144787	0.141645	0.0300851	0.477313	0.177852	0.489908
BRSK1	7.07593	6.27456	6.48659	6.1007	5.90691	7.04189
BRSK2	15.2801	14.5008	12.0279	17.0383	16.4293	18.0016
PC	5.9652	5.75507	4.92658	3.97892	3.68625	4.17197
COX20	13.0716	15.8206	19.594	17.8436	19.017	15.6407
DNTTIP2	17.603	20.6778	22.8495	20.9145	23.0611	20.8004
DNTTIP1	34.1162	33.5527	28.5905	34.1691	30.9911	31.3438
IGBP1P1	0.101376	0.0991762	0.105324	0.104438	0.622638	0
HCG27	0.0931543	0.0797412	0.042342	0.077974	0.029799	0.0289707
LOC100129034	3.633	3.61406	3.58363	1.80829	1.95346	1.63511
PBOV1	0	0	0.0242148	0	0	0.0231951
MTX1	25.9976	20.0353	19.3664	21.9729	22.0502	23.1621
MTX2	23.8365	23.4625	28.9872	23.9152	25.2621	25.0336
MTX3	2.55677	2.97566	4.36615	3.14111	3.39185	2.71263
PRF1	0	0	0	0	0	0.045786
C20orf24	0.976949	0.637166	1.49832	4.74473	3.47635	7.96318
C20orf27	64.8624	53.8924	49.4104	46.0897	45.1515	54.3324
TMEM120A	26.7878	25.1598	23.0964	20.2486	17.1585	22.4393
POFUT2	32.7654	31.6879	29.7972	22.2253	21.626	21.951
XKR9	0.839587	1.44158	2.24301	2.45362	2.77124	2.71127
MAN1B1-AS1	0.62277	0.487404	0.647021	0.866134	0.860617	1.14658
GAGE10	0.207812	0	0	0	0	0
SNORD114-24	0	0	0	0	0	0.817054
OR7D2	0	0	0	0	0.0185079	0
HIST4H4	0	0	0.293986	0.145757	0.289658	0.140803
SKAP2	9.44453	10.8018	14.0237	13.048	15.5775	12.428
RRBP1	35.5866	38.6492	37.0043	57.914	58.7096	56.787
LOC100129697	0.0746368	0.0730171	0	0	0.0382007	0
UBA6-AS1	5.21822	4.58203	4.44292	6.08386	6.04512	5.64909
HIST1H2AG	3.16037	3.77885	3.40505	5.66755	3.59455	5.70789
HIST1H2AE	0.826827	1.21333	0.751646	2.23598	3.4913	0.925705
HIST1H2AB	0	0	0.634814	0	0	0.121616
HIST1H2AC	17.9358	16.2932	15.7504	24.6367	25.7912	20.8244
JUND	15.4414	11.6202	12.8342	18.5999	16.6576	27.0402
HIST1H2AM	1.43634	0.585486	0.621778	2.21958	2.94059	2.02502
JUNB	42.0493	32.8467	34.049	36.1436	35.6177	42.3581
HIST1H2AK	1.01376	0.991762	1.05324	1.69712	2.98347	1.76555
HIST1H2AH	0	0	0	0.249696	0	0.120605
HIST1H2AI	0.745731	0.97273	1.03303	1.7926	2.03563	1.11321
LOC400706	0.0180692	0.12374	0	0.22338	0.0739857	0.107894
ASB18	0.208035	0.244224	0.129681	0.0428636	0.212953	0.165627
RGS19	27.3704	23.6064	24.7474	28.4101	24.2065	31.3897
OAS1	0.175841	0.0860125	0.0913442	0.181152	0.239998	0.0583317
ASB13	5.04444	4.91466	4.63699	6.47996	5.0787	5.57797
RGS14	5.54809	3.74487	2.51709	3.54421	3.57124	4.48463
ASB11	0	0	0	0.0201652	0	0
ASB10	0	0	0	0	0.0257751	0
ASB16	0.65404	0.613186	0.39638	0.701869	0.530023	0.406808
ASB14	0.163586	0.124473	0.264377	0.0749011	0.037212	0.253243
PHEX	0	0.027732	0.019634	0.0389379	0.0193449	0.0658252
TBL1X	5.51142	5.96985	5.18262	5.39849	5.74088	5.6295
GTSE1	38.1741	37.0158	38.7654	39.7709	36.6032	37.0397
RAI1-AS1	0.0811857	0	0	0	0	0
VPS8	8.89326	10.1014	10.3675	15.3015	15.7834	12.632
LURAP1L-AS1	0.123499	0.241637	0.128308	0.0636143	0.316046	0.0614522
ATP6V1G1	51.4888	51.6458	57.2155	64.2642	65.1512	58.0829
ATP6V1G2	0.00519484	0	0.0269857	0.0267587	0.0106353	0
ATXN7L3B	18.0478	19.3134	19.9184	23.0128	22.137	22.2464
CRYBA1	0.0737865	0.216556	0.0766598	0	0	0.0734315
CRYBA2	0.0658659	0	0	0	0.0674231	0
CNOT6L	1.72277	2.31579	2.62329	2.18802	2.4837	1.91734
STRN4	58.5819	54.628	48.298	45.2728	42.7352	46.5171
NUPR1	0.31958	0.625289	1.3281	2.6997	2.28995	2.16269
NDFIP1	12.4621	13.3172	18.0825	17.9304	18.2144	16.6436
NDFIP2	6.34881	6.07627	7.75392	6.34706	6.63991	5.52069
NUPR2	0	0	0	0	0.0994491	0
IGLON5	0.169233	0.0919779	0.56654	0.309946	0.288723	0.336837
PARD6G	4.86521	4.34316	4.56499	4.44829	5.52495	4.82667
LAMTOR5-AS1	0.218729	0	0.568116	0.112668	1.1195	0.435353
MAPT-IT1	0.0097039	0.00949331	0	0	0	0
ASB9P1	0.0358716	0.0350931	0.111805	0.036955	0.0367197	0.071398
MIR8064	0	1.26725	1.3458	1.33449	0	1.28913
ANKRD30BP3	0	0	0	0.0914033	0	0
SLBP	33.5332	34.7983	41.4323	41.9987	39.4588	43.3002
ISLR2	0.011628	0	0	0.0359377	0.0119029	0.0810046
LOC100294145	0.00197464	0.00386357	0.00410306	0.00406856	0.0121279	0.00393027
LOC100131655	2.07058	1.18897	0.748247	2.8287	1.42838	1.79184
FGA	0	0	0.0154651	0	0	0
CDADC1	1.61111	1.19049	1.5492	1.67743	1.28076	1.38162
RAD21	53.0062	60.6304	75.5481	66.3134	69.6939	63.0075
PTCRA	0	0	0	0.0513264	0	0
LOC644172	0	0	0	0	0	0.0165179
FLT3LG	0.585842	0.907454	0.304328	0.502948	0.799591	0.777365
RPL41	779.846	774.054	610.486	751.369	735.957	822.979
OR13C2	0	0	0	0.0627502	0	0
MIF-AS1	1.32964	1.3268	1.13276	1.3698	1.33385	1.82607
LINC01271	0.0518145	0.126725	0.107664	0.240208	0.0530395	0.232043
OPA1-AS1	0	0.567991	0.36192	0.239251	0.118863	0.346678
TPTE2P6	0.085912	0.0210119	0.0446287	0.0442535	0.0879432	0.0854987
TPTE2P1	0	0	0	0	0	0.00895644
AAR2	19.1002	18.3969	17.4784	21.1756	19.7028	18.6306
TMEM119	0	0.021113	0	0	0	0
OSGIN1	4.26668	3.73317	2.84076	7.67674	8.39679	9.50899
RBPJ	6.29524	6.58555	8.77838	6.82974	8.43052	6.87481
PIANP	0.480159	0.732793	0.798171	0.910178	1.00268	1.26152
C16orf72	15.1918	17.2555	20.2124	24.5249	24.1287	23.1081
CST1	0	0.150069	0	0.0790157	0.235537	0.15266
CST3	15.8609	12.4273	12.9756	16.9515	17.597	19.3054
CST7	1.00286	0.367912	0.520957	0.452004	0.256643	0.249509
CST6	0	0	0.0994437	0	0	0
AARS	104.433	102.832	94.5726	138.008	140.359	148.028
LOC100131289	0	0	0	0	0.144129	0
CERS6	5.81977	6.5758	8.54805	7.01234	7.438	6.91795
CSTA	0.140971	0.0689556	0.07323	0.145228	0	0
ZNF665	1.45241	1.28227	1.63778	1.51453	1.55927	1.41017
CSTB	131.59	118.724	92.4525	115.951	125.814	133.734
RNF168	5.74841	6.05051	7.08285	4.89945	5.57168	5.30825
RNF169	8.12189	8.44132	8.93361	9.2116	9.74024	8.74278
RBP7	18.9558	20.5469	22.5602	32.7306	26.7829	33.2123
RBP5	3.65871	4.00398	3.80118	3.51368	5.07825	4.69024
RBP4	2.38436	2.57815	3.1291	2.52102	3.78956	3.99644
RBP3	0	0	0	0	0.027909	0.0406998
RBP1	0.268486	0.0583688	0.185961	0.399527	0.335908	0.385947
CERS2	118.278	116.608	115.457	95.6252	96.1185	99.9912
ARIH1	14.4757	15.0412	17.669	20.8598	19.9883	20.6037
ARIH2	28.7582	30.0972	30.0937	34.9162	35.0905	33.1923
EGFR	61.7865	62.5372	65.4183	51.8817	53.0315	51.063
PPP1R12C	41.6984	40.005	35.8669	40.5477	40.3096	42.613
RPL23AP7	8.12281	9.6211	8.69779	10.1636	8.63344	9.88012
VAT1	93.8198	87.3177	76.5469	141.094	132.666	147.215
VIPR1-AS1	0	0	0	0.331779	0	0
TAPT1-AS1	0.457725	0.53735	0.427994	0.424395	0.281128	0.364418
GAS2L1P2	0	0	0	0.0530963	0	0.0512916
ZFHX4	0.329919	0.35953	0.25599	0.374303	0.427493	0.390673
CCDC89	0.502924	0.843446	0.54739	0.518115	0.367725	0.238335
LOC285819	0	0.0981858	0	0.020679	0.061642	0.0399524
CCDC80	6.11119	7.37034	6.95323	17.7913	17.7919	17.0512
CCDC81	0.0419211	0.246068	0.152437	0.151156	0.171649	0.312896
CCDC82	10.0996	11.5097	15.5507	15.3099	12.83	11.7722
CCDC83	0	0.0725833	0	0	0	0
CCDC84	16.5504	15.5526	16.5167	15.5075	17.1383	12.8403
CCDC86	56.8738	56.0358	54.8507	43.4222	47.8244	44.1919
CCDC87	1.03984	0.919464	0.664823	0.927045	1.0849	0.895536
ATP1B4	0	0	0	0	0.0125015	0.012154
LINC00271	0.0356304	0.0697143	0.0740357	0.220239	0.109418	0.141836
DNHD1	1.91454	2.10575	1.9582	2.29791	2.33655	2.43068
ATP1B3	81.7588	84.5085	87.9494	87.5663	91.6456	86.2493
LINC00272	0	0	0	0.162742	0	0
GLOD4	54.7373	59.5719	66.2316	67.4399	65.094	61.1372
GLOD5	0.0790927	0	0	0	0	0.0787121
SNHG12	23.2692	20.9894	18.6846	20.0715	21.0741	18.6828
SNHG10	3.89401	4.01307	5.99127	5.63465	7.85044	6.44894
SNHG11	8.79464	12.2761	9.35997	13.4247	10.9238	11.7409
SNHG16	44.6487	47.7466	46.7214	45.5003	45.9159	43.7253
NUP133	13.9927	15.5352	17.4132	16.4891	19.3604	16.4851
SNHG15	52.6291	49.7826	44.497	58.4815	51.7928	53.8208
CNTD2	1.37949	2.04002	1.46653	4.42871	3.94075	5.04442
CNTD1	0.160092	0.069608	0.27721	0.256554	0.163877	0.194727
CDKN3	31.6644	35.3294	44.5883	34.508	35.7615	28.9078
DDX12P	12.6156	11.5978	10.2407	8.94096	8.57873	8.25122
NUS1	17.0254	18.4354	25.8522	26.5468	27.5321	21.9034
MIR154	0.693944	0	0	2.85962	0.710351	0
HMOX2	21.3755	22.6324	20.7675	28.8428	25.736	27.2653
LINC00202-2	0	0	0.00992156	0	0	0
LINC00202-1	0	0	0	0.0497668	0.0329666	0
HMOX1	37.9443	33.6061	29.3284	117.913	112.997	115.146
SCOC-AS1	0.4046	0.452365	0.210178	0.476366	0.354999	0.345131
SPSB1	20.459	19.7955	18.283	27.0301	25.6902	30.5967
SPSB2	11.3231	9.30499	8.94066	10.2186	9.31901	10.3671
SPSB3	20.3491	18.8733	16.2778	16.2965	13.758	16.231
SPSB4	0	0	0	0	0.0205191	0.0598461
PRELID3A	4.39697	3.71777	3.94823	5.59751	5.11177	4.96968
PRELID3B	16.7846	20.4698	27.6696	19.7283	23.5838	17.0886
NCAPG2	26.3589	29.671	32.5292	23.1716	24.1246	21.9054
USP43	3.20574	3.12248	3.31603	3.23046	2.32143	2.71665
GRB2	63.7429	63.447	63.8422	64.7412	63.6968	65.0866
TMEM44	20.8877	19.8913	17.3032	19.7552	17.9008	19.5211
ANKRD20A8P	0.0158832	0.0466155	0.0330034	0	0.0487761	0
LCE1F	0	0	0	0	0.0997817	0
RPL23AP64	1.93383	3.15311	3.73126	2.94093	3.67632	1.92453
PRADC1	16.4163	12.1109	14.3714	9.87003	8.81543	9.26674
CSF3	0.0329702	0	0	0	0	0
HMGA1	515.611	466.951	446.765	412.006	378.031	446.273
HMGA2	51.1585	54.5779	62.0386	56.0204	61.8238	56.3353
SNORD6	4.92603	11.2446	15.3535	7.61222	10.9254	3.26822
FAM150B	0.0833924	0	0	0	0.042682	0
FAM150A	3.38498	3.21412	2.68931	2.76926	1.83442	2.42744
SNORA48	6.04502	2.5345	4.03741	4.00346	4.86196	1.28913
PNISR	17.6991	21.1569	26.3604	16.4998	17.2654	13.5797
SNORA44	1.7664	4.32018	4.12917	7.73396	3.16429	0.878952
SNORA47	2.112	1.2397	0.438849	1.30548	0.432387	1.68147
SNORA46	0	0	0.897203	0.444829	1.32599	0.42971
SNORA41	0.883202	0.432018	0	0	0	1.31843
GATA2-AS1	8.2567	8.15007	6.44651	10.0341	10.6788	13.2357
BOLA3	44.4024	41.9977	42.0868	38.0473	31.9889	36.9636
BOLA1	5.10134	4.92409	4.02799	5.60578	6.33596	5.27987
AVIL	0.486734	0.36189	0.364095	0.962757	0.61782	0.639398
ALDH4A1	12.3387	11.7843	10.0625	7.46247	7.69821	7.98641
USP46	3.04976	3.28803	3.82235	4.03956	4.04215	3.20027
CSK	41.506	38.7945	35.7842	34.4093	33.2102	34.2137
ILF3-AS1	4.11604	4.02672	4.24621	6.6293	7.2992	5.97128
MIR4701	0	0.90518	0	0	0	0
MIR4706	0	0	0	0	0.727676	0
APOBEC3B	4.20698	5.82128	4.96145	6.52059	6.20749	7.3928
APOBEC3C	0.420496	0.411371	0.546088	1.19129	0.968485	0.62771
APOBEC3F	1.25133	1.23551	1.13154	2.3634	2.21789	2.26001
APOBEC3G	0.190702	0.559691	0.792513	1.5717	1.91957	1.61317
APOBEC3D	0.675369	0.683496	1.0404	1.22359	1.43035	1.39059
APOBEC3H	0	0	0	0.0524013	0	0
LINC00029	0	0	0	0	0.0341163	0
USP47	12.4748	13.7118	17.2176	18.1563	19.5135	16.9432
2022-09-02	43.7463	48.505	59.6952	99.953	105.773	89.3113
LHPP	11.3123	10.6269	8.41028	11.7609	9.73834	12.876
POC5	6.19069	7.53226	7.5938	7.77111	8.09439	8.413
2022-09-01	0.146461	0.286564	0.114123	0.0754421	0	0.072878
VMAC	1.36129	1.22931	1.48683	2.15755	0.786065	1.11159
ZNF813	2.58887	2.3829	2.67522	2.55235	2.8068	2.36864
ZNF814	1.27103	1.0347	1.388	1.03225	1.11115	0.960231
ZNF816	1.33201	2.33731	1.91107	1.17621	2.03443	1.97788
CRLS1	6.30828	5.82467	6.68648	7.56491	7.57477	8.49283
RAD51D	7.49234	7.08689	7.52619	9.29957	9.14793	11.3416
2022-09-04	0.0185169	0.126806	0.057714	0.133534	0.0758189	0.128995
RAD51B	1.01337	0.858206	1.6971	1.72957	0.944431	1.27943
RAD51C	6.51106	6.85974	8.0855	8.53349	8.47914	8.16676
LOC728752	3.46285	4.1943	3.5977	2.20842	2.82734	3.20003
2022-09-05	0.0711738	0.0464195	0.0985937	0.0488823	0.26714	0.188884
ENAM	0	0	0	0	0.0105163	0
ECT2	35.182	43.5047	57.2505	43.7045	49.4063	39.4861
PLEKHH1	1.47957	1.28178	1.09269	2.38739	1.81563	2.04014
PLEKHH2	10.872	12.9404	15.6498	11.7703	13.094	11.2034
PLEKHH3	13.1926	10.4162	9.77695	8.73449	9.11923	11.6842
TAF9B	22.7616	25.2578	27.0037	24.0744	23.0778	21.6813
ALDH3A2	11.9873	12.4573	14.8752	12.8201	11.9432	11.5809
GPR1	0	0	0.0228705	0.0226782	0.0901351	0.0876297
MAF1	28.768	27.0514	25.1457	55.7214	44.6428	66.0833
GPR3	2.6471	2.29292	2.66423	2.38617	1.91936	2.38739
GPR4	0.172176	0.0748622	0.159005	0.256211	0.332911	0.43789
ACTC1	0	0	0	0	0	0.0628333
MAFK	91.5957	79.6666	68.9855	47.3424	45.2597	52.3483
MLXIP	27.0725	24.3789	21.8124	30.3718	31.0287	32.4464
MAFB	0.0343597	0.016807	0.0713955	0.0530963	0	0.0683889
MAFA	1.05627	1.05738	1.07188	1.72083	1.73502	2.02904
MAFG	26.4386	24.0522	23.745	29.1687	28.1993	32.1522
MYPOP	5.40592	4.9864	6.80391	5.63285	5.24914	7.22446
NASP	56.5201	61.9994	66.9099	58.1725	61.8089	55.2786
NEURL1B	1.46319	1.48478	1.00086	1.73209	1.74896	2.11639
RNU11	0	0	1.3458	0.889658	0.441996	0.85942
RNU12	1.17365	0	0	0	0.400466	0
SNORD116-30	0	1.3418	2.13745	0.706493	0	0
NOC4L	33.6256	26.9733	27.5311	20.7776	20.3266	21.6551
SCGB2B2	0.819082	0.534204	0.14183	0.421911	0.279482	0.543427
DNPH1	79.0626	70.621	55.1662	59.9766	58.247	66.7452
GPX2	0.11666	0.228257	0.121203	0.120184	0.398062	0.154799
SRRT	102.285	102.091	91.0127	94.373	96.2079	98.1929
TMEM183A	0.236316	0.282563	0.381918	0.757412	0.698832	0.26131
MIR1286	1.49465	0.731107	0.776426	0	0.764993	0
MIR1281	0	0	0	5.56036	1.10499	1.07427
CHST2	1.74719	1.22682	1.27359	0.958044	1.21156	1.31811
CHST3	6.31984	5.9537	6.10563	6.13179	7.31642	6.98826
CHST1	0.0295895	0.0289474	0.0461126	0.076208	0.33318	0.161959
CHST6	0	0	0.0175922	0.00872214	0.00866659	0.0168514
CHST7	4.52382	4.4487	4.01457	7.62179	6.43967	6.89377
CHST5	0.0896789	0.0175466	0	0.0184775	0.0734393	0.0178495
USP49	0.86228	0.911965	0.974548	1.23645	1.04369	1.21762
RUNDC3A	0.575007	0.773477	0.448048	1.01197	1.03005	1.40676
RUNDC3B	0.0142139	0.0556219	0.0590697	0.146432	0.0436499	0.0282911
SORCS3	0	0	0.0105068	0	0	0
PLEK	0	0	0.0212346	0	0	0
LOC100652758	1.66143	1.97119	1.39559	2.25787	1.77308	2.11076
CLHC1	0.236694	0.242083	0.290622	0.487686	0.363435	0.256969
LYG2	0.201468	0.328493	0.139542	0	0	0.0668328
LYG1	0.412161	0.345614	0.611729	0.363951	0.482177	0.234387
SLC25A53	0.468278	0.723824	0.671389	0.482422	0.603981	0.810884
HCFC1R1	24.736	23.3823	19.7895	17.6339	17.0942	19.5274
TAMM41	3.76652	4.49631	4.65855	2.88711	4.01621	2.6328
DICER1-AS1	1.16147	1.34932	2.0363	1.9444	0.966006	1.08364
TMEM19	9.52333	11.2877	14.5227	10.2493	11.2729	9.40279
FAM63B	2.10143	2.48983	3.00805	2.92262	2.82035	2.33531
PCBP2-OT1	0.0987988	0	0.102646	0	0.202269	0
TEX264	23.5091	22.7558	20.1333	22.3315	22.5072	22.1597
ZADH2	11.1934	12.0342	12.5245	6.11633	6.82593	6.01653
TEX261	33.8806	34.6866	33.5632	39.1131	38.8463	39.0242
SLCO4C1	0.163985	0.139036	0.374816	0.326614	0.492396	0.587507
FAM63A	4.26981	4.60038	3.77164	4.03059	4.39001	4.34286
THOC1	10.0085	11.217	14.0262	11.9537	12.8346	12.2315
THOC2	19.4408	22.7089	31.9647	31.4283	35.1103	30.3911
THOC3	19.5518	18.8425	18.0814	20.9675	20.2004	19.4215
ADRB2	2.16951	1.5639	1.24563	1.38219	1.63638	0.937492
GGH	32.3493	34.3993	42.0925	36.3451	32.7542	29.6275
SELT	28.0767	28.8563	33.1785	25.4834	24.261	21.8746
GGN	1.19072	0.900137	0.843471	1.53336	1.24658	1.1042
ABRA	0.0211661	0	0	0	0	0
SELO	21.9568	20.5443	17.135	15.668	13.7639	16.5387
SELM	50.1086	50.3416	46.5384	65.8746	58.5469	69.5962
PDLIM3	0.517719	0.525242	0.378508	0.197539	0.333678	0.267155
SELK	10.9742	14.64	16.3619	15.1965	13.8597	14.68
MGARP	2.04607	2.04426	2.35189	3.94665	5.70403	4.46237
SELE	0.0150429	0.0588659	0.0625148	0	0	0.0449116
SCPEP1	19.9899	22.6346	20.3324	21.1494	21.751	17.6568
ATP2B2	0	0.0127262	0	0.0134015	0	0.0258919
ATP2B3	0.00886695	0	0	0.0274043	0	0.00882428
TIMM44	68.3174	67.8613	68.3433	91.6092	93.8004	95.3988
ATP2B4	6.22776	6.55931	6.4499	11.4449	12.0075	11.4526
IGLL1	0	0	0	0	0.0662994	0
MTFP1	41.5519	34.9387	35.4932	29.3681	23.5783	28.8692
QRICH1	51.0467	46.2575	45.9096	43.7664	46.0796	41.7363
QRICH2	0.619552	0.773309	0.344035	0.682283	0.677938	0.754768
SERP1	29.4581	23.8748	29.7078	53.3311	51.1856	47.7328
PLCXD1	0.710341	0.636573	0.64223	0.921727	0.882553	0.782472
PLCXD2	0.0814124	0.398228	0.19736	0.223657	0.277791	0.216055
DDIAS	8.14737	10.9635	11.0482	9.7418	10.986	8.92224
HEPACAM	0	0	0	0	0.016832	0
ANOS1	0	0.00903173	0.00959158	0	0	0.0551259
DMRTA2	0	0.018497	0	0	0	0
OTOP2	0	0.0531219	0	0.0279702	0.027792	0.0270195
HSPG2	11.6477	10.3572	9.29762	11.5892	11.7691	13.6867
LY6G6C	0	0	0	0	0.00967561	0
TEX14	0.0117855	0	0.0612224	0.0607076	0.301605	0.10556
ABCA11P	2.15324	2.85884	2.97213	4.94359	5.47888	3.33677
CYP2G1P	0.0232144	0	0	0	0	0.0231027
KIAA1257	0.340487	0.0333098	0.247622	1.01723	0.66222	0.135539
LOC389332	0.240589	0.369864	0.285666	0.141632	0.211095	0.342045
SNORA71D	1.6896	0	0	1.30548	0.432387	1.68147
ANKRD44-IT1	0.163586	0	0.169957	0.0561758	0	0.108533
SNORA71B	8.57225	6.28967	5.78894	10.5974	10.5299	7.25136
MFHAS1	11.6472	10.7759	10.0033	13.2331	13.8756	14.7925
SDF4	164.214	150.808	136.985	119.57	115.543	134.499
B9D1	7.42188	6.52188	5.01549	5.75145	6.21907	7.15739
B9D2	1.86577	1.71466	1.52725	1.16493	0.578753	1.06907
NBR1	7.68785	7.4457	9.94118	10.2202	11.2471	10.3325
SDF2	36.4781	35.2539	28.022	31.2407	25.5349	31.2056
NBR2	3.45651	5.00963	3.90145	5.75901	5.98442	6.9647
SPRNP1	0.20809	0.203575	0.297266	0.375157	0.292889	0.33652
CAP2	17.3122	16.7104	19.6469	17.9739	20.9149	18.3596
CAP1	197.766	197.114	197.015	211.903	206.164	210.831
LOC100270804	0.1734	0.367547	0.210178	0.267956	0.236666	0.517697
ADAMTS13	1.78522	1.4102	1.18657	1.9648	1.75932	2.48287
GRHPR	218.25	192.827	161.333	160.365	146.734	172.248
GATA2	17.7166	15.5898	12.936	28.622	27.7897	30.3463
ALG1L9P	0.331372	0.221032	0.156489	0.263794	0.20044	0.149899
KIF25-AS1	0.414885	0.892939	0.948289	0.25645	0.254816	0.454177
MCC	0.14469	0.135396	0.163396	0.492548	0.457213	0.388158
WBP1L	30.7634	32.6902	32.4022	27.0753	26.387	28.6491
FBLN5	2.23601	2.16583	1.61006	2.05267	2.19823	1.56429
RTF1	18.1573	20.489	21.6626	18.8731	22.4488	18.532
ZNF254	2.03627	2.68811	3.86154	2.72963	3.67911	3.07633
FBLN7	0.0760652	0	0.0526848	0.0261209	0.2855	0.0504662
MCU	7.91551	8.03978	9.29929	9.17187	9.86339	8.43218
TUBD1	3.20479	3.61759	4.40064	3.18615	3.71644	3.07785
SNX29P2	0.183884	0.323809	0.267463	0.340989	0.263524	0.292799
FRAS1	0.0070464	0.00689348	0.00732079	0.0326665	0.028852	0.0315562
F7	0.0364549	0.0534956	0	0.018778	0.11195	0.108838
NUTM2A-AS1	13.6864	15.54	18.1242	19.0676	18.8736	18.0666
PTAR1	3.39274	3.84677	5.80848	5.50869	6.29881	5.11368
KIAA0125	0	0	0.0251997	0	0	0.0120692
CAPS	1.27606	1.6999	0.902636	0.727224	1.0283	0.837604
RPUSD2	10.1927	8.59707	7.95653	6.6409	6.20382	6.4426
RPUSD1	48.4529	41.0868	35.2141	31.4614	30.0094	33.5048
LOC389033	0	0	0	0	0	0.578662
CAPG	64.4089	63.1812	54.3137	82.1462	76.3214	85.6499
YARS2	24.4915	23.7763	23.0205	24.6232	22.3795	22.6651
UBE2L3	40.1556	44.5143	45.6012	44.5331	43.7959	41.7261
UBE2L6	3.37775	3.04271	2.71014	3.51423	3.90265	3.42807
TTC12	4.65827	5.46861	6.38313	6.51103	8.22227	7.61784
TTC13	4.98019	5.54832	6.22368	5.18539	6.20461	5.71466
RPSAP52	0.815263	0.697875	1.85283	1.20734	1.19965	0.354961
TTC16	0	0	0	0.0207147	0	0.0600319
TTC17	13.244	14.7615	15.5967	21.9595	21.8646	19.8579
TTC14	4.96312	6.83721	8.34492	6.28171	7.67253	5.88677
CHCHD10	15.3611	11.864	11.6755	10.3279	12.5794	20.1952
POPDC3	8.9984	10.2355	10.6164	12.0041	13.6762	11.2015
POPDC2	0.230661	0.161182	0.0342347	0.271575	0.134922	0.163965
TMC8	0.145102	0.283906	0.178162	0.366916	0.216047	0.236297
TMEM167B	6.14708	7.85926	9.09519	9.32443	9.89428	7.91057
GLTP	10.7131	11.7393	13.6494	14.1209	13.879	14.9459
HBS1L	7.36449	8.46351	9.92264	9.14421	9.99393	8.24286
TFR2	7.21311	5.98566	5.86928	7.33028	6.94343	7.1395
C17orf96	7.76255	7.09959	7.35212	12.2001	11.2723	13.0969
NME6	9.5976	9.38932	9.67806	11.6323	11.9917	11.0965
NME5	0.285276	0	0.0987948	0.24491	0.38936	0.378537
NME3	37.6537	33.181	27.0555	27.4202	24.5386	31.351
NME2	0.890301	0.504252	1.1197	1.15856	1.48694	2.37826
NME1	13.4562	8.90518	5.99151	5.64989	7.29229	8.32745
MSS51	0.529265	0.82374	0.974778	0.867444	0.886546	0.790078
TGFBR3	0.299941	0.301815	0.28491	0.353143	0.421072	0.45201
C17orf98	0.205976	0	0	0	0	0.614956
C17orf99	0	0	0	0.110187	0	0
C2CD3	12.9019	14.6683	13.8062	14.0739	14.5782	13.7167
NPFF	2.06777	2.50453	2.86438	1.72446	1.71348	2.54777
FAM90A1	0.0463365	0.0226655	0	0	0	0
GUK1	70.2683	54.1305	54.5997	50.9034	43.5867	55.0197
TMEM26-AS1	0.0342286	0	0.0355615	0	0	0
ARRDC3	5.74368	6.27687	7.74299	6.76865	7.47123	5.93911
ARRDC2	6.49221	6.33195	6.23092	5.22013	4.90323	6.10641
FTX	1.03915	0.774551	1.0282	2.42145	2.58331	2.24066
FAM208A	9.04612	10.0137	14.0941	11.5105	12.6075	10.8481
UBE2Q2P2	0.0954344	0.205399	0.0991506	0.373604	0.449377	0.132965
ARRDC5	0	0	0	0	0.0364282	0
ARRDC4	0.229324	0.420651	0.34249	1.77188	1.67256	1.21242
PHF21B	4.38546	3.38328	3.44011	4.80597	4.42889	5.06735
ITFG1	6.72262	6.8955	7.96436	7.84438	6.98689	6.86095
LUNAR1	1.57872	1.18805	1.51403	1.62641	1.86467	0.60428
SYNJ2BP	2.82374	3.15826	4.15179	4.79735	5.7303	4.33027
FTO	5.71776	5.38109	5.62999	5.34479	6.1727	5.35235
FTL	568.591	571.114	513.762	892.575	926.144	952.55
TMUB2	11.9695	11.8889	11.3181	13.2034	12.3228	11.5475
LAPTM4B	55.1397	58.81	61.8601	65.3112	59.0562	70.401
TMUB1	77.1485	72.5298	55.5836	61.6656	59.6066	70.0531
CHST13	0.620815	0.319654	0.169734	0.976181	1.20409	1.10559
PRTFDC1	1.8216	2.41442	1.92306	2.81493	2.5564	2.25143
LOC100132057	0.11776	0.0768031	0.020391	0	0.120544	0.0976614
GPNMB	0.0632227	0.164935	0.131369	0.238818	0.388305	0.587239
CHST11	0.25265	0.197733	0.178492	0.843309	0.786213	0.885048
LOC101930071	0	0	0.207401	0	0	0
PODXL	1.9872	2.22997	2.05447	1.85655	1.81481	1.73528
ZNRF3	3.77989	3.5294	3.67661	3.2554	3.47264	3.52178
MAMDC2-AS1	0	0	0	0.0769897	0	0.0371864
CLEC19A	0	0	0.0485655	0	0.0239252	0
MON1B	16.9521	18.2101	15.9582	15.6618	15.759	16.679
MON1A	11.8674	8.89917	8.55461	11.5526	11.2114	12.9549
AIM1	9.44471	10.5403	11.6433	7.01482	7.29452	6.79178
NGF	0.0555685	0	0	0	0	0
RBM5-AS1	0.925259	1.64578	1.44193	1.99307	1.80817	1.88347
PARP14	1.66374	1.85698	2.16066	3.28774	3.27454	2.67175
PARP16	4.76772	5.78283	4.43787	5.08952	6.1392	5.26005
PARP11	0.660278	0.901891	0.944853	1.59146	1.7216	1.53737
PARP10	0.613069	0.567345	0.809089	0.443818	0.593642	0.906935
PARP12	6.60307	6.85037	7.4505	8.33703	8.81838	8.72608
AKR1C2	0	0	0	0.0144529	0	0
AKR1C1	0	0	0.13175	0	0.12981	0
LINC01024	1.05883	1.23575	1.29305	1.41614	2.05363	1.42347
LINC01023	1.20051	0.391485	0.831504	1.37419	0.682717	1.99122
LINC01021	0.0527046	0	0	0	0.0539507	0
SVIL	19.1576	20.2298	19.4998	18.1835	19.5338	18.027
H1FX	32.7236	27.8509	29.5372	36.7803	38.1299	49.0802
MIR98	0	3.35449	2.03567	1.51391	1.00285	0.974972
SOGA3	2.1752	1.97841	2.43413	2.20533	1.97417	2.21873
SYDE1	32.9311	29.2469	25.2293	30.635	28.9224	33.8967
MIR93	1.45728	2.13849	0	0	2.2376	2.17541
MIR3677	0	3.80175	5.04677	9.00779	3.97796	1.93369
MIR3674	2.57168	0	1.78121	1.76623	0	0
GUF1	7.39702	8.6838	10.7447	8.93087	9.75148	8.31085
MIR425	0	0	0	0.690252	2.74342	0
CDRT15P1	0.052944	0.10359	0.165017	0.0545431	0.0541957	0.0526892
MIR423	0	0	0.644268	0	0	0
APOLD1	1.20811	1.40645	1.71956	1.97891	1.81791	1.47883
DDB1	81.7095	81.1146	75.1315	80.6069	75.6827	78.6662
MIR100HG	0.851106	1.09168	1.43445	1.51981	2.26519	1.75049
DDB2	26.3699	27.1554	25.3977	25.5741	24.8623	27.53
SNX19	9.88785	11.0712	9.964	9.0404	10.0725	9.42986
FA2H	0	0	0	0.0494866	0	0.0239023
PTCHD1	0.0661024	0.010778	0.0915686	0.181597	0.13533	0.0877125
PTCHD2	0.234775	0.185932	0.162612	0.357041	0.331878	0.211394
PTCHD3	0.415049	0.248137	0.263518	0.688887	0.637293	0.711367
SNX10	4.77544	5.8634	7.99448	8.96298	9.79648	9.40872
SNX11	11.7942	11.3958	11.018	14.3505	14.3584	13.5729
SNX12	49.9476	51.838	50.9902	50.9853	48.11	54.1662
SNX13	7.77705	8.95092	11.9012	10.8114	10.9205	9.77015
SNX14	22.6386	25.007	32.5825	28.7365	30.8932	26.6302
SNX16	1.14694	1.63357	1.91006	3.96176	3.97106	3.35711
SNX17	62.0074	57.0897	53.7374	51.0597	48.3017	53.3665
ZSWIM7	3.1658	3.75061	4.07362	4.72756	3.98391	4.01769
LPCAT2	2.85614	2.95292	3.83285	2.38514	2.80185	2.79934
LINC00649	0.0482744	0.0354201	0.0626928	0.0372993	0.0247079	0.0480421
AHI1	2.72777	3.49042	4.36394	3.24798	3.54091	2.99005
LINC00640	0	0.169218	0.449267	0.0890978	0	0.0860695
LINC00641	2.03994	2.41476	3.30623	3.57264	3.61253	3.47152
LINC00643	0	0.0257843	0	0	0.0269794	0
C10orf95	0.119043	0.194099	0.0824523	0.367915	0.0812382	0.19745
B3GNT6	0.183162	0.0447968	0.0237868	0.0471736	0.257802	0.0683553
PPP3CB-AS1	0.565021	0.644886	0.8414	0.543281	0.809731	0.374868
ISCA2	19.7698	17.8207	18.4244	21.526	20.9501	18.0751
ISCA1	9.92874	11.992	12.6749	14.968	15.3495	13.2712
RNF139-AS1	0.270377	0.20573	0.312118	0.247594	0.215265	0.249145
SLC30A10	0	0	0.0628228	0.0622945	0	0.0200591
KRBA2	3.21043	2.85337	3.50985	4.66927	4.70396	4.03027
KRBA1	3.88609	4.1665	3.38189	3.53073	3.50824	3.33937
MTPAP	3.01829	3.2369	3.79316	4.30622	4.6504	4.06695
HES3	0	0	0	0	0	0.416147
HES2	11.8909	11.2446	10.5769	17.5081	18.7413	20.1404
HES1	22.8218	23.4585	24.8297	21.8259	19.5631	18.6619
HES7	12.892	10.2729	9.90151	11.0678	11.0683	12.5541
HES6	15.7956	12.7074	13.4951	13.5468	10.4647	13.6449
HES5	0	0	0	0.0459816	0	0
HES4	27.296	23.0299	27.8931	33.0286	33.7362	43.6755
ARFGEF3	4.7982	4.93165	5.4978	5.69771	5.2725	5.24288
ARFGEF2	15.9582	16.6886	17.7029	24.7838	24.1554	23.0845
ARFGEF1	13.4332	14.7992	17.7451	16.4738	18.1527	16.8292
GSN	201.417	197.767	177.719	125.121	124.461	137.474
PRSS46	0	0	0	0	0.121279	0.0589541
FEZ2	29.7587	37.4814	40.2969	24.4284	26.0127	21.1301
FEZ1	0.980817	1.27938	1.71833	4.22008	3.50418	3.88525
GSC	0.245127	0.0959232	0.254673	0.252531	0.200738	0.487896
TKT	72.5717	75.0939	63.2071	50.7235	53.6832	54.6879
DEAF1	42.0025	35.9982	34.5659	33.7562	32.5528	38.2074
NADSYN1	19.4544	18.2109	15.7758	16.3845	14.7578	16.0664
TBC1D24	7.48639	6.33818	5.89542	6.56519	6.09814	5.92863
TBC1D25	18.885	15.8722	15.2674	16.8719	16.7488	17.5006
TBC1D26	0.0935655	0.0610233	0	0.128522	0.0638518	0.155192
GSR	10.2748	10.3947	9.88911	9.93898	12.1794	12.4283
GSS	59.4571	55.3756	46.6003	55.2794	52.4149	58.0108
BTC	0.0207074	0	0	0	0	0.0206078
SYNJ2	16.3992	16.752	17.1099	22.1424	21.9856	20.7532
ILF2	124.993	130.927	128.939	136.456	129.388	132.761
ILF3	115.756	116.197	111.86	101.911	103.25	102.041
DUS2	5.69124	5.64131	5.26166	4.80416	5.23551	5.78861
LINC01342	0	0	0	0	0.0368785	0.0358534
RALGDS	15.9299	13.6812	12.044	16.0454	15.3244	17.8807
LINC01341	0.207627	0.203121	0.161784	0.320847	0.425072	0.361599
DIO3	2.91179	4.12369	3.05399	1.48559	1.33419	1.57308
DIO2	0	0	0.0360698	0	0.0177693	0.00863771
DIO1	0.0313394	0	0.0976794	0.258288	0.288723	0.0623773
MIR5587	35.1948	13.9876	20.568	14.7297	15.7617	12.04
MIR5585	0.987988	0	0	0	0	0
MIR5582	1.71445	0	0	2.64935	0	0
HAR1A	0.584165	0.775591	0.650264	1.2681	0.619332	1.16271
MIR6165	0	0.678885	0	0	0	0
IGFLR1	8.0906	8.20111	7.13974	5.27212	6.03679	7.37262
C1orf204	0.16315	0.0912056	0.121074	0.168078	0.238582	0.115975
OSCP1	1.26035	1.26725	1.30943	1.58696	1.25431	1.63754
VTA1	18.3301	21.4677	26.878	21.8908	22.7117	21.4061
MLNR	0.376376	0.23013	0.293275	0.823957	0.529753	0.936414
MACF1	47.8286	52.5839	56.3843	56.6774	58.7047	55.3151
C11orf21	0	0	0	0.0265482	0	0
TWSG1	12.1207	13.3912	16.2851	8.71361	10.3103	8.61823
TBC1D2B	8.77204	8.39369	8.46479	9.15577	10.7399	10.0398
SAMD8	5.12305	5.27223	7.26665	5.50912	5.61875	4.57697
ZMYM1	5.39226	6.5452	8.85724	8.24268	8.85459	7.27931
ZMYM3	25.8984	25.102	23.0446	27.6403	28.2272	29.3145
ZMYM2	3.77377	4.43355	5.09928	6.18454	5.94395	5.78991
ZMYM5	1.78014	2.49726	2.98357	3.11419	3.24907	2.74093
DDX26B-AS1	0	0.143282	0.152164	0.452653	0.44977	0.145756
ZMYM6	4.43077	5.09955	6.56943	7.57654	7.66748	7.39796
NAGPA	13.9857	11.6944	11.3501	10.8741	10.7508	11.4761
MIR670	0	0	0	0	0.608872	0
ZNF37BP	1.48573	1.94453	2.03725	1.84775	2.31553	2.15126
KIAA1715	2.26586	3.2111	4.59819	3.06877	3.64896	3.14711
AOC4P	0	0	0	0.20278	0	0
NBPF20	0.0628603	0.071206	0.0824944	0.139743	0.0541865	0.0724354
TTLL4	15.7746	15.8432	15.6858	20.1455	19.9456	19.7743
TTLL5	7.96497	8.48742	8.56794	8.25604	9.72122	8.89004
TTLL2	0.344439	0.118929	0.315752	0.626193	0.456284	0.241964
TTLL3	0.965001	0.854757	0.66387	1.2091	0.867677	1.21991
CCNA1	0.101288	0.0743175	0	0.0260869	0.0259207	0.0504004
PROP1	0	0	0.0413669	0	0	0.0396249
CCNA2	38.3123	38.6629	41.8387	32.3225	29.4295	28.6944
DMTF1	12.716	15.7394	16.7286	15.1279	15.3002	14.4831
TK2	2.18462	2.35093	2.34863	2.18211	2.51823	2.36316
DUSP9	5.11886	3.5941	3.995	7.0397	4.98917	6.33732
MTRNR2L8	0.225935	0.132619	0	0.372415	0.231277	0.314788
NUF2	11.1073	12.1564	16.8682	12.6203	12.0899	12.6871
CREM	1.73604	1.71778	1.84487	1.78848	1.72631	1.8659
TESK2	0.720114	0.964034	0.68909	1.44468	2.07563	1.65961
TESK1	38.6446	31.4597	27.1755	35.635	34.7202	38.1129
DEFB109P1B	0.1104	0	0	0	0	0
DLEU7	0.0162689	0	0	0	0	0
DLEU1	2.4858	2.48942	2.47563	2.69726	2.69514	2.25427
DLEU2	0.358003	0.844682	0.897041	1.04136	0.883832	0.817349
SETD7	19.7726	19.5747	23.0402	32.0852	33.5537	30.1009
GLRA1	0.0320106	0.0313159	0	0	0	0
GLRA2	0	0.0306593	0	0.048429	0	0
SETD2	11.9997	12.6928	13.7812	11.5575	12.3542	11.2266
ABHD4	4.46071	3.97752	4.85166	6.79743	6.99196	6.31206
ELANE	0	0	0.0655424	0	0.258309	0
NCLN	81.1987	69.064	65.0226	60.2128	59.3498	64.0404
MMP24-AS1	13.4313	11.2162	10.4225	13.734	12.6572	24.4448
LOC101927040	0.0550437	0	0.0285936	0.0850594	0.0563451	0.0821683
LOC101927043	0.23325	0.0622332	0.264363	0.327675	0.238765	0.232128
LOC101927045	2.6446	2.80281	3.29137	4.20023	3.63769	3.67365
WHAMMP1	2.75275	4.25787	5.64259	2.64428	2.20857	2.25824
WHAMMP2	0.63336	0.923987	1.26987	1.22485	1.28529	0.729835
SH3BGRL	14.2477	16.9254	18.4738	30.8414	30.8186	28.6116
ZMYM6NB	12.4145	12.515	10.7373	13.6334	12.966	15.1142
LOC284581	0	0	0	0	0	0.0223635
KLHDC7B	0.0779556	0.266924	0.222726	0.481861	0.398993	0.271532
TCEB3-AS1	0.161323	0.210429	0.223473	0.609383	0.770639	0.0535155
BUD13	22.9889	21.3526	21.7976	23.166	22.8832	21.0112
IFNE	0.118639	0.348193	0.534122	0.285186	0.0809626	0.0393561
LOC100506368	0.289287	0.235841	0.300552	0.397366	0.690962	0.143948
CKAP5	63.7697	74.2429	79.0976	78.7813	85.6915	77.6416
CKAP4	50.7265	53.0067	55.8735	52.4762	54.0681	54.0747
CKAP2	11.8739	15.0708	20.6818	19.4249	21.2189	16.6186
OAT	55.9786	58.6346	63.1087	70.3572	62.9781	59.9242
LOC101927592	0	0	0.0453302	0	0	0
LOC440896	0	0.0179215	0	0.0188724	0.0375044	0
SUV39H1	27.5424	26.3098	25.1248	18.3263	19.5967	19.9638
ATR	6.87401	8.0933	9.8501	8.34803	8.69984	8.52129
ATM	8.07397	9.85935	12.9304	12.406	12.1409	11.1371
BAZ2B	2.49517	2.71756	3.67106	3.05216	3.70047	3.42991
OAF	2.1914	2.2051	1.65877	2.80586	2.56367	2.61703
BLNK	0.031888	0	0.0662595	0.0985535	0.0652839	0
PPP4R2	22.2081	30.8145	34.5887	37.7481	36.2017	34.9573
PPP4R1	25.242	27.3932	30.0811	28.7001	26.5376	25.998
RNF216P1	22.6928	20.5811	20.9098	22.5133	20.4791	20.8648
ARHGAP11B	14.9024	16.4855	14.8277	14.703	13.6119	12.2068
ARHGAP11A	35.9838	38.1024	44.6149	34.4576	35.503	33.1755
PPP4R4	1.14667	1.51771	1.8921	2.59887	2.5547	2.26888
LRRC61	10.2151	8.04701	7.9288	10.8601	11.7637	12.1164
LRRC63	0.165444	0.269756	0.343772	0.312475	0.225807	0.466502
CA11	6.24172	6.31326	5.64212	5.19506	6.85856	6.31697
CA12	0.664762	0.961955	0.892087	2.06879	2.1832	1.92956
CA13	0.982862	1.28698	2.16795	4.17482	3.94701	3.28051
CA14	0.160053	0.313159	0.0665142	0.527639	0.819185	0.700845
ADAT3	3.72835	3.0863	3.16587	3.5455	3.22934	3.74609
ADAT1	5.75956	6.09357	6.50491	7.2169	7.30342	6.9072
SYT11	0.894242	0.928838	0.883184	0.909878	1.15271	1.04376
ING3	2.65924	2.95971	4.12417	4.2086	4.55658	2.85739
ING2	4.31468	4.36878	6.02922	5.88962	6.5367	5.99002
ING1	4.68153	4.40431	4.27558	3.59942	3.39272	4.17799
ENO1-AS1	0	0	0.135787	0.807874	0	0.390208
ING5	10.7095	9.44588	9.87994	9.50803	9.9296	10.2562
ING4	3.14	3.70198	3.93146	6.09643	5.43948	5.40847
DEF8	19.3936	17.0268	14.8389	16.8487	15.4971	18.8879
SHISA5	37.6068	33.8297	29.8637	40.5342	38.0166	44.3652
LOC339666	0.374382	0.402883	0.311169	0.154276	0.498204	0.18629
SHISA4	14.0727	13.2524	11.4851	10.7378	8.26248	10.8618
LINC01578	4.92683	6.44523	7.76731	8.79385	9.35359	8.58047
GPR150	0.75935	1.26725	0.464071	0.506185	0.457237	0.933508
LINC01572	0.573468	0.528021	0.245329	0.486532	0.517964	0.402853
GPR152	0	0.0399065	0	0	0	0
FMR1	16.598	20.9954	25.9901	27.4189	30.7208	24.6983
SNORD50B	3.28402	1.60638	0.852975	2.53741	0.840415	0
GPR153	5.38359	5.16897	4.95528	2.80988	2.95278	3.38231
LINC00920	0	0	0.0664048	0	0	0.0636084
EDC4	26.9829	23.3629	21.3745	22.3182	21.3823	26.3708
B3GNT2	7.06111	8.3185	9.51708	6.5535	5.94741	6.24635
MPHOSPH8	7.10203	7.80304	8.92526	10.6793	11.0307	9.01153
EDC3	16.4602	17.1401	17.2649	17.4149	16.6881	17.0654
SLC39A14	26.3521	28.0935	29.1836	32.8586	33.5387	33.3945
MPHOSPH9	7.17431	9.30731	12.3823	10.6848	11.3751	9.32571
DDAH2	0.0308134	0.0602895	0.0320133	0.0357121	0.0670266	0.0613304
DDAH1	34.9332	36.3762	45.6168	29.7044	32.3775	28.1641
LDHC	0	0	0	0.0935388	0.0464715	0
LBHD1	1.28064	0.820833	1.05523	1.18284	0.994491	0.703162
MAPK8IP2	32.5259	27.8552	25.0666	35.0718	33.9833	38.2734
NPR3	0.122767	0.0675578	0.087689	0.0553328	0.0628348	0.0687242
SLC39A13	24.3872	20.8786	20.0717	22.2805	23.332	24.4119
NPR1	0.125358	0.0408791	0.028942	0.0573973	0.128321	0.194063
APOL5	0	0	0	0.0417898	0	0
APOL6	0.287461	0.309345	0.358386	0.621901	0.976934	0.652257
APOL1	0.0953719	0.279907	0.217989	0.235806	0.741963	0.246774
APOL2	7.28641	8.13779	7.02317	15.7072	16.7066	16.6404
APOL3	0.0426626	0.0278245	0	0.0586016	0.0436712	0
ARHGDIG	2.8465	2.48204	2.18586	1.65748	2.09033	1.60115
ARHGDIB	0.0958739	0.0937933	0.149411	0.395079	0.883265	1.04954
TMEM108	0.126141	0.260519	0.247545	0.115512	0.157818	0.167379
TMEM109	34.5647	33.0743	30.027	32.2892	30.6343	32.5764
LOC100288162	6.0675	5.05252	4.9342	4.65086	4.14063	5.12178
MSMP	30.2219	30.0715	30.057	43.908	40.6316	41.216
TMEM101	12.8584	12.2159	12.1122	10.5091	9.33067	11.0334
TMEM102	6.7066	6.15641	5.43301	8.27883	10.4943	10.3202
TMEM104	17.7366	17.1355	14.8821	15.2627	15.0776	15.1104
TMEM105	0	0.103091	0.0364936	0.0542802	0.0179781	0.10487
KIAA2012	0	0.0283079	0	0.0447148	0	0
KIAA2013	51.6218	47.5118	39.4946	46.2674	45.5712	53.2228
RAB40AL	0	0	0.0588544	0.175079	0.347927	0.620135
HMGN1	177.78	176.502	249.211	237.721	236.848	215.049
HMGN2	193.051	221.531	239.846	199.98	210.252	185.14
HMGN3	7.13771	9.07766	11.3295	12.1738	12.421	9.86579
HMGN4	30.597	37.5829	46.0979	49.8602	52.2714	41.7395
HMGN5	0.603203	1.18022	1.25338	1.27109	2.44179	1.33703
TAF6	68.362	61.4887	56.5607	59.1365	56.0715	62.0001
TAF7	31.2919	32.377	35.5715	41.3691	41.0536	36.7276
TAF8	8.80505	9.03609	9.93243	10.5851	11.5667	10.1583
CYP7B1	0.0730162	0	0	0.0250739	0.0996567	0.0968866
GDPD3	1.22104	1.24648	1.82015	1.80484	1.84769	0.898164
OPRD1	0.131435	0.225019	0.0682764	0.913981	0.571804	0.850215
SS18	42.8747	44.5568	47.1145	38.9544	38.4548	38.0217
VMP1	46.4668	49.9439	56.8841	50.4668	51.408	44.322
FAM20C	7.46464	5.76417	7.05821	5.50836	5.02254	4.61165
FAM20B	12.0484	12.9091	15.6547	12.9577	14.0594	11.1417
FAM20A	0.176488	0.283652	0.248846	0.155844	0.0516172	0.11291
TXNDC12-AS1	0.149083	0.145847	0	0.153586	0.610429	0.296731
CD9	65.2561	72.1726	71.8531	69.0552	62.3941	62.5581
PRELP	0.0701219	0.00980002	0.0104075	0.17544	0.215339	0.368861
LYPLAL1	6.89348	7.33735	6.7895	8.26637	8.27018	7.40914
CD7	0.136301	0.133343	0.188811	0.0936118	0.139523	0.18086
KRT80	5.65848	5.98967	5.14786	2.17445	2.35981	2.57727
LMTK2	11.5931	11.928	13.0262	12.1245	11.9873	11.6151
OTOGL	0	0.0141102	0.0149848	0.0222882	0.0221463	0
SUMF1	11.2483	9.60554	9.47232	7.19734	8.03508	7.78489
LMTK3	1.46549	1.31899	1.35203	1.29235	1.41613	1.62178
KLC3	5.46176	4.26187	3.31009	4.421	4.79219	5.04724
KLC2	77.5494	71.7147	64.0997	63.7994	66.0763	70.4151
KLC1	33.6864	35.9891	39.1788	60.7936	57.2698	63.4298
TMEM27	0.11068	0.180463	0	0.0760151	0.226593	0
SLC8A2	0.353557	0.267782	0.450269	0.587477	0.478663	0.726413
SLC8A1	0.102691	0.164394	0.0484955	0	0.0573377	0.0557439
HEG1	27.484	27.9028	29.7779	55.5264	56.424	54.6782
SUMF2	73.5594	70.3251	67.8439	76.0151	75.1824	81.1982
LOC391322	3.52026	2.93741	4.08761	2.45328	2.96758	1.8547
C12orf66	3.10611	3.42939	3.56514	3.16945	3.78517	3.7094
PLP1	0	0.0178207	0	0.0562987	0.0186467	0.0725136
LMX1B	2.44963	2.11281	2.3061	2.0292	2.19027	2.33834
PHACTR2	5.98655	6.49829	8.57992	6.97207	7.46479	7.18015
PHACTR3	0.310519	0.438794	0.358456	0.266582	0.229566	0.120176
PHACTR1	0.040466	0.0395879	0.0840836	0.0416883	0.0828455	0.0402713
CARD8	1.67817	1.83956	2.24768	2.15587	1.81099	2.05241
CARD9	1.1532	1.10131	0.827261	0.735445	0.730761	1.06567
PHACTR4	15.4258	15.583	17.5004	19.4161	20.5424	17.666
CARD6	0.142278	0.236624	0.0591274	0.0879452	0.160206	0.368143
CCNT2-AS1	0.912746	1.0147	0.991393	0.598382	0.382224	0.289022
DMRT2	0	0	0.0206341	0	0	0
VSIG10	7.73644	7.01003	7.44456	6.93784	6.23768	6.7832
CASP10	0	0	0.00906062	0.0269533	0.044636	0.0260372
PRH1-TAS2R14	0.0680179	0.0332709	0.0353333	0.210217	0.104439	0.0676906
CASP14	0	0.0362763	0	0	0	0
TMEM132B	0	0	0.00546138	0.0324927	0.0215238	0.0313883
LOC100506100	8.80442	9.99941	9.25241	10.3214	8.7018	7.95635
TMEM132A	46.484	43.0776	36.8701	32.9091	31.5299	36.6358
TMEM132E	0.0753929	0.061464	0.0522192	0.02589	0.090038	0.0625252
FAM198B	1.55883	2.21515	2.61254	1.07843	1.1065	1.09839
FAM198A	0	0	0.0176409	0.0874628	0.0869057	0.152082
CTNND1	0.211134	0.152669	0.200281	0.122941	0.169142	0.356287
CTNND2	0	0	0	0	0.0102349	0
DDX31	9.03777	9.83576	9.43769	11.8327	10.4177	9.94428
WDR20	4.96388	6.28614	5.62602	6.14466	6.09548	5.14502
ZNF175	1.72487	1.47651	2.06404	1.8087	1.97059	2.0231
USPL1	5.18112	6.03275	6.57734	7.78337	7.76437	7.1622
FRG2	0	0	0	0.0288019	0.0572369	0.0278229
FRG1	9.22154	9.78688	15.2709	16.8122	13.2726	12.7368
SLC33A1	7.61918	8.41176	11.2857	7.48679	7.75233	7.17142
DYNLRB1	148.305	143.391	118.299	124.352	129.172	125.208
DYNLRB2	0	0	0	0.0423199	0	0
THBS4	0	0	0.049968	0.115612	0	0.0319092
SYTL1	2.49057	2.34951	1.72504	2.65744	2.337	2.53761
ALG10B	0.885306	1.07554	1.50892	1.23394	1.35047	0.996216
GPR146	0.446777	0.642767	0.546088	0.460272	0.538047	0.392319
GPR143	0	0	0	0	0.0351825	0
SUPT6H	82.4331	80.421	73.8853	90.5735	91.4384	90.7623
OR10V2P	0	0.14812	0	0	0.0774928	0
SYTL5	0.0238752	0	0	0	0	0.0118802
GPR149	0	0	0	0.025851	0	0
GPR148	0	0	0	0	0.141285	0.045786
FLJ10038	0.264871	0.211137	0.407682	0.363829	0.331385	0.27336
CLDND2	0.778015	0.702583	0.310889	0.801515	0.306311	1.19119
PRR29-AS1	0	0	0	0	0	0.019826
DDX3X	108.425	122.685	137.031	116.842	124.971	110.434
SIRPA	3.90518	4.01145	3.1917	6.14198	5.92964	6.36073
SMPD2	15.3015	13.5098	11.8239	10.9023	11.7918	12.5345
SMPD3	0.210198	0.454565	0.344816	0.250739	0.566231	0.539482
SMPD1	27.5422	26.6446	23.5924	26.8193	24.4037	27.7147
LMBRD1	9.64787	10.7974	13.1986	12.7493	14.0125	11.763
LMBRD2	1.78277	2.43115	2.54443	2.09635	2.50697	1.93549
EP400NL	7.19646	5.18758	6.92578	7.60892	7.32783	8.29265
TAPT1	2.64267	3.60454	3.28678	2.29056	3.12133	2.18742
LOC101927905	0	0.169553	0.120042	0	0.118274	0
LOC100507557	0.154321	0.0960732	0.160331	0.202341	0.258496	0.181502
SSR4P1	1.26552	1.28859	0.939141	1.22392	1.53338	1.36224
LOC101927901	0.0185937	0.0727609	0	0	0.0380666	0
PTPRN2	0.841711	0.933238	0.629631	0.994314	0.942028	1.02753
LOC100133669	0.41518	1.05604	1.03523	0.855441	1.27499	0.413183
ARFGAP1	56.7723	52.1304	46.6397	56.1677	52.1587	59.806
USMG5	56.7883	56.1313	48.6798	46.5201	47.8961	56.7752
ARFGAP3	14.4031	15.6807	20.6075	21.6212	22.3682	18.9411
GRAMD4	10.2915	10.8873	10.0748	9.11354	8.86194	10.5914
GRAMD2	0.301018	0.381099	0.128775	0.82088	0.489391	0.863466
GRAMD3	0.0994732	0.324382	0.413387	0.375752	0.322446	0.313483
ASTN2-AS1	0	0	0	0.0683963	0	0
MIR4441	0.582913	0	0	0	1.19339	0
LOC100996437	3.59141	5.54047	3.80301	3.20182	4.73679	5.49866
ISPD-AS1	0.0249963	0.0489076	0.0519393	0.128756	0.0511745	0
SUCLA2	12.0946	13.9931	16.3157	12.7374	14.1729	10.6425
ARF4-AS1	0.213131	0.417011	0.110715	0.109784	0.981764	0.530264
HARS	42.8464	44.1917	41.2058	50.6509	52.3466	50.6903
SNORA26	1.43339	0.467429	3.97123	0	0	3.80399
XDH	0.0713729	0.169573	0.169491	0.199578	0.18787	0.162353
ZNF321P	0	0.0488657	0.0259474	0	0	0.0497094
G6PC3	25.0229	22.1129	20.5399	25.0244	21.7039	24.459
SEL1L2	0	0	0.0226736	0	0	0
SEL1L3	0.821522	0.971631	0.853513	5.28012	5.30925	4.88101
KCNJ8	0	0	0	0	0	0.0242825
KCNJ9	0	0.0188268	0	0	0	0
KCNJ4	0.79663	0.752468	0.742032	0.93389	0.618628	1.99566
KCNJ5	0.140752	0.0590131	0.0835615	0.186432	0.246993	0.220117
KCNJ6	0.0208929	0.0408791	0	0.043048	0.0641607	0
LOC641367	0.194737	0.211679	0.0449601	0.200619	0.132894	0.150733
SH3YL1	2.62835	2.88681	3.34217	2.49178	2.39338	2.10219
KCNJ2	0.0757592	0.0211758	0.0899535	0.0445985	0.0664717	0.064624
KCNJ3	0	0	0	0.0122931	0	0
IPO5	39.8968	45.1973	47.1413	36.6995	37.3705	33.2485
IPO4	110.013	100.332	87.0609	84.9022	84.7405	89.9649
IPO7	123.078	138.919	167.023	153.999	165.44	139.003
IPO9	15.1856	15.3006	14.7265	15.397	15.3094	15.0515
IPO8	20.6017	24.0232	28.1626	22.6804	23.3749	22.3581
SLC25A21-AS1	0.197821	0.193528	0.102762	0.203796	0.269998	0.196869
WFDC10B	0	0	0	0.0950189	0	0
NUP98	78.478	83.8013	84.6639	92.8216	92.2458	90.534
STEAP4	0	0	0	0.0131347	0	0
STEAP3	14.3312	13.3484	11.5072	7.6506	8.03143	9.17493
TLCD1	28.4395	22.3436	23.6781	32.4592	29.6603	34.4576
C2orf88	0.417111	0.40806	0.663573	0.590851	0.92066	0.492937
CYP2F1	0	0	0.0331661	0.0986615	0	0.0317694
GPATCH11	4.83522	6.49685	8.27949	4.7199	5.45366	4.75255
KY	0.0204387	0	0.0212346	0.0315841	0	0
C2orf82	3.38466	2.33011	1.69311	1.54973	2.43811	3.74264
C2orf81	1.73235	1.74056	1.65388	1.2541	1.15025	1.63083
LGSN	0	0	0.0107492	0	0.010591	0
MAPK13	0.404036	0.574935	0.45793	1.39062	1.40056	1.44387
NOP10	188.275	180.033	148.856	214.054	206.334	229.116
NOP16	25.0083	26.4144	23.7532	21.5644	21.6153	23.5764
NOP14	20.2863	21.0163	20.9934	20.8333	20.6517	20.8395
AJUBA	33.6986	32.1006	32.4477	39.8921	38.6279	40.9469
CD27-AS1	0.172605	0.0723684	0.128091	0.254027	0.227168	0.417168
MAPK11	30.0209	29.5101	24.6629	20.3302	20.6425	24.1732
MAPK10	0	0	0	0.0259965	0.0387464	0
TARM1	0	0	0	0	0	0.0646721
LOC148709	0.226033	0.171988	0.104371	0.0517466	0.231377	0.0249939
CEP295NL	0	0.0789474	0.0558941	0	0.055071	0.0803104
SLC6A15	0.0743417	0.138184	0.0540656	0.107222	0.0608794	0.073984
SLC6A16	0.516732	0.486075	0.165186	0.450441	0.305163	0.534024
SLC6A17	6.85619	5.66522	5.30691	8.87365	9.00355	8.39988
SLC6A12	0.0880755	0.157968	0.0152509	0.0604905	0.0150263	0.0438259
LOC100133091	1.49743	1.74094	1.42046	2.14631	2.13264	2.03016
SCLY	0.0230674	0.0451336	0.0239657	0.0237641	0.0236128	0
DRAXIN	0.295895	0.482456	0.341575	0.779016	0.706745	0.752538
FSIP2	0	0.00812572	0.0172588	0.0399319	0.0170047	0.00826601
NUP93	24.3456	21.8529	22.7675	21.3802	20.2806	20.1071
SLC6A18	0.0274829	0	0	0.141565	0	0
SLC6A19	0.0225411	0	0.0234189	0	0.011537	0.0224327
AVPI1	4.69011	5.1209	3.08897	5.47888	5.61545	6.08447
TMLHE	4.15357	4.8236	5.38681	5.3124	4.48316	5.13184
DNAH12	0	0.0112801	0.0119793	0.0356356	0.0118029	0.0114748
ATXN7L1	1.7951	1.70781	1.91633	2.17168	1.87126	2.2044
ATXN7L2	6.99887	6.58364	5.41542	6.3531	5.78659	6.52683
ATXN7L3	27.4037	25.1206	27.1972	25.4564	25.0632	26.3087
QDPR	17.5614	17.6633	14.0687	16.2754	14.6196	14.5992
ENO4	0.427266	0.497612	0.380489	0.77554	0.583157	0.303722
IFITM10	0.518634	0.492004	0.669455	0.874307	1.09397	1.2356
PMS2P7	0.0873933	0	0	0.0450164	0	0.0434864
GSTZ1	11.6123	10.198	10.5514	11.4497	11.2984	10.7936
TOLLIP	62.2252	53.879	49.6569	55.1625	50.1647	55.8711
ENO1	748.326	716.221	659.918	595.867	567.768	608.249
DNAH14	0.830602	0.812577	1.08497	1.66153	1.62619	1.37634
LOC100129617	0.21241	0.742144	0.346785	0.250086	0.093185	0.0603965
METTL10	7.37401	8.1021	9.58058	8.89294	9.92861	7.48118
METTL13	22.2421	20.5375	17.6155	18.9833	19.0375	19.6832
METTL12	1.18101	1.11412	1.13936	0.955964	0.777171	0.797544
METTL15	2.1648	3.03469	3.4148	4.07962	3.89149	3.41549
METTL14	3.67648	4.63827	5.30602	5.51847	6.55615	5.62891
METTL17	17.7877	18.3276	18.4464	18.6275	15.5689	15.1361
METTL16	15.6443	15.1165	18.0326	14.1753	14.251	12.5742
SNORD1B	0.677806	0.663097	2.1126	4.18967	0.693831	0
METTL18	1.34366	1.66246	2.79197	2.68707	2.50814	2.47775
CAAP1	2.1204	2.82347	3.8348	2.50806	3.87882	2.3642
LOC101928008	0	0	0	0.307959	0.713994	0.198328
CEP152	3.50554	3.86448	4.73789	3.92037	3.86364	3.40635
LRRK1	11.254	9.89467	11.187	7.06125	6.8996	8.44715
HOOK1	0.90567	0.856807	1.09604	1.45593	1.43647	1.36683
2022-09-14	0.0154006	0	0.0160003	0	0.0315294	0
LIX1	0	0.0575007	0	0	0	0
COPG1	91.476	90.7524	78.4695	88.769	87.9319	95.6971
COPG2	7.16035	6.77475	6.95022	7.27273	6.57259	6.85826
HOXC-AS1	6.16952	7.38845	6.63079	5.69836	6.42427	5.92812
HOXC-AS2	25.7916	23.8741	24.0322	18.7067	20.1266	19.9125
HOXC-AS3	6.33601	2.94429	5.26619	2.44777	4.70221	6.30553
TRPA1	0.112315	0.0549386	0.0233377	0.0231414	0.057485	0.0111774
YWHAEP1	0.447166	0.531204	0.398211	0.460672	0.228869	0.127147
IFIH1	0.777217	0.855395	0.622435	1.60139	1.54146	1.2569
LOC101059948	0.829348	1.50679	1.10783	0.976454	0.363838	0.707449
GATSL2	0.671105	0.549496	0.454721	0.781554	0.672038	0.646098
GATSL3	18.8315	16.7352	13.6281	7.84896	6.32746	8.86972
WTAPP1	0	0	0	0	0.022585	0.0219572
OCIAD2	26.2134	21.8428	19.086	21.6187	20.1068	26.0873
AZIN2	0.136142	0.466155	0.518625	0.724644	0.325174	0.790339
AZIN1	42.0203	48.8072	58.8901	61.0928	65.7113	54.0288
ADD3-AS1	0	0	0	0	0	0.045321
LBX1-AS1	0	0	0	0.0907815	0	0
LOC644285	0.0223595	0.0437486	0.0464605	0	0.0457763	0.0890078
LOC101927204	0.778602	1.16795	1.26731	0.935805	1.08925	0.490742
TOP3B	11.6183	11.8998	10.295	9.66525	9.4548	10.5853
COMTD1	20.8055	15.441	15.8391	14.5972	16.891	19.5749
TOP3A	20.8042	20.1864	19.7015	23.3	22.5718	22.4094
PTCH1	5.07838	4.82243	4.75122	4.01725	4.06461	4.50601
ZSCAN12	1.25754	2.331	2.27903	2.61053	1.80025	2.07955
IL23A	0.559418	0.766189	0.523081	1.61368	1.20255	1.05778
CLDN10-AS1	0.13026	0.127433	0	0	0	0
GCNT3	0.0262337	0	0.0545105	0.0270261	0.0268539	0
LOC100419583	16.8574	18.4905	18.3689	13.5073	14.6704	12.8787
PCP2	0.697264	0.40928	0.651975	1.00565	1.07062	1.11026
BIN2	0	0	0.0404686	0	0.0199363	0
B2M	438.691	463.144	441.538	390.307	369.987	372.104
HSP90AA1	288.838	322.337	377.593	403.707	441.677	373.027
BIN1	18.9651	16.2002	14.7498	11.3289	11.1028	13.3592
PARTICL	2.79141	3.33323	3.11336	3.89069	3.69783	3.26822
MIR4426	32.8088	25.8644	28.7914	25.2678	26.4111	22.1899
RALGAPA1	0.165785	0.17629	0.149774	0.0965346	0.0885413	0.136294
CTDNEP1	144.613	122.353	112.34	102.979	91.8685	109.83
CELSR1	16.4858	15.0214	13.6022	11.3998	10.9552	12.2755
FOXB1	0.0399529	0.0390859	0.124526	0.164639	0	0.159043
GIMAP2	0	0	0	0.0416449	0.248278	0.160918
DCTN1-AS1	0.244693	0.186187	0.112987	0.252084	0.278309	0.189401
TANGO2	14.4711	14.7743	11.1438	13.2307	12.0631	13.2064
FAM217B	5.73393	6.35671	8.1538	8.23348	8.8949	7.21555
CFAP221	0.0551653	0.0179894	0	0.0189438	0.0564695	0.0731998
GPC6	0.123116	0.0401481	0.0938008	0.13529	0.0504107	0.0163365
LEPR	0.118427	0.157234	0.0703076	0.174291	0.155863	0.0589284
FAM95C	4.80843	4.53303	4.49611	4.61592	3.57972	3.48022
PORCN	5.43906	6.39598	5.45108	4.18835	3.20562	4.78412
GPC3	0.0733224	0.0956416	0.0507851	0.151074	0.300224	0.267555
ZNF558	11.2438	10.8217	11.7253	14.4684	15.5229	14.1439
MUL1	20.2051	19.8362	19.0948	17.6882	16.3132	17.4882
LOC102723617	0	0	0	0	0.159544	0
ZNF554	0.283733	0.3701	0.458549	0.909386	0.952001	1.03535
FAM159A	0.167024	0.653597	0	0	0.427432	0
PIF1	7.88533	7.3779	7.63433	6.30844	5.69642	6.67135
IFI27L1	13.941	12.8409	13.3828	9.6587	12.6015	12.3324
LOC646029	0	0	0	0.0325485	0	0.0314422
PIFO	0.716595	0.846088	1.30929	1.68013	1.56825	1.84435
ZCRB1	18.6507	19.6994	27.2263	20.5492	23.6542	19.0328
ZNF550	3.42253	3.75852	3.64014	4.5572	4.98515	3.98496
MIR2116	2.91457	0.712829	3.78508	0	0	1.45027
ZNF552	2.05705	1.98816	2.39464	1.583	1.90273	1.84984
EPSTI1	0	0	0.0189195	0.0187604	0.0932044	0
GRM2	0.0347489	0.0169974	0	0	0	0
SAP30L	3.04056	2.82903	3.03337	3.24735	2.81738	3.23876
GRM4	0.187499	0.122287	0.151511	0.343399	0.390972	0.366282
PAPSS2	13.3716	13.3623	13.186	16.2504	17.8328	16.2695
GRM8	0	0.0290136	0	0.0152765	0.0303584	0
FANK1	7.82615	10.5164	9.48605	10.7037	12.1549	11.9961
ASCL2	0	0	0	0	0.0645424	0.0627483
ZAR1	0.159702	0.117177	0.165921	0.0822629	0.0408695	0.1192
DLD	29.186	31.6304	35.6361	32.5441	31.5275	28.9974
TALDO1	173.467	159.931	151.232	133.728	129.948	143.37
KITLG	0.589017	0.555281	0.623081	0.904696	1.05241	0.671447
ZNF205	9.94057	7.74069	6.84175	6.55206	7.89441	7.62514
SEBOX	0.20346	0.0995224	0	0.209605	0.20827	0.202481
LAS1L	46.9797	47.9534	44.2104	46.8786	43.7752	46.707
UQCRBP1	0	0.0715512	0.227959	0.150695	0.0748676	0.145573
CFAP44-AS1	0	0	0	0	0.260945	0
OLFM5P	0.250823	0.098152	0.469063	0.465118	0.359455	0.599079
RS1	0.0770539	0	0	0	0	0
LOC101060091	0.0987988	0	0	0.203566	0.101135	0.29497
USP21	22.2121	20.858	19.784	19.235	18.6816	18.6798
PDE2A	0.0868908	0.0971488	0.116067	0.230182	0.444726	0.407657
DAW1	0.0349259	0.239176	0	0.107942	0.107255	0.104274
RPL39L	31.5917	36.4222	36.6985	36.4754	38.365	36.5559
CES4A	1.13425	1.21842	0.831821	1.26015	1.84404	2.61171
EMP1	78.7889	85.6412	90.0427	114.064	116.296	110.498
LOC101928855	0.0181933	0.0177985	0.0189018	0.0749712	0	0
HIGD1B	0.246649	0	0.0854178	0.338798	0.25248	0.572745
HIGD1C	0	0.193967	0	0	0.405915	0
HIGD1A	26.3885	28.3545	31.6583	32.5519	32.5594	29.2808
KNOP1	24.7813	31.2036	36.5231	28.5786	31.7931	25.9115
SEC61A1	114.883	112.39	109.397	112.919	105.242	109.353
A2ML1	0	0	0.0333916	0	0	0
TMEM161B	3.04332	4.31869	5.43765	4.65118	4.62156	3.79417
TMEM161A	24.0886	21.7243	19.4247	21.7594	18.0935	21.3373
TRIM45	2.27891	2.3887	2.30001	2.41482	3.04929	2.28415
LANCL1	9.87538	12.0114	12.3487	15.2931	17.0595	13.9553
HCG2040054	0	0	0.279084	0	0.137487	0
DHDH	0.647082	0	0.16807	0.388865	0.110397	0.214656
TRIM41	30.3949	27.6803	24.2212	26.7881	27.1551	28.5224
CEP57L1	4.99372	6.63011	9.55716	6.71112	7.20646	6.35223
TRIM43	0	0	0	0	0.0734393	0
ALDH18A1	27.0668	28.2414	26.2846	27.2081	26.5178	29.3823
TPH1	0.0963493	0.251356	0.166835	0.0330865	0.624639	0.287657
COMMD10	10.2153	12.8938	11.8747	10.303	12.3946	11.0192
NUMA1	29.4646	29.7424	25.2704	24.6542	25.4962	26.0724
ZNF345	0.296422	0.710473	0.785309	0.96193	1.03166	0.752238
OBFC1	4.11034	4.4347	4.06482	4.23449	4.82438	4.26958
TEX9	1.11218	2.01608	1.76722	1.81976	2.00907	1.07427
TVP23A	0.104746	0.0512366	0.0906876	0.14388	0.107223	0.121616
TVP23B	9.82788	11.2933	12.2095	13.6782	14.7621	11.3676
TRIM56	13.9218	13.9094	13.3227	14.4186	15.489	14.8128
TEX2	9.19167	9.73884	9.66451	8.94512	9.47691	9.5107
UQCRC1	133.814	125.021	109.812	101.089	87.7883	106.371
CPB2-AS1	0	0.0812804	0.0345275	0.0684743	0.0680382	0.0330735
LOC153684	1.88286	1.7663	2.06337	1.62087	1.53134	1.61712
USO1	18.2923	22.0779	25.7121	24.2839	25.5391	21.7451
CBFA2T2	7.23027	6.99413	7.17524	9.03396	8.81061	8.6976
SNORD56	1.64201	0	0	0	0	2.45116
SNORD55	26.7825	17.7244	31.9174	32.4605	38.7045	52.5233
SNORD54	2.77578	0	1.92258	0.953205	4.73567	0
SNORD53	0	0	0	4.74094	0	0.763301
SNORD52	0	0	0	0	0.186467	0
SNORD51	1.66547	2.44399	4.3258	2.57365	0	1.65745
GRIA4	0	0.0298998	0.0158766	0.0314861	0.0078214	0.0608319
MDFI	0.143152	0.140045	0.237962	0.707881	0.468915	0.370403
DUXAP8	8.74231	9.47281	10.9798	13.3385	11.3279	11.6187
TRIM54	0.0848903	0.0276827	0.0293986	0	0.0289658	0.0563212
RING1	0.0838483	0.0820287	0.0580756	0.115174	0.0972747	0.0834448
GPD1L	3.7598	4.46439	4.44294	3.26723	3.2758	2.94196
KIAA0141	9.9582	10.3517	8.75804	10.1742	9.38729	9.59437
SURF6	24.3673	24.8175	25.628	25.9022	26.8128	26.192
SURF4	79.2481	75.364	74.2628	74.6277	73.3624	74.3099
SURF2	40.7694	34.6882	30.2448	26.5792	27.3985	31.168
SURF1	27.9441	28.1031	22.9935	27.1184	27.4033	27.4203
LINC00910	0.450535	0.388904	0.413011	0.505097	0.813859	0.303307
KANK1	2.22858	2.35906	2.13448	2.81606	3.1011	3.3008
KANK3	2.09154	1.47323	1.08649	2.15472	1.77702	2.49778
LOC101929726	0.285392	0.279199	0.518884	0.073503	0.365174	0.426028
RPIA	16.7182	17.2882	17.4023	11.7222	11.55	14.0124
TRIM55	0.0204459	0.0800089	0.339873	0.210635	0.272081	0.101738
LOC100505666	0.34924	0.12424	0.197912	0.130832	0.162499	0.315963
C12orf57	25.556	25.3159	20.5396	31.6818	31.5897	31.778
C12orf56	2.6765	1.95692	3.45395	4.35369	3.77801	3.36457
XYLB	4.02009	5.06316	4.90015	3.65236	4.05033	3.54397
LOC100507283	0.440993	0.725576	0.916332	1.03253	1.06699	0.857795
USP28	15.9589	17.4573	18.0075	14.254	15.4159	14.0305
LOC100499484-C9ORF174	0.0167432	0	0	0	0	0.0083313
SPIN2B	5.86579	6.36615	5.52288	3.87127	5.01937	3.32924
SPIN2A	0	0	0.183658	0	0	0
PIWIL4	0.674204	0.891315	0.643664	1.03247	1.17511	0.961105
LUCAT1	2.13754	1.58249	1.62057	2.5592	1.53757	1.37984
DNM1L	30.3982	33.6595	38.0492	34.5808	33.8734	32.346
PIWIL3	0	0.015003	0	0	0.0313967	0
SYCE2	3.87359	3.91177	3.57006	3.92623	4.86054	5.16066
BBOF1	0.675406	1.08289	1.15002	1.54624	1.53639	1.23229
LOC113230	2.69037	1.12799	1.95216	1.67178	2.31684	2.03994
CALML4	3.32015	3.42035	4.08968	4.66423	4.05521	3.96752
ALAD	7.08726	6.91554	5.63183	6.99946	7.16109	7.39944
TOMM5	163.86	161.249	150.968	115.393	113.075	123.714
TOB2P1	3.01843	2.38139	2.25924	3.15975	4.03666	3.60145
FAM120C	2.2858	2.1281	2.15957	1.72878	1.44208	1.73874
MGLL	0.121213	0.166015	0.163713	0.824169	0.694841	0.494582
CDHR3	0.143486	0.193012	0.186342	0.166298	0.128519	0.116022
CDHR2	0.426262	0.469138	0.387503	0.425414	0.55906	0.530264
CDHR1	0	0.00778729	0	0.00820046	0.0162965	0.00792173
FAM120B	11.3964	12.6703	13.9977	13.3425	15.1739	13.9784
CGB	0.0634291	0	0	0	0	0
CDHR5	1.73755	1.71618	1.38862	0.654048	0.39335	0.432296
COL22A1	0.311669	0.430455	0.457138	0.179429	0.140752	0.182453
FAM163A	0.0601148	0.0196034	0.0832743	0.0619305	0.0615361	0.0398837
FAM163B	0.0515396	0	0	0	0	0
ZNF584	12.6698	12.1929	10.8844	11.8562	10.6977	11.0937
ZNF582	0.0253771	0.148959	0.0263653	0.209149	0.18184	0.10102
MRPS6	36.9178	43.5474	41.5364	59.0207	52.256	58.7726
ZNF580	21.3279	17.4659	14.6699	11.3859	11.1998	13.8682
ZNF581	33.6625	30.1877	26.477	20.7194	22.1449	21.5766
ZNF589	4.86916	4.88216	4.55469	5.39111	6.13723	6.44948
TTPA	0.199324	0.0433331	0.0460192	0.0456322	0.0226708	0.0661218
MRPS31P5	0.950674	1.22374	1.50753	1.13403	1.14388	1.07889
LIFR	1.19911	1.36495	1.60092	2.36675	2.38035	1.81232
ARID4B	6.60847	7.18737	9.47956	9.92571	9.85316	8.79914
ARID4A	2.63583	2.90467	3.71425	3.82868	3.85598	3.17592
UGDH	18.8225	20.9834	24.5769	33.7275	35.1184	29.8041
IGHMBP2	14.0495	12.9513	12.6667	13.5474	13.8987	15.2289
BASP1	50.0658	50.1994	56.0261	156.233	167.518	168.152
ZNF780B	24.6446	26.657	32.4195	32.3964	32.8513	30.6592
ZNF780A	32.3409	34.6017	39.8928	41.0772	41.9284	40.1293
FBXO6	26.8689	19.6592	17.7891	25.1993	23.3824	27.1516
GPLD1	0.119941	0.224898	0.259607	0.3398	0.204628	0.417774
SLC48A1	9.27973	8.17615	7.58512	9.42146	9.02712	9.78957
DSCAML1	0	0	0.017554	0.00870318	0	0.0420368
GNAO1	0.831367	0.77014	0.817878	0.932272	1.28783	1.09095
NXNL1	0	0.125609	0	0	0	0
FBXO5	18.185	19.5948	25.4283	18.4419	17.9371	16.2854
PRKAR2A	34.8132	32.6686	35.7873	38.3616	38.9443	41.3702
NKD2	7.80033	6.22606	5.7343	10.5599	11.8762	11.462
ADAM33	0.769792	0.961388	0.799769	1.97417	1.72688	2.52646
ADAM32	0.02136	0.0208964	0.0887669	0.242056	0.502894	0.255086
ADCY3	22.2637	19.0304	17.8543	11.8847	11.4154	12.5629
ENHO	10.274	9.94522	8.48306	10.5286	10.1294	12.3771
ADCY1	0.793386	0.798219	0.749346	1.17958	0.936734	1.22024
TSPAN14	8.94378	8.59637	7.72891	6.82433	6.64182	6.56118
ADCY7	2.76381	2.88591	3.0648	2.74184	2.83868	3.08391
ADCY6	12.304	12.6725	10.8379	8.77849	8.24342	8.42308
ADCY5	0.372647	0.300762	0.251653	1.03654	1.31603	1.1311
NTPCR	20.8091	16.5642	16.7853	13.049	13.1643	16.207
HINT3	6.69341	7.62826	8.0115	7.69532	7.78758	7.14191
HINT2	34.1523	29.3878	25.8221	35.4601	35.1428	42.7074
HINT1	76.6301	71.4965	62.2057	61.3452	58.3844	63.171
MARS	189.912	183.443	164.481	182.731	183.819	199.008
TSPAN19	0	0	0	0	0.0584995	0
TSPAN18	0.53693	0.484872	0.758088	0.453864	0.408695	0.506944
RSBN1	2.64685	2.63172	3.15432	3.03869	3.55059	2.56525
HOXC12	31.789	35.8681	36.0942	39.4688	36.2655	33.4126
HOXC13	27.613	24.7051	25.7562	22.9581	24.3808	29.4654
HOXC10	79.5666	79.1207	79.7281	61.8299	63.4769	62.7488
HOXC11	16.9122	15.9293	16.1734	17.2461	17.0484	17.6852
SETD1B	13.5646	12.6926	12.4005	10.2883	10.1282	11.5597
CAPN1	117.509	109.067	89.2462	72.3027	71.5261	80.0232
AIFM3	1.15291	1.21813	0.910335	1.61532	1.43981	2.06526
RNF2	6.13938	7.21059	7.41879	7.77919	8.56982	7.77617
RNF4	35.3492	35.2185	33.6268	38.5418	35.3404	35.7002
RNF7	19.4047	17.0701	17.5133	21.2899	20.0215	20.2334
RNF6	14.8217	17.7815	17.8213	14.3282	14.1532	13.5155
CAPN3	0.0477537	0.140152	0.165377	0.426366	0.293296	0.285143
RTN3	22.9604	25.9346	29.1001	31.5828	31.9812	27.828
RTN2	10.5475	9.24684	8.39069	9.78994	8.71049	10.877
RTN1	0.0792432	0	0.0164658	0.212255	0.0648934	0.205041
UBD	0.0146093	0	0	0	0	0
UBC	509.062	467.991	404.577	452.492	463.852	491.712
UBB	534.552	481.988	428.621	397.281	371.338	420.775
RTN4	116.571	105.601	120.331	140.964	133.574	146.187
PDS5B	3.5917	4.42642	6.4212	5.59833	5.89692	4.704
PDS5A	30.8113	34.8961	43.5428	38.6771	42.4302	36.5146
COL6A2	15.3716	14.1318	11.9811	18.0626	15.8587	18.4373
COL6A3	0.501384	0.570476	0.362371	0.252649	0.234304	0.21152
COL6A1	13.8519	12.512	11.5962	11.3992	11.5667	12.9203
ADGRE5	49.0602	46.8034	40.9291	39.2436	38.3785	41.5312
CTCFL	0.0146663	0.00717402	0	0	0	0.0364894
ADGRE1	0.0539069	0	0.0373374	0.0925585	0.110363	0.0894125
LOC101927087	0	0	0	0	0	0.065512
LOC101928794	0.235362	0.230254	0.407545	0.484942	0.803088	0.546536
LOC101928796	0	0	0	0.168843	0	0.0543682
STARD13-AS	0.180748	0.0884129	0.0938933	0	0.0925108	0
LOC100506321	0.32565	0	0.135332	0.335486	0.266679	0.259266
VPS4B	13.7532	14.9065	18.3046	17.1196	19.5895	16.9327
VPS4A	58.8003	56.1353	51.5995	49.2614	47.0829	50.7595
PPP1R42	0.161472	0	0.0559199	0.221798	0.330579	0.053565
MZF1	9.47907	8.88291	7.00777	4.44068	3.20716	3.71381
ITPR1	2.07167	2.05455	2.16417	3.62352	3.26254	3.52302
RSPO1	0.132094	0.276916	0.176449	0.583217	0.347702	0.713633
ITPR3	53.5536	50.5666	45.2516	29.3311	29.8579	30.576
ITPR2	5.82311	6.48078	7.46006	5.67923	5.56245	5.28335
RSPO4	0.193659	0.0210507	0.223556	0.886703	1.27753	1.26343
AXL	24.4942	23.8929	24.4593	24.5355	24.0017	25.726
TTC9B	9.4732	8.59115	6.17825	18.0939	17.2001	21.3326
TTC9C	14.5344	15.7711	15.898	14.4462	14.6685	13.7005
ADRA1D	0.131188	0.106951	0.0908645	0.405452	0.335725	0.43519
LOC101927550	1.04581	1.22439	1.15779	0.741818	0.684444	0.716605
ADRA1A	0	0	0	0.0506056	0.0502833	0.0814759
KATNB1	5.35328	4.87073	3.31874	4.85681	4.93863	6.44565
WT1	1.9876	2.18538	1.71779	2.06576	2.12462	2.29313
TBX22	0	0	0	0	0.0488493	0
FOXN3-AS1	0.811857	0.794238	0.618545	1.617	1.27428	1.88522
TOR3A	34.6671	36.9247	33.3058	29.7147	26.1792	29.3608
RAD54L2	7.37159	7.22374	6.50019	8.48768	7.30491	7.59504
ZNF75A	5.6657	6.20361	7.17679	6.93684	7.13803	5.24808
PALB2	5.30052	6.54861	7.01424	7.38441	8.30785	7.2049
LRRC28	9.62126	9.00803	11.9873	13.048	12.1186	10.2108
LRRC29	1.24938	1.48964	1.2169	1.20667	1.83844	1.86505
TBX21	0.0453276	0.022172	0.0235463	0.28018	0.463993	0.180438
LRRC20	13.6201	12.2862	12.413	11.0496	11.3578	12.1463
ALDH1L1	0.0497649	0	0	0.0854467	0.067922	0.115559
ALDH1L2	1.21392	1.33886	1.62268	3.01096	2.60396	2.73934
LRRC23	3.98324	3.64335	4.50845	5.4714	4.80671	5.51103
LRRC25	0	0	0.0252023	0.149942	0.0744937	0.048282
LRRC26	0.634131	0.238604	0.0506788	0.301516	0.0998652	1.06798
LRRC27	1.38023	1.01725	1.23463	1.05209	1.07707	1.07177
MAP3K14	32.0505	28.6975	26.1554	20.6065	20.4486	22.9586
ZHX3	4.93589	4.42923	4.73409	5.31337	5.05856	4.80182
ZHX2	0.25408	0.209319	0.319548	0.551062	0.629685	0.359324
SBF2-AS1	2.43239	2.92713	2.5942	2.57239	4.07639	2.54922
FAM86JP	2.25625	1.84407	2.34411	3.41305	2.51424	2.47278
PPFIBP2	4.68812	5.33431	4.97558	7.37089	7.22058	7.50796
PPFIBP1	19.8682	22.5148	27.4047	23.904	27.1752	22.7154
PRSS33	0.103231	0.201982	0.107251	0.0354498	0.105672	0.205469
ANKS1B	0.172949	0.235403	0.13281	0.240146	0.246314	0.15715
ZNF429	1.80231	2.29458	2.33421	2.28915	2.78003	3.46443
KSR2	0.0582639	0.0704111	0.056972	0.105924	0.0456081	0.105735
KSR1	3.6213	3.82207	3.65444	4.43938	4.75655	4.77934
ZNF423	0.0367537	0.0119854	0.0127283	0.0378638	0.0376226	0.0121923
SYNE4	0.811381	0.793773	0.976078	0.835888	1.13656	0.764978
ZNF425	1.77519	2.03792	1.71258	2.72454	2.68865	2.30745
ZNF426	1.78233	2.43664	2.68264	2.16573	2.59636	2.54693
MIR941-1	0	0.396016	0.420564	0	0	0.402853
KCNQ5	8.70111	10.067	11.886	8.34884	8.50238	8.17866
KCNQ4	1.86293	1.54426	1.1081	2.38801	2.09622	2.36346
NRN1L	0.0920874	0.540534	0	0.379475	0.188529	0.274933
KCNQ1	0.182836	0.22765	0.103612	0.239728	0.170144	0.264663
KCNQ2	8.41353	7.48882	7.00368	10.8346	10.642	11.2556
SALL2	2.22157	1.77329	1.688	2.28867	2.42117	2.32087
KRTAP5-1	1.85641	0.9686	0.90006	0.892492	0.950151	0.554244
KRTAP5-6	0.207812	0.101651	0.323857	0.321133	0	0.103406
SALL4	2.45948	2.3079	2.22498	4.17123	4.2303	3.41338
KRTAP5-9	0	0.048002	0	0	0.15068	0
KRTAP5-8	0	0	0.102386	0	0	0.196148
LOC643923	0.119941	0.234676	0.249223	0.123564	0.0613883	0.238728
FAM105A	1.62931	1.65059	1.95054	1.98526	1.94722	2.00832
SIRPB1	0.0260287	0	0.0270423	0.0402223	0.0532882	0.0777104
NOV	0.0672333	0.0219248	0.0232838	0.046176	0.0458819	0.0446066
TMEM14B	31.4644	31.6953	35.0318	53.5823	48.7246	47.6266
SIRPB2	0	0	0	0	0.0842492	0.0409537
NOG	7.45586	8.25857	6.27378	5.23709	3.94222	5.05909
PPM1H	3.36585	3.3204	3.8388	9.00779	8.6232	7.53205
PPM1J	1.05428	1.23102	0.953998	0.805831	0.835512	1.08305
PPM1K	0.344971	0.709584	0.606531	1.47624	1.37629	1.42606
PPM1L	2.89931	3.04165	3.01221	3.67464	3.39741	3.1701
PPM1M	5.0028	4.2368	3.33578	3.33337	3.89813	3.66593
PPM1N	1.59842	1.56373	1.908	1.82188	2.05397	2.26764
PPM1A	3.45744	3.74213	4.25531	4.43524	4.25538	3.96938
PPM1B	11.4765	14.0105	14.5082	12.4472	13.0876	11.6151
PPM1D	1.65954	1.62353	2.1552	1.83537	1.98607	1.62727
PPM1E	0.0445312	0.113268	0.21282	0.467937	0.738461	0.611573
PPM1F	21.2255	19.1041	17.1464	19.8745	19.2185	19.9933
PPM1G	96.0464	92.9465	88.5267	84.1301	84.9162	87.5959
SERGEF	6.18241	7.01597	6.45986	5.45927	5.24368	5.55498
TMEM144	3.79473	4.12487	5.1289	6.71467	6.79779	5.69968
TMEM145	2.98174	2.66059	3.47231	2.2279	2.07954	2.31522
TMEM147	83.6354	63.7561	65.3259	78.2665	65.2905	89.2382
TMEM140	7.34669	5.55001	6.74867	5.11391	5.77821	6.52093
TMEM141	34.5807	32.7669	29.0807	25.4066	24.1321	32.7917
LENG8-AS1	2.61396	2.36544	4.14152	5.72244	3.94675	3.5769
GRPEL2	4.01862	4.97331	6.0635	7.34375	8.12551	6.38755
GRPEL1	38.1374	38.8643	37.9313	34.9771	32.0961	31.474
RUSC2	25.5877	23.6206	21.7863	23.4384	24.7358	26.1777
FAM86C2P	2.19494	2.82217	2.99711	2.45506	2.79249	4.24394
HTATSF1	45.4907	59.5564	64.4466	62.9846	65.326	60.5105
WDR55	19.1367	20.1139	20.2575	22.019	23.1046	20.9783
DLGAP1-AS2	7.51535	9.76182	11.8104	16.916	17.0669	11.5016
DLGAP1-AS1	5.3419	5.34083	5.30597	8.34559	7.75162	4.84884
PCDH20	2.76997	2.61435	2.76373	0.201137	0.187365	0.291451
KAT6A	4.88108	4.92437	5.31495	5.58454	5.6871	5.29548
DLGAP1-AS5	0	0	0	0.0186497	0	0
HOXB-AS1	4.02261	2.71895	6.45885	4.37015	3.96798	3.93047
LRRC37B	3.2352	4.4649	3.90137	5.63421	5.59832	4.61864
LRRC37A	0	0	0.023403	0.0116031	0.00576461	0
ARNTL2	5.88081	7.02487	7.92405	6.17944	6.3004	6.19541
CEPT1	6.52922	7.35902	9.33695	7.97964	7.31891	6.76958
PALLD	17.0291	18.0887	19.9211	24.4404	25.5409	25.0137
PNPLA1	0	0	0	0	0.114793	0.0669613
PNPLA2	76.0165	60.1044	55.7952	64.4068	65.9142	73.5473
PNPLA3	2.22359	2.19567	2.37495	2.14089	1.7018	2.25425
PNPLA4	0.0200935	0.0196575	0	0.103502	0.102843	0.179972
PNPLA5	0	0	0	0	0.0469838	0.0685168
PNPLA6	49.4572	45.4577	39.9887	37.5504	37.1807	39.5046
PNPLA7	2.37162	2.06105	1.80108	2.30683	2.07032	1.90494
LOC407835	0.13509	0	0	0	0.138284	0.13444
ACTN4	882.552	827.877	708.523	725.969	730.958	792.888
SCNN1A	0.030503	0.0298411	0.0158454	0.172834	0.0936726	0.151781
SCNN1B	0.112228	0	0	0.115618	0.0229763	0.0223376
LRRC37A4P	0.123277	0.0913649	0.143602	0.119303	0.152959	0.130119
ACTN1	215.206	201.781	180.693	171.839	175.845	180.475
ACTN2	0.239553	0.178556	0.118515	0.458322	0.432049	0.420039
ACTN3	0.139997	0.0855994	0.0909054	0.090141	0.0716535	0.121908
WDR38	0.0839932	0.0821705	0.087264	0	0.0859791	0
WDR33	9.61822	9.66367	10.4246	11.338	11.0743	10.177
WDR31	0.604537	0.363949	0.869646	1.70071	1.71368	1.41151
WDR36	6.53478	7.284	9.71993	8.48124	8.91602	7.29536
WDR37	2.37666	2.96819	2.67935	3.41219	3.45516	3.23331
WDR34	53.5459	43.4128	39.3748	28.7708	25.8633	32.0049
WDR35	6.27907	7.54712	8.1196	5.88931	7.02044	6.14026
ZNF732	0	0	0.0277931	0	0.0273839	0
TSPY26P	0.959528	0.469352	0.996892	1.03793	0.687549	0.763929
LOC90768	0.110004	0.129141	0.148574	0.147325	0.157647	0.109475
S100A13	2.49464	1.9524	1.77105	2.78415	1.91521	1.61371
S100A10	139.402	150.971	183.75	194.272	216.111	193.553
S100A11	255.932	266.123	246.629	276.704	277.754	283.413
S100A16	0.172562	0.0675267	0.0358563	0.177774	0.141313	0.103039
S100A14	0	0.107597	0	0.113306	0	0
TMEM74B	1.17734	1.02381	1.03291	2.26408	1.87471	2.52561
FBF1	12.6031	12.5216	10.0831	13.0771	13.0401	12.1219
RRNAD1	8.68332	8.69595	8.43426	8.25747	7.78412	7.69558
OSMR	10.7157	12.2365	13.3989	11.9479	12.8134	11.0793
GOLM1	18.5432	18.8573	20.3232	31.2866	32.8978	30.9699
ZNF738	0.591815	0.773585	1.00238	0.819752	0.850166	0.777041
PPIEL	0.0884206	0.410884	0.367455	0.569321	0.452556	0.37398
RRS1-AS1	0	0.130555	0.0693237	0.137482	0.0409818	0.119528
LOC102724927	0.211507	0.206917	0.263692	0.217895	0.0433015	0.294685
OR2A4	0	0.0648764	0	0	0	0
FAM171A1	6.64078	6.17905	5.87214	6.94778	7.93075	8.2537
KIAA1586	4.31232	5.9796	6.85672	6.89564	6.35272	5.691
P2RY11	1.88798	1.55841	0.888803	0.607813	0.875716	0.763301
FAM171A2	5.75389	4.87127	4.16157	4.40016	4.64398	6.14466
MIR181C	0	0	0	0.545927	0	0
MIR181D	0	0.41625	0	0	0	0
TMEM56-RWDD3	0.156592	0.22979	0.406724	0.161322	0	0
GS1-259H13.2	0.311996	0.101742	0.270121	0.16071	0.212915	0.206997
FLJ37453	1.28019	1.54464	1.0197	1.25291	1.09205	1.59254
LOC100505912	0	0.128873	0.0684307	0	0	0.065549
UBE2C	97.2293	94.757	83.0251	93.7268	88.6748	96.5772
LOC100505915	0.022437	0.153651	0.186486	0.138688	0.114837	0.133974
BCL2A1	17.1227	15.7231	18.239	15.7294	19.6789	18.7013
PROSC	9.43915	10.8548	11.2919	11.7813	11.0095	9.55181
GRID2	0.010918	0.0106811	0	0	0	0.0325965
GRID1	1.35538	1.39421	1.22179	1.09857	1.2446	1.13066
VASH2	0.311302	0.342615	0.512089	0.561233	0.477993	0.671243
NATD1	1.37658	1.29903	1.21502	2.81121	2.96789	2.87326
PROS1	3.34588	3.97136	4.57998	6.15875	6.33055	5.57068
UBE2A	36.1915	39.1107	40.7934	56.8543	55.6025	52.5743
EDARADD	1.93209	1.96577	2.00733	3.00558	3.24355	2.98034
TUG1	24.1727	26.5195	30.8494	30.073	31.3992	27.9838
SOX5	0.186756	0.365407	0.315297	0.0721489	0.0477929	0.116161
AUTS2	1.88868	1.65235	2.05732	1.25144	1.49046	1.32483
CSTF2T	7.64453	8.14463	8.1485	6.86725	6.03954	6.23864
LOC285628	0.829859	1.20547	1.30632	1.58031	1.08116	1.0511
FGF21	0.329329	0	0	0.0678553	0.202269	0.131098
FGF20	0	0	0	0	0	0.114195
LOC285627	0	0.0283431	0.0903	0	0	0
RPL26L1	35.0569	27.469	27.6364	32.8171	27.3135	29.6591
MIR5010	2.4288	1.90088	0.504677	0	1.98898	0.966847
GPR108	20.4132	20.2998	16.453	23.6332	23.6263	24.5345
C10orf35	27.8455	23.3723	20.3184	26.8448	24.9547	31.6472
NDRG2	1.27506	1.20581	0.927295	0.722462	1.26169	1.20548
NDRG1	23.6819	21.8563	21.8703	37.2778	35.462	37.662
GPR101	0	0	0	0	0	0.0759802
GPR107	14.9485	16.3333	15.9299	20.6125	19.7515	19.8354
MYD88	14.1214	13.1401	11.7623	14.6942	13.2507	15.9111
KLHL38	0	0	0.0990641	0	0	0
SLC39A11	9.05171	9.51122	9.40418	9.84317	9.17992	8.54941
FADS2	24.8631	24.6344	22.7183	8.8706	8.95352	10.3311
FADS3	8.64779	9.6051	7.05928	7.93771	7.68748	8.315
KLHL33	0	0	0	0.096702	0	0
FADS1	26.6267	28.7454	28.4994	28.1239	29.0787	26.8005
FADS6	0.229393	0.09974	0.0264806	0.288837	0.182635	0.456579
KLHL36	7.75007	7.86102	7.37887	7.26915	7.34126	8.18859
SETMAR	3.45373	3.67912	3.8075	4.36849	5.14595	4.43006
URGCP	16.319	15.0708	14.7843	13.974	12.8694	14.3436
SOX6	0.0622571	0.121812	0.0711496	0.0384825	0.0191187	0.0557618
LOC101927765	0.683101	0.668277	0.0788557	0.156385	0.310778	0.15107
LOC101927766	0	0	0	0	0.0106477	0.0103517
LOC101927762	0.143222	0.560455	0.892794	0.885287	0.146608	0.285066
PTGES3L	0.145292	0.142139	0.27171	0.0898085	0.208218	0.231349
LOC101927768	0.087132	0.198896	0.211225	0.149606	0.089192	0.289043
TM4SF19-AS1	0.141415	0.249023	0.176306	0.349647	0.289517	0.309616
CSNK1D	129.4	118.112	106.705	101.058	101.09	108.956
HDAC11-AS1	0.114521	0.112036	0.713885	0.353941	0.117229	0.683821
MZT2B	2.87396	2.87271	2.40168	1.60911	1.34304	1.80312
MZT2A	112.04	96.1136	85.9917	63.9514	62.597	69.1442
ATOH8	0.218729	0.194529	0.351199	0.297033	0.203546	0.375987
THRIL	10.9167	11.3707	13.971	9.94298	11.0544	9.10721
SWAP70	48.8109	56.7343	70.6217	61.1836	66.0617	55.3254
ATOH7	0.153499	0.37542	0.199346	0.276737	0.314257	0.229141
CKS1B	131.597	122.631	124.137	114.645	103.905	108.676
HPCAL1	10.2116	9.78189	7.97905	7.80237	7.18647	7.32546
TMEM30B	0.0131228	0.012838	0	0.0270382	0.0940311	0.0652981
TRIP6	0.76524	1.07413	0.933306	1.3025	0.919564	0.860892
HPCAL4	0.315847	0.377658	0.486143	0.903852	1.17351	1.00119
SLC12A8	0.281921	0.356921	0.379046	1.33259	1.23922	1.27079
SLC12A9	9.47826	8.82493	8.08162	6.27961	5.78795	6.34265
SLC12A6	5.96616	6.57229	6.54163	6.31287	6.58918	5.95144
SLC12A7	44.1581	40.0818	36.4349	40.5102	40.1059	42.3488
SLC12A4	12.8389	10.9945	10.218	11.5659	12.7032	12.0846
SLC12A5	0.531107	0.364618	0.319457	0.383964	0.410132	0.593461
SLC12A2	5.10028	5.45068	7.01272	5.8786	5.70332	6.07246
SLC12A1	0	0	0	0	0.0124182	0
DSP	18.5538	20.2142	22.3199	28.4275	28.3813	28.0336
UTP4	35.2489	38.5826	36.111	36.5001	34.6528	35.3624
DST	20.1518	22.2753	25.411	21.1206	20.9426	20.8471
TOPBP1	30.4868	35.6921	41.6542	31.5087	34.1431	30.0797
ANKRD11	30.4278	29.2534	32.2178	38.1304	37.7238	36.9139
ANKRD10	13.2215	12.6213	12.5623	10.8268	10.8157	10.6275
ANKRD12	2.29695	3.05174	3.61085	3.31182	3.19832	3.07947
EIF2D	17.29	17.5403	17.0969	16.2945	15.3655	16.2109
ANKRD17	15.5223	16.2102	16.655	18.6416	18.5291	18.8736
ANKRD16	2.0771	2.18334	1.83658	1.79837	1.58334	1.56132
BORCS5	3.28794	3.32563	3.32913	4.07618	5.16261	4.24267
BORCS6	22.9328	20.707	19.9023	17.9466	16.2735	19.1248
BORCS7	2.05875	2.45904	3.25812	3.55133	3.92079	2.8112
DSE	0.920389	0.791274	0.811346	1.42228	1.15627	1.0825
PPARD	15.5923	14.4356	14.1626	13.8954	14.8505	15.7644
PPARG	1.51975	0.88198	1.15074	1.11453	0.685553	0.692131
MAP1LC3B	36.534	44.5643	48.6237	94.8548	97.0672	80.4241
MAP1LC3C	0.0489021	0.0478409	0.0508064	0.151137	0.0500583	0.243334
MAP1LC3A	13.1066	11.4252	12.3454	22.329	21.0383	24.8183
NSUN5P1	21.2046	19.213	16.6188	17.4467	15.2379	17.7602
IL18BP	8.31012	7.97269	7.44502	7.27902	7.04774	8.01045
RHPN2	60.2723	60.5148	61.3502	128.641	128.329	133.042
LDLR	39.6663	37.4778	35.399	29.1564	27.2313	29.1317
PPIE	12.3917	11.1838	10.7392	11.9546	10.8456	11.732
TOR2A	5.63812	3.91732	2.86907	5.23943	4.16956	4.67201
NSUN5P2	1.12162	0.580913	0.78829	0.747676	1.01306	0.689433
MIR641	158.976	151.494	191.471	135.269	118.736	123.053
SMIM1	4.67958	3.98089	3.59351	2.72487	4.37368	3.64466
UTP6	32.7165	39.6285	40.1786	45.6278	46.5797	41.6892
ZNF740	9.97088	9.7277	9.70459	11.6266	11.0338	10.6044
SMIM3	1.22377	1.17278	1.73848	2.34136	1.71288	2.43576
PPIB	45.0227	42.1595	34.5812	27.1636	26.5262	31.8834
ZNF746	11.781	11.3002	10.8054	11.2202	10.5992	12.3655
ZNF747	3.75069	4.21408	3.62448	4.08333	3.50405	3.65115
SMIM4	19.6035	15.1139	11.3299	16.0495	14.3526	19.7676
PPIC	20.5623	20.1622	22.7839	15.1587	14.1932	14.0334
SMIM6	0.2112	0.137745	0.438849	0.362632	0.144129	0.210184
CXCL12	0.0440766	0.0862402	0.0114482	0	0.0563984	0
[truncated: 17,847 more rows]

## Sheet: H3K4me3_si-GATM vs. si-NC
geneId	Conc_KD1	Conc_NC1	Fold	p.value	FDR	annotation
WWTR1	1.75	6.4	-4.65	2.01e-09	1.99e-05	Intron (NM_001168280.3/WWTR1, intron 2 of 6)
AK6P1	9.01	7.77	1.24	1.57e-08	6.4e-05	Distal Intergenic
AMBRA1	5.4	7.39	-1.98	1.94e-08	6.4e-05	Promoter (<=1kb)
LINC00513	6.35	7.88	-1.53	1.03e-07	0.000256	Exon (NR_109852.1/LINC-PINT, exon 5 of 6)
PKDCC	-1.33	5.58	-6.9	2.01e-07	0.000398	Distal Intergenic
LOC105378993	6.07	7.66	-1.6	4.22e-07	0.000697	Exon (XR_948365.2/LOC105378993, exon 3 of 3)
MGC70870	6.71	4.49	2.22	7.12e-07	0.000925	Distal Intergenic
ESYT2	6.18	7.74	-1.56	7.46e-07	0.000925	Promoter (<=1kb)
CRIM1	4.71	6.94	-2.23	1.1e-06	0.00121	Promoter (<=1kb)
PDGFC	6.5	8.12	-1.62	1.58e-06	0.00156	Intron (NM_016205.3/PDGFC, intron 1 of 5)
LOC105374775	5.66	7.43	-1.77	3.71e-06	0.00306	Promoter (<=1kb)
LOC105373688	0.35	5.36	-5.01	5.9e-06	0.0045	Distal Intergenic
RIN2	5.6	7.34	-1.73	8.03e-06	0.00569	3' UTR
RBMS3	6.55	8.03	-1.47	1.09e-05	0.00664	Intron (XM_005265062.1/RBMS3, intron 1 of 12)
UACA	5.95	7.41	-1.46	1.11e-05	0.00664	Promoter (<=1kb)
MIR3975	5.41	7.27	-1.86	1.15e-05	0.00664	Intron (NM_001384438.1/GALNT1, intron 1 of 11)
TM4SF4	-1.33	5.06	-6.39	1.21e-05	0.00664	Intron (NM_001168280.3/WWTR1, intron 3 of 6)
NUDCP1	5.95	7.45	-1.5	1.36e-05	0.00689	Intron (XR_241279.4/FMNL2, intron 1 of 16)
HOXA11	6.72	4.86	1.86	1.42e-05	0.00689	Promoter (<=1kb)
LINC01124	7.28	5.8	1.47	1.46e-05	0.00689	Promoter (<=1kb)
LOC101927516	5.24	6.9	-1.66	1.63e-05	0.00733	Intron (NM_018717.5/MAML3, intron 1 of 4)
FABP5P9	6.27	7.6	-1.33	1.7e-05	0.00733	Promoter (<=1kb)
ARID5B	4.69	6.67	-1.98	1.78e-05	0.00734	Promoter (<=1kb)
AMPD3	6.51	7.76	-1.26	2.11e-05	0.00835	Promoter (<=1kb)
MIR3142HG	5.67	7.28	-1.61	2.57e-05	0.00978	Promoter (<=1kb)
PPFIBP1	7.64	8.7	-1.06	2.72e-05	0.00978	Intron (XM_017020059.2/PPFIBP1, intron 1 of 29)
LINC00673	6.29	7.77	-1.48	2.76e-05	0.00978	Intron (NR_036488.1/LINC00673, intron 1 of 3)
FOXK2	-0.42	5.04	-5.46	2.89e-05	0.00989	Intron (NM_004514.4/FOXK2, intron 1 of 8)
RNF169	4.61	6.78	-2.16	3.47e-05	0.0115	Intron (NM_001098638.2/RNF169, intron 1 of 5)
DST	-1.33	4.83	-6.15	6.11e-05	0.0196	Intron (NM_001374729.1/DST, intron 2 of 97)
RPL15P14	-1.33	4.92	-6.24	6.59e-05	0.0199	Intron (NM_001369088.1/ASCC1, intron 5 of 11)
TNS3	-1.33	4.79	-6.12	6.79e-05	0.0199	Intron (NM_022748.12/TNS3, intron 1 of 30)
LOC107985130	5.19	6.85	-1.66	6.83e-05	0.0199	Intron (NM_017757.3/ZNF407, intron 8 of 8)
HIVEP2	6.38	7.58	-1.2	9.26e-05	0.0255	Intron (XM_024446416.1/HIVEP2, intron 1 of 9)
LINC01775	6.98	5.31	1.67	9.86e-05	0.0264	Promoter (<=1kb)
E2F1	5.54	7.07	-1.54	0.000125	0.0325	Promoter (<=1kb)
MB21D2	6.56	7.69	-1.12	0.000131	0.0329	Intron (NM_178496.4/MB21D2, intron 1 of 1)
RNU6-140P	-1.33	5.08	-6.41	0.000133	0.0329	Promoter (1-2kb)
MIR6076	4.19	6.34	-2.15	0.000136	0.0329	Promoter (2-3kb)
CASZ1	6.88	5.23	1.65	0.000194	0.0447	Promoter (<=1kb)
PRKCG	5.35	6.9	-1.55	0.00023	0.0518	Promoter (<=1kb)
ZNF217	6.11	7.43	-1.31	0.000252	0.0549	Promoter (2-3kb)
LINC01447	-1.33	4.55	-5.88	0.000255	0.0549	Distal Intergenic
RPL7AP18	-1.33	4.57	-5.9	0.000308	0.0641	Distal Intergenic
PRKACB	4.79	6.59	-1.81	0.00032	0.0641	Promoter (<=1kb)
SLC4A7	-1.33	4.5	-5.83	0.000327	0.0641	Promoter (<=1kb)
ADGRG6	-1.33	4.52	-5.84	0.000328	0.0641	Intron (NM_001032394.3/ADGRG6, intron 4 of 24)
VXN	4.76	6.47	-1.71	0.00035	0.0641	Distal Intergenic
LINC01998	4.5	6.64	-2.14	0.000355	0.0641	Downstream (1-2kb)
SERPINH1	6.12	7.44	-1.32	0.000356	0.0641	Promoter (<=1kb)
SEMA3C	4.71	-0.71	5.42	0.00036	0.0641	Distal Intergenic
SCMH1	7.34	6.14	1.19	0.000362	0.0641	Promoter (<=1kb)
VGLL4	6.06	7.29	-1.23	0.000369	0.0643	Promoter (<=1kb)
BMP7	6.56	7.79	-1.23	0.000384	0.0657	Promoter (<=1kb)
PAXX	6.54	4.7	1.85	0.000406	0.0672	Promoter (<=1kb)
FBXO27	-1.33	4.9	-6.23	0.000407	0.0672	3' UTR
TMEM75	1.32	5.32	-4	0.000444	0.0721	Intron (NR_003367.3/PVT1, intron 2 of 8)
TRW-CCA3-1	5.49	7.04	-1.55	0.000466	0.0725	Promoter (<=1kb)
SUMO1P1	6.57	7.64	-1.07	0.000468	0.0725	Distal Intergenic
RNF216	5.57	7.18	-1.61	0.000472	0.0725	Promoter (<=1kb)
ICAM1	7.28	6.04	1.24	0.000475	0.0725	Promoter (<=1kb)
EPHB2	-1.33	4.43	-5.75	0.000569	0.0854	Intron (XM_006710442.4/EPHB2, intron 1 of 15)
PPP2R2A	3.53	5.9	-2.37	0.000601	0.088	Intron (NM_002717.4/PPP2R2A, intron 2 of 9)
AP5Z1	1.32	5.24	-3.92	0.000604	0.088	Intron (NM_001037165.2/FOXK1, intron 2 of 8)
SUMO1P1	-1.33	4.39	-5.72	0.000636	0.09	Distal Intergenic
ATXN1	6.1	7.25	-1.15	0.000698	0.0962	Intron (NM_001128164.2/ATXN1, intron 2 of 7)
ZCCHC24	6.83	5.42	1.41	0.000734	0.0982	Promoter (<=1kb)
SERPINE1	6.8	7.82	-1.01	0.000743	0.0982	Promoter (<=1kb)
FEZ2	0.53	4.82	-4.29	0.000879	0.115	Exon (XM_006712153.2/FEZ2, exon 6 of 9)
TNFRSF1A	6.87	7.9	-1.03	0.000903	0.115	Promoter (<=1kb)
TNNT1	7.13	5.83	1.3	0.00092	0.115	Promoter (1-2kb)
LOC101930370	3.97	6.02	-2.05	0.000924	0.115	Intron (NM_001375599.1/GALNT7, intron 1 of 11)
ELDR	6.81	5.55	1.26	0.000931	0.115	Promoter (<=1kb)
RPS26P28	2.85	5.62	-2.77	0.001	0.12	Intron (NM_012334.3/MYO10, intron 2 of 40)
SNORD38D	2.62	5.63	-3.01	0.001	0.12	Intron (XR_001745616.2/ADAM9, intron 11 of 22)
ADGRG6	-0.12	4.56	-4.67	0.00103	0.122	Intron (NM_001032394.3/ADGRG6, intron 2 of 24)
MREG	0.8	4.92	-4.11	0.0011	0.126	Intron (XR_001738843.1/MREG, intron 1 of 7)
GPR137	7.21	6.02	1.19	0.00117	0.131	Promoter (<=1kb)
LOC105372588	7.37	6.13	1.24	0.0012	0.131	Distal Intergenic
PALLD-AS1	2.99	5.59	-2.61	0.0012	0.131	5' UTR
RHOH	0.35	4.69	-4.34	0.00129	0.138	Distal Intergenic
C20orf204	6.74	5.44	1.3	0.0013	0.138	Promoter (1-2kb)
HSPA2-AS1	6.35	4.8	1.55	0.00135	0.14	Promoter (<=1kb)
LOC101927436	3.79	6.12	-2.33	0.00136	0.141	Distal Intergenic
ZNF513	6.07	4.23	1.84	0.00141	0.142	Promoter (<=1kb)
CHPF2	7.38	6.34	1.04	0.00149	0.146	Promoter (<=1kb)
AIP	7.14	6	1.13	0.00155	0.15	Promoter (<=1kb)
TM4SF18	6.43	7.47	-1.04	0.00159	0.15	Promoter (<=1kb)
TSC22D1	7.33	6.24	1.08	0.00161	0.15	Promoter (<=1kb)
CHCHD4P3	2.4	5.66	-3.25	0.00164	0.15	Promoter (<=1kb)
LOC112268240	6.81	5.52	1.29	0.00165	0.15	Promoter (<=1kb)
TRABD2A	5.71	6.97	-1.26	0.00165	0.15	Promoter (<=1kb)
ACTN1	-1.33	4.12	-5.44	0.00176	0.158	Intron (XM_017021725.1/ACTN1, intron 1 of 20)
LOC112268009	-1.33	4.1	-5.43	0.00184	0.162	Exon (XR_002956577.1/LOC112268009, exon 2 of 2)
LOC101928855	-1.33	4.08	-5.41	0.00192	0.166	Exon (NM_001163034.2/RPTOR, exon 7 of 30)
TJP2	6.77	7.88	-1.11	0.00192	0.166	Promoter (<=1kb)
RCOR2	6.38	7.53	-1.16	0.00195	0.166	Promoter (<=1kb)
NRP1	-1.33	4.18	-5.5	0.00196	0.166	Intron (XM_017016866.2/NRP1, intron 2 of 15)
LOC105375027	-1.33	4.09	-5.42	0.00216	0.18	Distal Intergenic
LOC105374970	-1.33	4.07	-5.39	0.0022	0.181	Intron (NR_015410.2/CASC15, intron 2 of 11)
LOC107984915	0.37	4.59	-4.22	0.00223	0.183	Intron (XR_001737893.1/LOC107984915, intron 2 of 2)
GATA3-AS1	6.59	5.28	1.31	0.00231	0.188	Promoter (1-2kb)
LOC101927516	4.59	6.34	-1.75	0.00236	0.19	Exon (NR_147610.1/LOC101927516, exon 2 of 5)
MEF2C	4.9	6.49	-1.59	0.00238	0.19	Promoter (<=1kb)
LOC100130270	1.42	5.04	-3.62	0.00251	0.194	Intron (NM_001321855.2/JAK1, intron 2 of 25)
LRRC24	6.77	5.39	1.38	0.00258	0.194	Promoter (2-3kb)
CABLES1	-1.33	4.04	-5.36	0.00259	0.194	Distal Intergenic
LOC105376373	-1.33	3.99	-5.32	0.00261	1	Promoter (<=1kb)
TLE2	6.62	5.14	1.49	0.00263	0.196	Intron (NM_001144761.2/TLE2, intron 2 of 19)
THEM4	5.81	6.95	-1.14	0.0027	0.198	Promoter (<=1kb)
GMPPB	7.11	6.01	1.11	0.00272	0.198	Promoter (<=1kb)
LAMTOR1	7.15	5.89	1.26	0.00283	0.201	Promoter (<=1kb)
LINC02896	6.77	5.45	1.32	0.00283	0.201	Promoter (<=1kb)
TGFBRAP1	7.22	6.22	1	0.00286	0.201	Promoter (<=1kb)
DYRK1A	-1.33	3.96	-5.29	0.00294	1	Intron (NM_001396.5/DYRK1A, intron 1 of 11)
JPT2	0.13	4.42	-4.29	0.00304	0.211	Exon (NM_144570.3/JPT2, exon 3 of 5)
ANKS1A	1.65	5	-3.35	0.00307	0.211	Promoter (1-2kb)
TMEM75	3.03	5.81	-2.78	0.00307	0.211	Intron (NR_003367.3/PVT1, intron 2 of 8)
LINC01348	1.81	5.02	-3.21	0.00315	0.213	Promoter (<=1kb)
IGF1R	3.65	5.71	-2.06	0.00318	0.213	Intron (NM_000875.5/IGF1R, intron 2 of 20)
SGIP1	3.58	5.7	-2.12	0.0032	0.213	Intron (NM_001376535.1/SGIP1, intron 2 of 25)
GBF1	7.38	6.25	1.12	0.00325	0.213	Promoter (<=1kb)
LOC107985875	7.19	6.13	1.06	0.00326	0.213	Promoter (<=1kb)
EGFR	-1.33	4.28	-5.6	0.00327	0.213	Intron (NM_201283.2/EGFR, intron 1 of 9)
EMX1	6.63	7.8	-1.17	0.00331	0.214	Promoter (<=1kb)
LOC105371981	2.94	5.5	-2.56	0.00345	0.222	Intron (XM_017025528.2/RAB31, intron 2 of 7)
SPC25	5.83	7.2	-1.37	0.00356	0.225	Promoter (<=1kb)
RHPN2	-1.33	4.23	-5.56	0.00367	0.229	Exon (NM_033103.5/RHPN2, exon 2 of 15)
FAM107B	6.36	7.36	-1	0.00379	0.231	Promoter (<=1kb)
SRGAP1	5.44	6.72	-1.28	0.00379	0.231	Intron (XM_024449097.1/SRGAP1, intron 1 of 11)
HDAC6	6.96	5.69	1.27	0.0039	0.234	Promoter (<=1kb)
ARHGAP24	4.5	6.34	-1.85	0.00398	0.237	Intron (NM_001025616.3/ARHGAP24, intron 1 of 9)
FLJ40194	6.85	5.76	1.09	0.00399	0.237	Distal Intergenic
LOC107985567	1.32	4.9	-3.58	0.00416	0.243	3' UTR
C1orf105	5.04	6.36	-1.32	0.00419	0.243	Exon (XM_005245079.1/DNM3, exon 18 of 22)
IRS2	6.57	7.59	-1.01	0.00419	0.243	Intron (NM_003749.3/IRS2, intron 1 of 1)
COPG2	7.35	6.3	1.06	0.00431	0.248	Promoter (<=1kb)
LOC105374349	7.01	5.99	1.02	0.00434	0.249	Intron (XM_011513404.2/FAM53A, intron 4 of 4)
IRS2	7.72	6.63	1.09	0.00445	0.25	Promoter (<=1kb)
USP54	1.96	5.24	-3.28	0.00445	0.25	Promoter (<=1kb)
SH3BP5	6.86	5.74	1.12	0.00446	0.25	Promoter (<=1kb)
BBS5	5.88	7.09	-1.21	0.00447	0.25	Promoter (<=1kb)
MXRA8	-1.33	3.9	-5.23	0.00451	1	Promoter (<=1kb)
SLC25A4	6.74	5.57	1.18	0.00451	0.251	Distal Intergenic
TRDMT1	-0.12	4.34	-4.45	0.00453	0.251	Distal Intergenic
IPO7	-1.33	4.15	-5.47	0.00464	0.255	Intron (NM_006391.3/IPO7, intron 1 of 24)
DSCR9	6.63	5.43	1.2	0.00478	0.257	Exon (NR_026719.2/DSCR9, exon 3 of 3)
LINC01447	4.96	6.33	-1.37	0.00485	0.257	Distal Intergenic
LINC01816	4.11	6.18	-2.06	0.0049	0.257	Distal Intergenic
CDK5RAP2	7.05	5.76	1.3	0.00491	0.257	Promoter (<=1kb)
LOC105375061	1.51	4.96	-3.45	0.00507	0.261	Promoter (2-3kb)
HOMER3	6.94	5.6	1.34	0.00511	0.261	Promoter (<=1kb)
ITSN1	3.67	5.7	-2.03	0.00522	0.263	Intron (XM_011529692.2/ITSN1, intron 1 of 26)
MAP2K7	7.14	6.03	1.1	0.00522	0.263	Promoter (<=1kb)
LOC107984192	4.5	6.17	-1.66	0.00545	0.269	Intron (NR_131187.1/LOC105376360, intron 1 of 1)
LOC112267864	-1.33	3.76	-5.08	0.00549	1	Promoter (<=1kb)
AK6P1	6.24	7.27	-1.03	0.00551	0.269	Distal Intergenic
LINC01990	7.16	6.15	1.01	0.00568	0.269	Promoter (<=1kb)
ZDHHC8	7.17	6.11	1.06	0.00571	0.269	Promoter (<=1kb)
LOC100132570	6.61	5.47	1.14	0.00585	0.27	Promoter (<=1kb)
LINC00673	4.42	6.03	-1.61	0.00599	0.275	Intron (NR_036488.1/LINC00673, intron 1 of 3)
PACS1	0.1	4.25	-4.15	0.00626	0.282	Intron (NM_018026.4/PACS1, intron 1 of 23)
DDX3ILA1	6.86	5.81	1.05	0.00641	0.285	3' UTR
LOC105373727	4.34	5.95	-1.61	0.00644	0.285	Distal Intergenic
MIR6081	1.78	4.99	-3.21	0.00646	0.285	3' UTR
GRB7	6.75	5.63	1.12	0.00662	0.289	Downstream (1-2kb)
LYSMD2	5.99	7.14	-1.15	0.00674	0.289	Promoter (<=1kb)
LOC105373760	5.48	6.58	-1.11	0.00676	0.289	Promoter (<=1kb)
SUMO1P1	1.51	4.89	-3.38	0.00693	0.292	Distal Intergenic
SPRYD3	6.98	5.95	1.03	0.00696	0.292	Promoter (<=1kb)
PNPO	6.71	5.46	1.25	0.00706	0.293	Promoter (<=1kb)
MIR1260B	5.86	6.93	-1.07	0.00711	0.293	Intron (NM_032427.4/MAML2, intron 1 of 4)
USP10	5.37	6.72	-1.35	0.00715	0.293	5' UTR
DENND1B	7.02	5.88	1.14	0.00718	0.293	Promoter (<=1kb)
ARHGAP12	4.42	6.01	-1.59	0.00735	0.296	Intron (XR_001747415.1/LOC107984219, intron 2 of 2)
PEX14	0.35	4.3	-3.96	0.0075	0.298	5' UTR
TNFAIP8	6.94	5.85	1.09	0.00756	0.299	Promoter (<=1kb)
DNAJC28	6.71	5.56	1.15	0.00782	0.305	Promoter (<=1kb)
LRRK1	5.58	6.67	-1.1	0.00787	0.305	Intron (XM_011522019.2/LRRK1, intron 2 of 22)
LOC107984564	6.32	7.38	-1.06	0.00799	0.307	Promoter (<=1kb)
TSPAN31	6.39	5.08	1.31	0.00817	0.31	Promoter (<=1kb)
AFAP1-AS1	-1.33	3.68	-5.01	0.00828	1	3' UTR
LOC105378814	-1.33	3.87	-5.2	0.0086	1	Distal Intergenic
IGFLR1	6.86	5.65	1.21	0.00906	0.334	Promoter (<=1kb)
SUMO1P1	3.76	-0.71	4.47	0.0093	1	Distal Intergenic
IQGAP1	1.68	4.91	-3.24	0.00941	0.342	Intron (NM_003870.4/IQGAP1, intron 2 of 37)
ANKRD11	5.14	6.34	-1.19	0.0097	0.347	Intron (XM_017023182.2/ANKRD11, intron 2 of 12)
RPS9	4.41	0.7	3.71	0.00982	0.348	Distal Intergenic
MYO1E	4.66	6.26	-1.61	0.00992	0.35	Intron (NM_004998.4/MYO1E, intron 1 of 27)
BBIP1P1	-1.33	3.82	-5.14	0.0101	1	Promoter (<=1kb)
HCG9	5.67	6.72	-1.05	0.0102	0.355	Distal Intergenic
RERE	0.85	4.48	-3.64	0.0108	0.37	Intron (NM_001042681.2/RERE, intron 1 of 22)
ZBED5-AS1	-1.33	3.78	-5.11	0.0109	1	Exon (NR_034137.1/ZBED5-AS1, exon 3 of 3)
LOC107984129	1.75	4.99	-3.24	0.011	0.376	Intron (NM_001130415.2/APOLD1, intron 1 of 1)
PIGP	-1.33	3.52	-4.85	0.011	1	Distal Intergenic
SUSD2	6.53	5.39	1.14	0.011	0.376	Intron (XM_005261419.2/CABIN1, intron 28 of 35)
RCN2	5.91	7.08	-1.17	0.0111	0.377	Promoter (<=1kb)
SLC27A3	6.6	5.51	1.09	0.0115	0.384	Promoter (<=1kb)
CPNE6	6.53	5.37	1.17	0.0117	0.389	3' UTR
MYL12B	-1.33	3.75	-5.07	0.0117	1	Distal Intergenic
LOC105372497	4.89	6.18	-1.29	0.0118	0.389	Promoter (<=1kb)
MEF2C	1.26	4.58	-3.32	0.0124	0.4	Promoter (<=1kb)
MIR5008	4.03	0.09	3.94	0.0124	0.4	Intron (NM_003395.4/WNT9A, intron 1 of 3)
ASCC2	6.42	5.2	1.22	0.0126	0.403	Promoter (<=1kb)
MIR6070	-1.33	3.44	-4.77	0.0126	1	Intron (XM_017028269.1/HSF2BP, intron 7 of 9)
RHBDF1	6.77	5.73	1.03	0.0128	0.405	Promoter (<=1kb)
CRBN	6.81	5.8	1	0.0134	0.418	Promoter (<=1kb)
OCEL1	6.19	4.84	1.36	0.0134	0.418	Exon (NM_005234.4/NR2F6, exon 3 of 4)
MRTFA-AS1	-1.33	3.67	-5	0.0136	1	Intron (NM_001318139.2/MRTFA, intron 1 of 12)
LINC02639	0.7	4.31	-3.61	0.0137	0.422	Distal Intergenic
PARD6B	4.09	5.77	-1.68	0.0139	0.427	Distal Intergenic
BCL10	4.54	1.16	3.38	0.014	0.427	Distal Intergenic
CYTH2	6.54	5.34	1.2	0.0143	0.43	Promoter (<=1kb)
TSEN15P1	5.52	2.99	2.53	0.0143	0.43	Distal Intergenic
LOC105378685	1.27	4.67	-3.4	0.0145	0.431	Exon (NM_001167965.1/CFAP57, exon 10 of 11)
LOC105378031	2.71	5.14	-2.43	0.0149	0.435	Intron (XR_943079.2/LOC105378031, intron 1 of 3)
RPS26P28	2.03	4.76	-2.73	0.0153	0.435	Intron (NM_012334.3/MYO10, intron 1 of 40)
SUSD2	-1.33	3.57	-4.9	0.0155	1	Distal Intergenic
ZBTB17	6.77	5.69	1.09	0.0155	0.435	Promoter (<=1kb)
GSX2	6.39	5.24	1.15	0.0156	0.435	Distal Intergenic
LOC105373215	0.85	4.36	-3.52	0.0158	0.435	Exon (XR_001738544.1/LOC105373215, exon 3 of 3)
ASXL1	-1.33	3.59	-4.92	0.0159	1	Promoter (1-2kb)
LOC105369791	6.86	5.83	1.03	0.016	0.438	Promoter (<=1kb)
LOC105370854	-1.33	3.37	-4.7	0.0162	1	Distal Intergenic
PTPRH	5.44	2.86	2.58	0.0164	0.44	Promoter (<=1kb)
SETD5	2.78	5.21	-2.43	0.0164	0.44	Promoter (1-2kb)
OSBPL9	0.13	4.03	-3.9	0.0168	0.449	Intron (XM_006710318.2/OSBPL9, intron 3 of 22)
SNORD65C	3.5	5.48	-1.99	0.017	0.45	5' UTR
LOC105373688	4.23	5.81	-1.58	0.0172	0.454	Distal Intergenic
MAP3K20	3.63	-0.46	4.1	0.0174	1	Intron (XM_017004324.1/MAP3K20, intron 2 of 11)
ADAMTS7	6.54	5.52	1.02	0.0175	0.456	Promoter (<=1kb)
B4GALNT4	5.86	4.34	1.52	0.0175	0.456	Distal Intergenic
RASA3	-1.33	3.54	-4.87	0.0176	1	Intron (NM_001320822.2/RASA3, intron 2 of 23)
ITGA2	1.63	4.76	-3.13	0.018	0.46	Intron (NM_002203.4/ITGA2, intron 1 of 29)
LOC101927516	-1.33	3.3	-4.62	0.018	1	Intron (NM_018717.5/MAML3, intron 1 of 4)
LOC107985263	-1.33	3.53	-4.85	0.0181	1	Intron (NM_005401.5/PTPN14, intron 3 of 18)
BNC2-AS1	5.38	6.47	-1.09	0.0186	0.466	Intron (NM_001317939.2/BNC2, intron 2 of 6)
LINC01970	6.39	5.27	1.12	0.0186	0.466	Distal Intergenic
SREBF1	5.18	2.47	2.7	0.019	0.475	Promoter (<=1kb)
MAPK8IP3	2.85	5.22	-2.37	0.02	0.482	Promoter (1-2kb)
HECA	6.67	5.63	1.04	0.0201	0.482	Promoter (<=1kb)
FOXD3	6.86	5.74	1.12	0.0206	0.487	Promoter (<=1kb)
TPX2	-1.33	3.45	-4.78	0.0206	1	Exon (XM_011528699.2/TPX2, exon 5 of 17)
SMURF1	4.61	5.97	-1.36	0.0207	0.487	Intron (XM_017012457.1/SMURF1, intron 1 of 18)
PRDM1	6.93	5.71	1.21	0.0208	0.487	Distal Intergenic
MFSD3	6.58	5.5	1.08	0.021	0.49	Promoter (<=1kb)
MITF	5.55	6.6	-1.04	0.0211	0.492	Promoter (<=1kb)
DST	5.14	6.28	-1.14	0.0212	0.493	Promoter (<=1kb)
ITSN1	-1.33	3.44	-4.76	0.0212	1	Intron (XM_011529692.2/ITSN1, intron 1 of 26)
CLMN	0.13	3.87	-3.73	0.0213	1	Intron (XM_017021646.1/CLMN, intron 1 of 13)
NUAK2	4.51	1.27	3.24	0.0213	0.493	Promoter (2-3kb)
PTPRK	4.02	5.71	-1.68	0.0216	0.496	Intron (NM_001135648.3/PTPRK, intron 1 of 30)
COX6A1P2	-1.33	3.42	-4.75	0.0218	1	Distal Intergenic
SEMA3C	-1.33	3.42	-4.75	0.0218	1	Intron (NM_001350121.2/SEMA3C, intron 3 of 18)
MYPN	4.1	5.89	-1.78	0.0221	0.5	Promoter (<=1kb)
MGAT1	6.31	5.26	1.05	0.0222	0.502	Promoter (<=1kb)
HCG20	-1.33	3.41	-4.73	0.0223	1	Intron (NR_138037.1/HCG20, intron 1 of 3)
PPIAP19	2.85	5.41	-2.56	0.0227	0.504	Intron (XM_017016245.1/ABLIM1, intron 1 of 24)
LOC101927479	3.97	0.23	3.74	0.0233	0.505	Exon (NM_001329090.2/EPHA2, exon 3 of 16)
RASGEF1A	6.84	5.72	1.12	0.0234	0.505	Promoter (<=1kb)
SLC44A5	5.35	6.36	-1.01	0.0238	0.507	Promoter (<=1kb)
TMEM75	4.55	5.92	-1.37	0.0238	0.507	Intron (NR_003367.3/PVT1, intron 2 of 8)
NAPRT	5.69	4.19	1.51	0.024	0.507	Promoter (<=1kb)
RERE	-1.33	3.36	-4.69	0.0242	1	Intron (NM_001042681.2/RERE, intron 1 of 22)
LINC02709	7.14	5.01	2.13	0.0244	0.511	Promoter (<=1kb)
ZNF217	3.77	5.47	-1.7	0.0245	0.512	Intron (NR_134576.1/LOC105372672, intron 2 of 2)
TPPP	5.77	4.33	1.44	0.0246	0.513	Exon (NR_164122.1/CEP72, exon 16 of 16)
SLC30A5	6.66	5.6	1.05	0.025	0.516	Promoter (<=1kb)
TSPYL2	5.51	3.19	2.32	0.025	0.516	3' UTR
LINC00673	0.53	4.01	-3.48	0.0259	0.524	Intron (NR_036488.1/LINC00673, intron 1 of 3)
FUNDC2P4	2.4	5.18	-2.78	0.0268	0.531	Distal Intergenic
MIR548L	2.15	4.72	-2.57	0.027	0.531	Intron (NM_001330347.2/MRE11, intron 14 of 19)
LOC105370759	4.18	5.78	-1.6	0.0271	0.532	Exon (XR_001751475.1/LOC105370759, exon 3 of 3)
THSD7A	1.27	4.45	-3.18	0.0272	0.532	Intron (NM_015204.3/THSD7A, intron 1 of 27)
ANKRD17	3.99	5.6	-1.6	0.0273	0.532	Promoter (<=1kb)
CASC15	5.45	7.43	-1.98	0.0276	0.534	Intron (NR_015410.2/CASC15, intron 2 of 11)
LOC107984915	-1.33	3.07	-4.39	0.0276	1	Distal Intergenic
SMPDL3A	-1.33	3.28	-4.61	0.0277	1	5' UTR
BFSP1	-1.33	3.06	-4.38	0.0284	1	5' UTR
HERC4	3.29	-0.71	4	0.0287	1	Intron (NM_001278185.2/HERC4, intron 3 of 23)
CTNND1	2.51	5.04	-2.53	0.0289	0.546	Intron (NR_037646.1/TMX2-CTNND1, intron 2 of 20)
BCAS4	-1.33	3.25	-4.57	0.0293	1	Promoter (1-2kb)
PGPEP1	6.19	5	1.19	0.0302	0.558	Promoter (<=1kb)
LOC107985054	5.28	6.39	-1.1	0.0308	0.561	Promoter (2-3kb)
MIR3128	0.1	3.89	-3.79	0.031	1	Intron (NM_001145412.3/NFE2L2, intron 1 of 4)
PCID2	5.76	4.31	1.45	0.0312	0.566	Promoter (<=1kb)
CBL	2.21	4.7	-2.49	0.0316	0.568	Intron (NM_005188.4/CBL, intron 1 of 15)
DOT1L	4.01	5.61	-1.6	0.0328	0.578	Promoter (2-3kb)
SDK1	2.77	4.97	-2.2	0.033	0.578	Intron (NM_152744.4/SDK1, intron 4 of 44)
B9D1	6.56	5.5	1.05	0.0331	0.578	Promoter (<=1kb)
MIR33B	4.44	1.4	3.04	0.0337	0.579	Promoter (<=1kb)
LOC105378629	6.31	4.89	1.42	0.0343	0.581	Promoter (<=1kb)
OSBPL10	1.83	4.65	-2.82	0.0348	0.581	Intron (NM_001174060.2/OSBPL10, intron 1 of 10)
FBXO17	3.37	5.41	-2.04	0.0352	0.582	Distal Intergenic
LOC107985137	4.76	1.91	2.85	0.0365	0.591	Promoter (1-2kb)
HIVEP2	4.91	6.08	-1.17	0.0372	0.595	Intron (XM_024446416.1/HIVEP2, intron 1 of 9)
TGFB2-AS1	4.55	5.91	-1.37	0.0375	0.597	Intron (NM_001135599.4/TGFB2, intron 1 of 7)
MYH9	5.51	6.55	-1.05	0.0376	0.597	5' UTR
BASP1	-1.33	3.08	-4.41	0.0377	1	Intron (NM_001271606.2/BASP1, intron 1 of 1)
LOC105373508	-1.33	2.89	-4.22	0.0377	1	Distal Intergenic
BNC2-AS1	5.38	6.44	-1.06	0.0382	0.602	Intron (NM_001317939.2/BNC2, intron 2 of 6)
NXN	-1.33	2.91	-4.23	0.0385	1	Intron (NM_022463.5/NXN, intron 1 of 7)
SNORD164	-1.33	3.07	-4.39	0.0388	1	Exon (XM_006718390.4/CD44, exon 3 of 8)
VXN	3	5.06	-2.06	0.0388	0.603	Intron (NM_144650.3/ADHFE1, intron 13 of 13)
ITGA6	4.48	5.91	-1.42	0.0389	0.603	Intron (NM_001316306.2/ITGA6, intron 1 of 25)
ATP11A	2.58	5.08	-2.5	0.039	0.603	Intron (XM_017020490.1/ATP11A, intron 1 of 28)
SLC45A1	4.19	5.62	-1.43	0.039	0.603	Distal Intergenic
TXNL4A	-0.12	3.74	-3.85	0.039	1	Intron (NM_001303471.3/TXNL4A, intron 2 of 3)
ZNF780B	1.92	4.85	-2.93	0.039	0.603	3' UTR
CTNNBIP1	6.69	5.58	1.11	0.0395	0.607	Promoter (<=1kb)
RASSF3	4.29	5.7	-1.41	0.0396	0.607	Promoter (<=1kb)
NDUFS7	6.49	5.49	1	0.0397	0.607	Promoter (<=1kb)
LOC101927234	0.76	3.92	-3.16	0.0403	0.608	Promoter (<=1kb)
RASGRP3	2.98	5.32	-2.34	0.0403	0.608	Promoter (<=1kb)
TRDMT1	2.1	4.53	-2.43	0.0403	0.608	Downstream (2-3kb)
RNF121	-1.33	2.95	-4.28	0.0404	1	Intron (XM_006718629.1/RNF121, intron 1 of 7)
LOC105376367	3.9	5.55	-1.65	0.0418	0.615	Distal Intergenic
VGLL4	3.86	0.6	3.26	0.0421	1	Intron (NM_001284391.1/VGLL4, intron 2 of 4)
EPAS1	4.19	5.61	-1.41	0.0425	0.619	Intron (NM_001430.5/EPAS1, intron 1 of 15)
DNAJC21	-1.33	2.82	-4.15	0.0442	1	3' UTR
LINC02660	-1.33	2.89	-4.22	0.0443	1	Promoter (1-2kb)
ARRDC2	3.31	5.24	-1.93	0.0448	0.634	Promoter (1-2kb)
MLXIP	4.01	5.57	-1.56	0.0454	0.635	Intron (XM_006719293.3/MLXIP, intron 1 of 11)
SPTBN1	3.62	5.27	-1.65	0.0454	0.635	Intron (NM_003128.3/SPTBN1, intron 2 of 35)
HSD52	3.54	5.48	-1.94	0.0463	0.638	Promoter (2-3kb)
ASPRV1	-0.42	3.44	-3.86	0.0473	1	Intron (NR_170375.1/ASPRV1, intron 7 of 7)
DDAH1	-1.33	2.9	-4.23	0.049	1	Intron (XM_005270710.2/DDAH1, intron 4 of 5)
HYKK	6.74	5.64	1.1	0.0493	0.647	Promoter (<=1kb)
RASAL2	1.61	4.29	-2.69	0.0493	0.647	Intron (XM_011510166.2/RASAL2, intron 1 of 18)
WSB1	4.92	6.24	-1.32	0.05	0.647	Distal Intergenic

## Sheet: H3K4me3_si-GATM+GAA vs. si-GATM
geneId	Conc_RE1	Conc_KD1	Fold	p.value	FDR	annotation
SNORA33	5.39	-0.83	6.21	2.12e-05	0.00288	Promoter (2-3kb)
LOC105370854	5.09	-0.83	5.92	0.00039	0.0135	Distal Intergenic
SLC4A7	4.78	-0.83	5.61	0.00103	0.022	Promoter (<=1kb)
LOC101927516	4.69	-0.83	5.52	0.000954	0.0209	Intron (NM_018717.5/MAML3, intron 1 of 4)
POLR3H	5.64	0.26	5.38	3.55e-06	0.00108	3' UTR
SUMO1P1	4.41	-0.83	5.23	0.00864	0.0651	Distal Intergenic
CABLES1	4.38	-0.83	5.21	0.00924	0.0666	Distal Intergenic
DYRK1A	4.39	-0.83	5.21	0.00368	0.0425	Intron (NM_001396.5/DYRK1A, intron 1 of 11)
LOC101928855	4.35	-0.83	5.18	0.011	0.0726	Exon (NM_001163034.2/RPTOR, exon 7 of 30)
ITSN1	4.33	-0.83	5.15	0.0106	0.0716	Intron (XM_011529692.2/ITSN1, intron 1 of 26)
LOC107986438	4.31	-0.83	5.14	0.012	0.0758	Distal Intergenic
MYL12B	4.27	-0.83	5.1	0.0122	0.0763	Distal Intergenic
RASA3	4.22	-0.83	5.05	0.0058	0.0532	Intron (NM_001320822.2/RASA3, intron 2 of 23)
PIGP	4.17	-0.83	4.99	0.00705	0.058	Distal Intergenic
TPX2	4.16	-0.83	4.99	0.00736	0.0594	Exon (XM_011528699.2/TPX2, exon 5 of 17)
MRTFA-AS1	4.12	-0.83	4.95	0.0186	0.0951	Intron (NM_001318139.2/MRTFA, intron 1 of 12)
BCAS4	4.12	-0.83	4.94	0.0173	0.0912	Promoter (1-2kb)
MXRA8	4.03	-0.83	4.86	0.0224	0.104	Promoter (<=1kb)
LINC02205	4.01	-0.83	4.83	0.0116	0.0746	Distal Intergenic
PMEPA1	6.04	1.35	4.7	2.57e-06	0.00102	Intron (NM_020182.5/PMEPA1, intron 1 of 3)
LOC105376373	3.84	-0.83	4.67	0.0197	1	Promoter (<=1kb)
ZBED5-AS1	3.84	-0.83	4.67	0.0183	1	Exon (NR_034137.1/ZBED5-AS1, exon 3 of 3)
BBIP1P1	3.82	-0.83	4.64	0.0201	1	Promoter (<=1kb)
PANK4	4.31	-0.3	4.62	0.0187	0.0951	3' UTR
AFAP1-AS1	3.77	-0.83	4.6	0.0215	1	3' UTR
LOC105373508	3.72	-0.83	4.54	0.0388	1	Distal Intergenic
NXN	3.7	-0.83	4.53	0.0254	1	Intron (NM_022463.5/NXN, intron 1 of 7)
C2CD3	4.49	0.08	4.41	0.00711	0.0584	5' UTR
OSTCP1	4.86	0.85	4.01	0.00386	0.0434	Intron (NR_028496.1/OSTCP1, intron 2 of 2)
MEF2C	5.73	1.76	3.97	2.5e-05	0.00314	Promoter (<=1kb)
TXNL4A	4.32	0.38	3.93	0.0205	0.0998	Intron (NM_001303471.3/TXNL4A, intron 2 of 3)
TWIST2	5.14	1.24	3.9	0.00136	0.025	Intron (NM_057179.3/TWIST2, intron 1 of 1)
OSBPL9	4.43	0.63	3.8	0.0153	0.0856	Intron (XM_006710318.2/OSBPL9, intron 3 of 22)
FILNC1	4.49	0.85	3.64	0.0212	0.101	Distal Intergenic
WWTR1	5.82	2.25	3.56	0.00108	0.0224	Intron (NM_001168280.3/WWTR1, intron 2 of 6)
MREG	4.84	1.3	3.54	0.0106	0.0715	Intron (XR_001738843.1/MREG, intron 1 of 7)
LOC105370356	4.32	0.85	3.47	0.0376	0.135	Exon (XR_001750007.1/LOC105370356, exon 4 of 5)
LOC107984309	4.98	1.6	3.38	0.0113	0.0737	Distal Intergenic
LOC101927234	4.41	1.26	3.15	0.0346	0.129	Promoter (<=1kb)
LOC105375061	5.16	2.01	3.15	0.0426	0.145	Promoter (2-3kb)
HIVEP2	5.13	2.09	3.03	0.016	0.0881	Promoter (<=1kb)
RGS20	4.33	1.32	3	0.046	0.151	Exon (NM_001286673.2/RGS20, exon 3 of 5)
LOC107984915	5.11	2.33	2.79	0.0276	0.116	Exon (XR_001737893.1/LOC107984915, exon 2 of 3)
LEMD2	4.99	2.24	2.74	0.0295	0.119	Promoter (2-3kb)
IQGAP1	6.11	3.48	2.62	0.00869	0.0651	Intron (NM_003870.4/IQGAP1, intron 2 of 37)
PFKP	5.25	2.88	2.38	0.0475	0.154	Intron (XM_005252465.4/PFKP, intron 2 of 22)
UACA	6.15	3.97	2.18	0.00241	0.0339	Intron (NM_018003.4/UACA, intron 1 of 18)
MTAPP2	5.12	3.03	2.09	0.0417	0.143	Intron (NM_018192.4/P3H2, intron 1 of 14)
LOC105373727	6.76	4.84	1.92	0.000132	0.0079	Distal Intergenic
IGF1R	6.05	4.15	1.91	0.00953	0.0677	Intron (NM_000875.5/IGF1R, intron 2 of 20)
MIR10522	5.49	3.78	1.71	0.043	0.145	Exon (NR_027253.1/BASP1-AS1, exon 3 of 3)
SGIP1	5.76	4.08	1.68	0.0295	0.119	Intron (NM_001376535.1/SGIP1, intron 2 of 25)
ARHGAP24	5.99	4.34	1.65	0.0195	0.0971	Intron (NM_001025616.3/ARHGAP24, intron 1 of 9)
LOC107984593	5.71	4.07	1.64	0.0394	0.138	Intron (NM_001320821.2/RASA3, intron 1 of 25)
TANGO2	7.72	6.08	1.64	2.21e-06	0.000952	Promoter (<=1kb)
BHLHE40-AS1	5.98	4.37	1.61	0.047	0.153	Distal Intergenic
ERICH6	7.71	6.11	1.6	0.000103	0.00696	Promoter (<=1kb)
ZNF217	5.84	4.27	1.57	0.0324	0.124	Intron (NR_134576.1/LOC105372672, intron 2 of 2)
LOC105370051	7.25	5.72	1.53	0.000226	0.00996	Promoter (1-2kb)
PFKFB3	7.52	6.03	1.49	5.25e-05	0.00486	Promoter (<=1kb)
ZNF414	6.3	4.85	1.45	0.0151	0.0852	Promoter (<=1kb)
CHST14	7.64	6.22	1.42	0.000309	0.0117	Promoter (<=1kb)
MEF2C	6.81	5.4	1.4	0.00546	0.0522	Promoter (<=1kb)
NRL	8.29	6.96	1.34	3.55e-07	0.000271	Promoter (<=1kb)
NSUN7	7.42	6.09	1.33	0.000701	0.0178	Promoter (<=1kb)
BFSP2	7.61	6.29	1.32	0.000198	0.00961	Intron (XM_017007315.1/BFSP2, intron 1 of 5)
SNORA98	6.38	5.06	1.32	0.0248	0.109	Intron (XM_011536101.3/UTRN, intron 4 of 75)
LOC105378993	7.83	6.57	1.26	5.17e-05	0.00486	Exon (XR_948365.2/LOC105378993, exon 3 of 3)
STK3	7.57	6.31	1.26	0.000938	0.0206	Promoter (<=1kb)
ITPKA	8.41	7.16	1.25	8.72e-05	0.0065	Promoter (<=1kb)
MAP3K12	6.28	5.03	1.25	0.0454	0.15	Promoter (<=1kb)
SERPINH1	7.87	6.62	1.25	0.00011	0.00713	Promoter (<=1kb)
CDKN2D	8.22	6.98	1.24	3.14e-06	0.00104	Promoter (<=1kb)
SMYD3	7.69	6.45	1.24	0.000584	0.0164	Promoter (<=1kb)
ST3GAL6	8.02	6.79	1.24	8.69e-05	0.0065	Promoter (<=1kb)
VPS33B	8.23	6.99	1.24	2.94e-05	0.00356	Promoter (<=1kb)
ZBTB46	8.34	7.1	1.24	8.39e-06	0.00174	Promoter (<=1kb)
ATP6V1E2	7.09	5.86	1.23	0.00493	0.0495	Promoter (<=1kb)
GALE	8.62	7.39	1.23	1.43e-06	0.000675	Promoter (<=1kb)
CDKL2	7.99	6.78	1.21	0.000166	0.009	Promoter (<=1kb)
NEBL	6.24	5.03	1.21	0.0387	0.137	Promoter (<=1kb)
RFT1	7.24	6.03	1.21	0.0021	0.0314	Promoter (<=1kb)
LIPT2	8.16	6.96	1.2	0.000132	0.0079	Promoter (<=1kb)
LOC101927789	7.73	6.53	1.2	0.000283	0.0111	Promoter (<=1kb)
ANAPC4	8.19	7	1.19	7.15e-06	0.00165	Promoter (<=1kb)
KLHL11	7.86	6.68	1.19	0.000113	0.00719	Promoter (<=1kb)
LOC112267986	8.24	7.05	1.19	4.35e-06	0.00123	Promoter (<=1kb)
DST	6.82	5.64	1.18	0.0115	0.0743	Promoter (<=1kb)
UTP20	8.41	7.22	1.18	3.01e-06	0.00104	Promoter (<=1kb)
AP2A2	8.85	7.68	1.17	3.94e-07	0.000275	Promoter (<=1kb)
HMGN5	8.27	7.11	1.16	1.63e-05	0.00248	5' UTR
SLC23A2	7.92	6.76	1.16	5.45e-05	0.00486	Promoter (<=1kb)
SSMEM1	7.77	6.62	1.15	0.000327	0.0123	Promoter (<=1kb)
CASC15	7.1	5.95	1.14	0.0316	0.123	Intron (NR_015410.2/CASC15, intron 2 of 11)
CDR2L	7.94	6.8	1.14	0.000217	0.00986	Distal Intergenic
PSMC3IP	8.25	7.11	1.14	1.73e-05	0.00248	Promoter (<=1kb)
XRCC2	8.51	7.36	1.14	5.48e-06	0.00139	Promoter (<=1kb)
LOC107985361	7.74	6.62	1.13	0.000392	0.0135	Promoter (<=1kb)
NUDT13	6.87	5.74	1.13	0.00806	0.0627	Promoter (<=1kb)
TAMM41	7.81	6.68	1.13	0.000203	0.00961	Promoter (<=1kb)
ZNF444	8.11	6.97	1.13	9.87e-05	0.0068	Promoter (<=1kb)
DNAJA1	6.64	5.53	1.12	0.0235	0.106	3' UTR
DUSP12	8.44	7.33	1.12	8.5e-05	0.00644	Promoter (<=1kb)
PEG10	8.49	7.38	1.12	5.36e-05	0.00486	Promoter (<=1kb)
SLC25A17	7.87	6.76	1.11	0.00017	0.00906	Promoter (<=1kb)
STK32B	7.12	6.01	1.11	0.00353	0.0415	Intron (NM_001306082.2/STK32B, intron 1 of 12)
ACACA	7.76	6.66	1.1	0.00058	0.0164	Promoter (<=1kb)
CXCL16	7.83	6.73	1.1	0.000222	0.00989	Promoter (<=1kb)
ASDURF	7.85	6.76	1.09	0.000648	0.0171	Promoter (<=1kb)
RRP36	7.54	6.45	1.09	0.00133	0.0248	Promoter (<=1kb)
ZNF678	7.48	6.39	1.09	0.00568	0.053	Promoter (<=1kb)
ATXN1	6.56	5.48	1.08	0.0355	0.131	Exon (NR_136240.1/ATXN1-AS1, exon 3 of 3)
C1orf105	6.63	5.54	1.08	0.0262	0.112	Exon (XM_005245079.1/DNM3, exon 18 of 22)
SEH1L	8.08	7.01	1.08	0.000225	0.00995	Promoter (<=1kb)
H3P28	8.02	6.95	1.07	0.000109	0.00711	Distal Intergenic
ENKUR	7.52	6.46	1.06	0.012	0.0759	Promoter (<=1kb)
ERBB3	7.84	6.77	1.06	0.000627	0.0168	Promoter (<=1kb)
GPR155	7.8	6.75	1.06	0.00205	0.0313	Promoter (<=1kb)
LOC107984564	7.88	6.82	1.06	0.00128	0.0244	Promoter (<=1kb)
LOC112268038	8.07	7.01	1.06	0.000169	0.00906	Promoter (<=1kb)
NCLN	8.41	7.35	1.06	0.000165	0.00897	Promoter (<=1kb)
ZNF254	8.04	6.97	1.06	0.000261	0.0106	Promoter (<=1kb)
CAMK2N1	8.38	7.34	1.05	3.99e-05	0.00444	Promoter (<=1kb)
CENPS	8.06	7.01	1.05	0.000529	0.0159	Promoter (<=1kb)
HAS3	8.09	7.04	1.05	0.000639	0.017	Promoter (<=1kb)
HIVEP2	7.93	6.88	1.05	0.000431	0.0142	Intron (XM_024446416.1/HIVEP2, intron 1 of 9)
HMG20B	8.18	7.13	1.05	0.000141	0.00828	Promoter (<=1kb)
PMF1	7.25	6.2	1.05	0.0147	0.0839	Promoter (<=1kb)
SGSM2	9.82	8.76	1.05	2.13e-10	7.04e-07	Promoter (<=1kb)
AHCY	8.2	7.16	1.04	0.000154	0.00867	Promoter (<=1kb)
ARRDC2	8.06	7.02	1.04	0.000177	0.00918	Promoter (<=1kb)
CHCHD10	7.62	6.58	1.04	0.00212	0.0316	Promoter (<=1kb)
FAM189B	7.78	6.73	1.04	0.00278	0.0368	Promoter (<=1kb)
HBEGF	7.39	6.34	1.04	0.00832	0.064	Promoter (<=1kb)
HHAT	7.86	6.83	1.04	0.000537	0.0161	Promoter (<=1kb)
LIX1L-AS1	8.47	7.43	1.04	0.000369	0.0133	Promoter (<=1kb)
LOC112268224	7.4	6.35	1.04	0.00238	0.0338	Intron (XM_017000167.1/AZIN2, intron 9 of 9)
TEX2	7.82	6.79	1.04	0.00894	0.0657	Promoter (<=1kb)
COL27A1	8.11	7.08	1.03	0.000883	0.0197	Promoter (<=1kb)
FAN1	7.84	6.81	1.03	0.000473	0.0149	Promoter (<=1kb)
HK2	7.88	6.85	1.03	0.00154	0.027	Promoter (<=1kb)
LOC105374996	7.5	6.47	1.03	0.00495	0.0496	Promoter (1-2kb)
MFSD5	8.5	7.48	1.03	1.77e-05	0.00248	Promoter (<=1kb)
SPC25	7.36	6.33	1.03	0.0127	0.0777	Promoter (<=1kb)
AP1G2	7.35	6.33	1.02	0.0131	0.0789	Promoter (<=1kb)
APC2	7.83	6.8	1.02	0.00299	0.0383	Promoter (<=1kb)
DDX59	7.69	6.67	1.02	0.00148	0.0263	Promoter (<=1kb)
LOC101926907	7.07	6.05	1.02	0.0197	0.0976	Exon (XR_246327.4/LOC101926907, exon 2 of 2)
PHKG2	7.54	6.52	1.02	0.0023	0.033	Promoter (<=1kb)
LYSMD2	7.51	6.49	1.01	0.00235	0.0336	Promoter (<=1kb)
PRNP	8.42	7.41	1.01	0.000333	0.0125	Promoter (<=1kb)
TAOK2	8.53	7.52	1.01	5.37e-05	0.00486	Promoter (<=1kb)
COG3	7.72	6.72	1	0.000812	0.0191	Promoter (<=1kb)
CYP26B1	8.09	7.08	1	0.00832	0.064	Promoter (<=1kb)
FKBP4	8.44	7.43	1	5.97e-05	0.00506	Promoter (<=1kb)
MIR6516	5.68	6.91	-1.23	0.00454	0.0473	Promoter (<=1kb)
LOC101927516	6.16	7.4	-1.25	0.00113	0.023	Intron (NM_018717.5/MAML3, intron 1 of 4)
B4GALNT4	5.07	6.36	-1.29	0.0208	0.1	Distal Intergenic
MAP4K1-AS1	6.13	7.52	-1.39	0.00457	0.0474	Exon (NM_000540.3/RYR1, exon 91 of 106)
PDE4B	5.26	6.82	-1.57	0.00329	0.0402	Promoter (<=1kb)
SH3BGRL3	5.74	7.4	-1.66	9.97e-05	0.00681	Promoter (<=1kb)
C6orf132	5.26	6.96	-1.69	0.000369	0.0133	Promoter (<=1kb)
TIAM2	4.21	5.98	-1.78	0.0118	0.0754	5' UTR
WWTR1	5.17	7.12	-1.95	5.12e-05	0.00486	Exon (NM_001168280.3/WWTR1, exon 3 of 7)
SYF2	4.21	6.24	-2.03	0.00585	0.0535	Downstream (<1kb)
GSN	4.2	6.3	-2.1	0.00985	0.0689	Promoter (<=1kb)
LPP	4.79	6.92	-2.14	0.000512	0.0157	Intron (XM_024453519.1/LPP, intron 3 of 12)
ARHGAP32	4.51	6.8	-2.29	1.75e-05	0.00248	Intron (XM_011543073.2/ARHGAP32, intron 1 of 22)
CALM2	3.12	5.51	-2.39	0.0106	0.0716	Exon (NR_110208.1/EPCAM-DT, exon 5 of 5)
DRD4	3.49	5.89	-2.4	0.0213	0.101	3' UTR
MAP3K20	2.98	5.38	-2.4	0.0385	0.136	Intron (XM_017004324.1/MAP3K20, intron 2 of 11)
FAM214A	3.02	5.46	-2.44	0.015	0.085	Promoter (<=1kb)
TGFB2-AS1	3.12	5.57	-2.45	0.00971	0.0685	Intron (NM_001135599.4/TGFB2, intron 2 of 7)
EDN1	2.49	5.01	-2.52	0.0379	0.135	Intron (XM_011514331.3/EDN1, intron 2 of 6)
SEMA3C	2.54	5.21	-2.66	0.0229	0.105	Distal Intergenic
RFFL	2.13	4.82	-2.69	0.0465	0.152	Promoter (<=1kb)
IGFBP7-AS1	1.96	4.84	-2.89	0.0321	0.124	Intron (NM_001553.3/IGFBP7, intron 1 of 4)
RPS21P1	2.13	5.15	-3.01	0.0145	0.0832	Exon (NM_001079515.3/TBCE, exon 3 of 17)
LINC02240	2.29	5.42	-3.13	0.0185	0.0947	Distal Intergenic
PXN	1.02	4.23	-3.21	0.0493	0.157	Promoter (<=1kb)
LOC105371967	2.29	5.65	-3.36	0.00215	0.0318	Promoter (<=1kb)
ABALON	2.13	5.52	-3.39	0.00219	0.0323	Intron (XR_001754576.1/BCL2L1-AS1, intron 2 of 2)
LOC112267978	1.25	4.66	-3.41	0.0187	0.0954	Exon (XR_926376.2/LINC01394, exon 3 of 5)
GBE1	1.53	4.97	-3.44	0.0101	0.0696	Intron (NM_000158.4/GBE1, intron 1 of 15)
SYCN	2.56	6.06	-3.51	0.000208	0.00965	Promoter (1-2kb)
SUMO1P1	0.72	4.26	-3.54	0.0327	0.125	Distal Intergenic
BCL10	1.49	5.04	-3.56	0.00986	0.0689	Distal Intergenic
MIR5008	0.91	4.53	-3.61	0.018	0.0929	Intron (NM_003395.4/WNT9A, intron 1 of 3)
TPX2	0.47	4.24	-3.77	0.0271	0.114	Intron (XM_011528699.2/TPX2, intron 1 of 16)
TMEM75	1.25	5.08	-3.83	0.00449	0.0471	Intron (NR_003367.3/PVT1, intron 2 of 8)
TXNRD1	-0.18	3.75	-3.93	0.0485	1	Promoter (<=1kb)
SCARB1	1.25	5.22	-3.97	0.00199	0.031	Distal Intergenic
EID3	-0.18	3.81	-3.99	0.0433	1	5' UTR
CACNA1D	-0.18	3.82	-4	0.0426	1	Intron (NM_000720.4/CACNA1D, intron 3 of 48)
RAPGEF1	-0.18	3.82	-4	0.0425	1	Promoter (1-2kb)
LOC105369846	-0.18	3.85	-4.03	0.0391	0.138	Intron (XR_001749214.2/LOC105369844, intron 1 of 14)
IGF2BP2-AS1	-0.18	3.86	-4.04	0.0394	0.138	Exon (NR_126326.1/IGF2BP2-AS1, exon 6 of 8)
LOC107986140	-0.18	3.87	-4.05	0.0378	0.135	Distal Intergenic
MIR34A	-0.18	3.87	-4.05	0.0496	0.158	Intron (NR_132742.1/MIR34AHG, intron 1 of 1)
SEMA3C	-0.18	3.87	-4.05	0.0371	0.134	Intron (NM_001350121.2/SEMA3C, intron 3 of 18)
PRKCA	-0.18	3.91	-4.08	0.0345	0.129	Intron (NM_002737.3/PRKCA, intron 2 of 16)
ASB1	0.34	4.43	-4.09	0.0128	0.0779	Exon (NM_001040445.3/ASB1, exon 2 of 5)
TNS3	-0.18	3.91	-4.09	0.0357	0.131	Intron (XM_017012538.1/TNS3, intron 2 of 30)
LOC107985366	-0.18	3.92	-4.1	0.0333	0.126	Distal Intergenic
VEGFC	-0.18	3.93	-4.1	0.0328	0.125	Intron (NM_005429.5/VEGFC, intron 1 of 6)
LOC105374531	-0.18	3.93	-4.11	0.0323	0.124	Distal Intergenic
ITCH	-0.18	3.94	-4.12	0.0369	0.133	Promoter (<=1kb)
PITPNC1	-0.18	3.94	-4.12	0.032	0.124	Intron (NM_012417.4/PITPNC1, intron 1 of 8)
DST	-0.18	3.95	-4.13	0.0374	0.134	Intron (NM_001374729.1/DST, intron 1 of 97)
TWIST2	-0.18	3.95	-4.13	0.0314	0.123	Intron (NM_057179.3/TWIST2, intron 1 of 1)
AHNAK	-0.18	3.96	-4.14	0.0348	0.129	3' UTR
DOCK4	-0.18	3.96	-4.14	0.0303	0.121	Intron (XM_017012821.1/DOCK4, intron 1 of 52)
TRAM2	-0.18	3.96	-4.14	0.0325	0.124	Intron (XM_011515005.2/TRAM2, intron 1 of 10)
UVRAG	-0.18	3.96	-4.14	0.0303	0.121	Intron (XM_017018226.2/UVRAG, intron 12 of 14)
LOC105371796	-0.18	3.98	-4.15	0.0295	0.119	Distal Intergenic
PPP1R14A	-0.18	3.97	-4.15	0.031	0.122	Downstream (2-3kb)
HNRNPC	-0.18	3.98	-4.16	0.0289	0.119	Intron (NM_001077442.2/HNRNPC, intron 1 of 7)
LOC105379082	-0.18	3.98	-4.16	0.0294	0.119	Exon (XR_001742810.1/LOC105379082, exon 4 of 4)
MYBBP1A	-0.18	3.98	-4.16	0.0374	0.134	3' UTR
TNFRSF6B	-0.18	3.98	-4.16	0.029	0.119	Promoter (<=1kb)
SNORD65C	-0.18	4	-4.18	0.029	0.119	5' UTR
UBAP2	-0.18	4	-4.18	0.0275	0.115	3' UTR
HMGN1P25	-0.18	4.01	-4.19	0.0278	0.116	Intron (NM_001161476.3/WDR25, intron 4 of 6)
MUC5AC	-0.18	4.01	-4.19	0.0266	0.113	Distal Intergenic
SMURF1	0.91	5.11	-4.19	0.00157	0.0274	Intron (XM_017012457.1/SMURF1, intron 1 of 18)
BRI3	-0.18	4.02	-4.2	0.0274	0.115	3' UTR
EFNA5	-0.18	4.02	-4.2	0.0266	0.113	Intron (XM_011543250.3/EFNA5, intron 1 of 4)
MIR4721	-0.18	4.02	-4.2	0.0308	0.122	Promoter (2-3kb)
NUDCP1	-0.18	4.02	-4.2	0.0307	0.121	Intron (XR_241279.4/FMNL2, intron 1 of 16)
IRF2BP2	-0.18	4.03	-4.21	0.0261	0.112	Distal Intergenic
PACSIN2	-0.18	4.04	-4.22	0.025	0.11	Promoter (<=1kb)
LOC105378814	-0.18	4.06	-4.23	0.0456	0.15	Distal Intergenic
NUP98	-0.18	4.07	-4.25	0.0364	0.132	Exon (NR_157591.1/NUP98, exon 11 of 32)
CYTH4	-0.18	4.08	-4.26	0.0239	0.107	Intron (NM_001318024.2/CYTH4, intron 8 of 12)
PICART1	-0.18	4.08	-4.26	0.0232	0.106	Promoter (1-2kb)
RPL7AP18	-0.18	4.09	-4.27	0.0229	0.105	Distal Intergenic
TRIM56	-0.18	4.09	-4.27	0.0222	0.103	Distal Intergenic
PEDS1	-0.18	4.1	-4.28	0.0219	0.103	Intron (NM_199203.3/PEDS1-UBE2V1, intron 1 of 7)
LOC105379337	-0.18	4.11	-4.29	0.0239	0.107	Distal Intergenic
MIR5194	-0.18	4.11	-4.29	0.023	0.105	Intron (NM_001353242.2/CYRIB, intron 1 of 14)
SNORD164	0.91	5.21	-4.3	0.00148	0.0263	Promoter (<=1kb)
TNS3	-0.18	4.12	-4.3	0.0408	0.141	Promoter (<=1kb)
LOC107984961	-0.18	4.15	-4.32	0.019	0.0957	Exon (XR_001738081.1/LOC107984961, exon 2 of 2)
RNU6ATAC38P	-0.18	4.14	-4.32	0.0393	0.138	Promoter (<=1kb)
MIR1204	-0.18	4.16	-4.34	0.0198	0.0979	Intron (NR_003367.3/PVT1, intron 1 of 8)
LOC107984589	-0.18	4.17	-4.35	0.0189	0.0955	Distal Intergenic
LOC105375463	-0.18	4.18	-4.36	0.0178	0.0926	Downstream (<1kb)
HCG20	-0.18	4.19	-4.37	0.017	0.0905	Promoter (<=1kb)
LOC105371912	-0.18	4.19	-4.37	0.0375	0.134	Distal Intergenic
ANKRD44-IT1	-0.18	4.21	-4.39	0.0162	0.0887	Intron (XR_001739037.1/ANKRD44, intron 1 of 28)
GPR150	-0.18	4.23	-4.41	0.0151	0.0851	Exon (NM_198150.3/ARSK, exon 6 of 8)
MRPL15	-0.18	4.23	-4.41	0.0153	0.0859	Distal Intergenic
TSC22D2	-0.18	4.23	-4.41	0.0165	0.0895	Distal Intergenic
MANCR	0.34	4.77	-4.43	0.00406	0.0445	Promoter (<=1kb)
AGFG2	1.02	5.46	-4.44	0.000264	0.0106	Promoter (<=1kb)
KIF13A	-0.18	4.26	-4.44	0.0139	0.0814	Promoter (1-2kb)
ATXN1	-0.18	4.27	-4.45	0.0304	0.121	Intron (NM_001128164.2/ATXN1, intron 2 of 7)
LOC101928477	-0.18	4.27	-4.45	0.0139	0.0814	Intron (NM_004771.4/MMP20, intron 6 of 9)
LOC107985480	-0.18	4.27	-4.45	0.0138	0.0812	Promoter (1-2kb)
SPSB1	-0.18	4.27	-4.45	0.0141	0.0821	Intron (NM_025106.4/SPSB1, intron 1 of 2)
TMEM248P1	-0.18	4.28	-4.46	0.0132	0.0791	Promoter (2-3kb)
IFNL3P1	-0.18	4.29	-4.47	0.0293	0.119	Promoter (<=1kb)
PKD1L1-AS1	-0.18	4.3	-4.48	0.0126	0.0773	Exon (XM_017011798.2/PKD1L1, exon 58 of 59)
TNS3	-0.18	4.3	-4.48	0.0137	0.0808	Promoter (<=1kb)
WWTR1	-0.18	4.31	-4.49	0.012	0.0759	Intron (NM_001168280.3/WWTR1, intron 2 of 6)
AOPEP	-0.18	4.33	-4.51	0.0129	0.0782	Intron (XR_929857.2/AOPEP, intron 5 of 8)
FRMD6	-0.18	4.33	-4.51	0.0111	0.0729	Exon (NR_047477.2/FRMD6-AS2, exon 3 of 4)
GARRE1	-0.18	4.34	-4.52	0.0113	0.0737	Distal Intergenic
EGFR	-0.18	4.35	-4.53	0.0107	0.0718	Intron (NM_201283.2/EGFR, intron 1 of 9)
LIMD1-AS1	-0.18	4.36	-4.54	0.0253	0.11	Intron (NM_014240.3/LIMD1, intron 2 of 7)
STAM	-0.18	4.37	-4.55	0.0102	0.0704	5' UTR
LOC100129935	-0.18	4.38	-4.56	0.0245	0.109	Promoter (<=1kb)
EHBP1L1	-0.18	4.39	-4.57	0.00939	0.0673	Promoter (2-3kb)
NPB	-0.18	4.4	-4.58	0.00907	0.0661	Promoter (<=1kb)
GNA12	-0.18	4.43	-4.6	0.00906	0.0661	Distal Intergenic
GRK5-IT1	-0.18	4.42	-4.6	0.0088	0.0655	Intron (NM_005308.3/GRK5, intron 1 of 15)
MIR31	-0.18	4.42	-4.6	0.0108	0.072	Promoter (1-2kb)
EPHA2	-0.18	4.43	-4.61	0.00897	0.0658	Distal Intergenic
TACC2	-0.18	4.44	-4.62	0.00789	0.0619	Intron (NM_001291876.2/TACC2, intron 6 of 19)
IGF1R	-0.18	4.45	-4.63	0.00817	0.0632	Promoter (<=1kb)
LOC102723838	-0.18	4.46	-4.64	0.00759	0.0606	Exon (NR_135076.1/LOC102723838, exon 2 of 3)
LOC105371630	-0.18	4.46	-4.64	0.00743	0.0598	Promoter (<=1kb)
SECTM1	1.53	6.17	-4.64	1.27e-06	0.000631	Promoter (2-3kb)
LOC101927479	-0.18	4.47	-4.65	0.00915	0.0664	Exon (NM_001329090.2/EPHA2, exon 3 of 16)
MIR1204	-0.18	4.47	-4.65	0.0115	0.0745	Intron (NR_003367.3/PVT1, intron 1 of 8)
MRPS28	-0.18	4.47	-4.65	0.0079	0.0619	Intron (NM_014018.3/MRPS28, intron 2 of 2)
WBP1L	1.96	6.61	-4.66	2.02e-08	2.64e-05	Promoter (<=1kb)
IFNL4P1	-0.18	4.5	-4.67	0.0191	0.0961	Promoter (1-2kb)
GARS1	-0.18	4.51	-4.69	0.00641	0.0554	Exon (NM_001316772.1/GARS1, exon 9 of 17)
KIAA0895	-0.18	4.51	-4.69	0.00808	0.0627	Exon (NM_030636.3/EEPD1, exon 4 of 8)
TRERF1	-0.18	4.51	-4.69	0.00859	0.0651	Intron (NM_001391984.1/TRERF1, intron 2 of 15)
RIN2	-0.18	4.52	-4.7	0.00635	0.0552	Intron (XM_005260731.2/RIN2, intron 3 of 12)
LOC102724273	-0.18	4.53	-4.71	0.00657	0.0561	Promoter (<=1kb)
MYO10	-0.18	4.53	-4.71	0.00596	0.0537	Intron (NM_012334.3/MYO10, intron 1 of 40)
RPL7AP18	-0.18	4.53	-4.71	0.00596	0.0537	Promoter (<=1kb)
LOC100288798	-0.18	4.54	-4.72	0.00572	0.053	Intron (NR_125377.1/LOC100288798, intron 2 of 3)
RNU6-929P	-0.18	4.54	-4.72	0.0172	0.0912	Promoter (<=1kb)
LOC102724775	-0.18	4.57	-4.75	0.00686	0.0571	Intron (XR_001748528.1/ME3-DT, intron 3 of 3)
DNAJB6	-0.18	4.59	-4.77	0.00656	0.0561	Intron (NM_005494.3/DNAJB6, intron 1 of 7)
MYPN	-0.18	4.6	-4.78	0.00661	0.0562	Promoter (<=1kb)
GGN	-0.18	4.64	-4.82	0.00417	0.045	Promoter (1-2kb)
CHRNA10	-0.18	4.68	-4.86	0.0035	0.0414	Intron (NR_157591.1/NUP98, intron 14 of 31)
MID1	-0.18	4.68	-4.86	0.00379	0.043	Intron (NM_001098624.2/MID1, intron 1 of 9)
RPL7AP18	-0.18	4.68	-4.86	0.00369	0.0425	Distal Intergenic
STK40	-0.18	4.68	-4.86	0.00331	0.0403	Intron (NM_001282546.2/STK40, intron 1 of 10)
TNRC18	-0.18	4.68	-4.86	0.00383	0.0433	Promoter (<=1kb)
AGO2	-0.18	4.72	-4.9	0.00303	0.0386	Promoter (<=1kb)
CLTA	-0.18	4.73	-4.91	0.0111	0.0729	3' UTR
RN7SL329P	-0.18	4.73	-4.91	0.00278	0.0368	Intron (XM_024447130.1/NSMCE2, intron 5 of 7)
LINC01926	-0.18	4.76	-4.94	0.00248	0.0342	Distal Intergenic
PLD1	-0.18	4.78	-4.95	0.00249	0.0344	Intron (NM_001130081.3/PLD1, intron 1 of 25)
ACP7	-0.18	4.81	-4.99	0.00906	0.0661	5' UTR
CCER2	-0.18	4.81	-4.99	0.00275	0.0367	Promoter (<=1kb)
GATD1	-0.18	4.82	-4.99	0.00201	0.0311	3' UTR
TM4SF4	-0.18	4.85	-5.03	0.00293	0.0379	Exon (NM_001168280.3/WWTR1, exon 4 of 7)
ACTN4	-0.18	4.89	-5.07	0.00151	0.0266	Promoter (2-3kb)
SLC2A2	-0.18	4.89	-5.07	0.00161	0.0277	Exon (XM_011513087.2/SLC2A2, exon 9 of 12)
TIAM2	-0.18	4.9	-5.08	0.00148	0.0263	Promoter (<=1kb)
ARHGAP12	-0.18	4.92	-5.1	0.00129	0.0245	Intron (XR_001747415.1/LOC107984219, intron 2 of 2)
NHSL1	-0.18	4.95	-5.13	0.00137	0.025	Intron (XM_011535976.1/NHSL1, intron 1 of 8)
MIR6832	-0.18	4.96	-5.14	0.00127	0.0243	Promoter (<=1kb)
CCR7	-0.18	4.99	-5.17	0.000871	0.0195	Downstream (<1kb)
MALSU1	-0.18	5.04	-5.22	0.000696	0.0177	Intron (NM_006547.3/IGF2BP3, intron 10 of 14)
RHOG	-0.18	5.05	-5.23	0.00194	0.0305	Promoter (<=1kb)
BASP1	-0.18	5.06	-5.24	0.00065	0.0171	Intron (NM_001271606.2/BASP1, intron 1 of 1)
DNAJB6	-0.18	5.06	-5.24	0.000782	0.0186	Distal Intergenic
LOC107986603	-0.18	5.1	-5.27	0.000557	0.0161	Intron (NM_012288.4/TRAM2, intron 1 of 10)
GALNT7	-0.18	5.14	-5.31	0.000435	0.0143	Intron (NM_001375599.1/GALNT7, intron 1 of 11)
PAK4	-0.18	5.14	-5.32	0.000431	0.0142	Intron (NM_001014831.3/PAK4, intron 1 of 10)
LOC107986603	-0.18	5.17	-5.34	0.000369	0.0133	Promoter (1-2kb)
NPLOC4	-0.18	5.18	-5.36	0.000348	0.0128	Promoter (<=1kb)
RHPN2	-0.18	5.2	-5.38	0.000303	0.0115	Intron (NM_033103.5/RHPN2, intron 1 of 14)
ADORA2B	-0.18	5.21	-5.39	0.000293	0.0113	3' UTR
PAK4	-0.18	5.22	-5.4	0.0031	0.0391	Promoter (2-3kb)
PKP3	-0.18	5.22	-5.4	0.000491	0.0153	Promoter (<=1kb)
CAPZB	-0.18	5.23	-5.41	0.000284	0.0111	Promoter (<=1kb)
LOC105373932	-0.18	5.23	-5.41	0.00025	0.0105	Distal Intergenic
LOC107985137	-0.18	5.26	-5.44	0.000444	0.0144	Promoter (1-2kb)
VXN	-0.18	5.27	-5.45	0.000208	0.00965	Distal Intergenic
SPSB1	-0.18	5.36	-5.54	0.00012	0.00742	Intron (NM_025106.4/SPSB1, intron 1 of 2)
LOC105375350	-0.18	5.4	-5.58	0.000114	0.00719	Promoter (<=1kb)
NCCRP1	-0.18	5.48	-5.66	6.66e-05	0.00552	Promoter (<=1kb)
CCER2	-0.18	5.49	-5.67	0.000592	0.0164	Promoter (<=1kb)
DDAH1	-0.18	5.49	-5.67	5.68e-05	0.00499	Intron (XM_024446130.1/DDAH1, intron 1 of 6)
GSN	-0.18	5.51	-5.69	4.89e-05	0.00485	Promoter (<=1kb)
LGALS13	-0.18	5.56	-5.74	0.000199	0.00961	Promoter (1-2kb)
LINC02003	-0.18	5.57	-5.75	4.29e-05	0.00454	Intron (NR_036488.1/LINC00673, intron 1 of 3)
FBXO27	-0.18	5.61	-5.79	2.72e-05	0.00334	Distal Intergenic
FBXO17	-0.18	5.63	-5.81	2.33e-05	0.00304	Distal Intergenic
LOC107985291	-0.18	5.64	-5.82	5.49e-05	0.00486	Exon (NM_001322033.2/ACTN4, exon 2 of 21)
BCL10	-0.18	5.65	-5.83	2.71e-05	0.00334	3' UTR
LOC100129935	-0.18	5.67	-5.84	2.15e-05	0.00288	Distal Intergenic
MACF1	-0.18	5.66	-5.84	1.91e-05	0.00263	Intron (NM_012090.5/MACF1, intron 1 of 92)
ACTN4	-0.18	5.68	-5.86	1.65e-05	0.00248	Intron (NM_001322033.2/ACTN4, intron 1 of 20)
PAK4	-0.18	5.7	-5.88	1.71e-05	0.00248	Promoter (<=1kb)
LOC101928352	-0.18	5.72	-5.89	1.76e-05	0.00248	Promoter (2-3kb)
LOC107985057	-0.18	5.74	-5.92	1.78e-05	0.00248	Promoter (<=1kb)
CACNG6	-0.18	5.77	-5.95	1.01e-05	0.00185	3' UTR
EIF3K	-0.18	5.79	-5.97	0.000385	0.0135	5' UTR
MAP4K1-AS1	-0.18	5.81	-5.98	1.26e-05	0.00215	3' UTR
ACTN4	-0.18	5.88	-6.06	1.01e-05	0.00185	Intron (NM_001322033.2/ACTN4, intron 1 of 20)
LOC105369704	-0.18	5.94	-6.12	3.05e-06	0.00104	Promoter (<=1kb)
FBXO17	-0.18	6.01	-6.19	1.63e-06	0.000735	Distal Intergenic
NUDCP1	-0.18	6.08	-6.26	8.83e-07	0.000494	Intron (XR_241279.4/FMNL2, intron 1 of 16)
LOC100129935	-0.18	6.09	-6.27	8.97e-07	0.000494	Distal Intergenic
PAK4	-0.18	6.1	-6.28	4.19e-05	0.00454	Promoter (<=1kb)
FBXO27	-0.18	6.32	-6.49	4.17e-07	0.000275	3' UTR
IFNL4	-0.18	6.38	-6.56	1.97e-07	0.000177	Promoter (<=1kb)
LOC107985290	-0.18	6.46	-6.64	5.24e-08	5.19e-05	Promoter (2-3kb)
RINL	-0.18	6.49	-6.67	3.01e-08	3.31e-05	Promoter (<=1kb)
LOC105372659	-0.18	6.56	-6.74	2.13e-08	2.64e-05	Promoter (<=1kb)
ACTN4	-0.18	6.78	-6.96	2.15e-09	5.33e-06	Intron (NM_001322033.2/ACTN4, intron 1 of 20)
FBXO17	-0.18	7.58	-7.76	3.35e-12	1.66e-08	Promoter (<=1kb)
IFNL3P1	-0.18	8	-8.18	3.17e-14	3.14e-10	Promoter (<=1kb)
