# Supplementary material for: Epigenetic reprogramming-induced guanidinoacetic acid synthesis promotes pancreatic cancer metastasis and transcription-activating histone modifications
Source: J Exp Clin Cancer Res. 2023 Jun 28;42:155. doi: 10.1186/s13046-023-02698-x (PMC10304235; doi:10.1186/s13046-023-02698-x)
Supplement: Supplementary file 6 — Additional file 6. [file 13046_2023_2698_MOESM6_ESM.xlsx]

## Sheet: PUMCH cohort
Patient_group	Patient_ID	Gender	Age	Neoadjuvant chemotherapy	Operation time	Preoperative AFP (ng/mL)l	Preoperative CA199 (U/mL)	Preoperative CEA (ng/mL)	Preoperative CA242 (U/mL)	Preoperative CA72-4 (U/mL)	Preoperative CA125 (U/mL)	Preoperative CA153 (U/mL)	Pathology_location	Pathology_differentiation grade	Pathology_length_cm	Pathology_width_cm	Pathology_height_cm	Pathology_T stagea	Pathology_ Metastatic lymph node number	Pathology_ N stagea	TNM stage stagea	Pathology_ neural invasion	Pathology_ Blood vessel invasion	Pathology_ Peripancreatic fat invasion	Pathology_ Duodenum invasion	Pathology_ choledoch invasion	Pathology_ R0/R1/R2	Pathological_Positive degree	Pathological_Positive rate	Pathological_Score
Primary tumor	PUMCH-P01	male	47	No	2019.08.01		19.1	3	21.9				head	moderate	2.5	1.5	1	2	1	1	2	Yes	No	Yes	Yes	No	R1	3+	0.9	270
Primary tumor	PUMCH-P02	male	69	No	2019.11.07		82	3.8	20.3	1.2	6.6		head	moderate-well	3.5	2	4	2	0	0	1	Yes	No	Yes	Yes	No	R0	3+	0.7	210
Primary tumor	PUMCH-P03	female	54	No	2018.11.22	3	129	1.48			19.5		head	moderate	2			1	1	1	2	Yes	Yes	Yes	Yes	Yes	R0	2+	0.7	140
Primary tumor	PUMCH-P04	female	72	No	2019.08.02	3.8	650.1	2.9	24.3	1.1	20.7	6.7	head	moderate	2.7	2.5	1.7	2	3	1	2	Yes	No	Yes	Yes	Yes	R0	2+	0.8	160
Primary tumor	PUMCH-P05	male	67	No	2019.10.31								head	poor-moderate	2.8	2.5	3	2	6	2	3	Yes	Yes	Yes	No	Yes	R0	2+	0.9	180
Primary tumor	PUMCH-P06	male	72	No	2018.08.31	1.2	19.1	4.34	20.3	3.1	14.9	9.7	head	IPMC	6	3.5	4	3	0	0	2	No	No	No	No	No	R0	2+	0.9	180
Primary tumor	PUMCH-P07	male	52	No	2019.08.05	4.1	45.4	2.6	7.4				head	moderate	1.8	1.5	1.5	1	0	0	1	No	No	Yes	No	No	R1	2+	0.5	100
Primary tumor	PUMCH-P08	male	47	No	2019.12.23	4.9				2.6	17.6	14.2	head	moderate	2.5	2	1.5	2	3	1	2	Yes	Yes	Yes	Yes	No	R1	2+	0.3	60
Primary tumor	PUMCH-P09	female	52	No	2019.07.09								body and tail	poor-moderate	6	3	2.5	3	2	1	2	Yes	Yes	Yes	No	No	R0	2+	0.8	160
Primary tumor	PUMCH-P10	female	60	No	2019.4.10		241						body and tial	moderate	5	2.5	1.6	3	0	0	2	Yes	No	Yes	No	No	R0	2+	0.7	140
Primary tumor	PUMCH-P11	male	64	No	2019.5.23	7.5	50.2	2.6	2.2	1.1	12.6		head	moderate	7	2		3	0	0	2	Yes	No	Yes	Yes	Yes	R0	1+	0.5	50
Primary tumor	PUMCH-P12	female	63	No	2019.8.8		142						body	moderate-well	3	2.5	1.6	2	5	2	3	Yes	No	Yes	No	No	R0	2+	0.9	180
Primary tumor	PUMCH-P13	male	62	No	2019.7.8		595.4	6	88.2				head	poor-moderate	5	5	3.5	3	1	1	2	Yes	No	Yes	Yes	No	R1	2+	0.8	160
Primary tumor	PUMCH-P14	female	63	No	2019.5.24	5.9	27.3	3					head	moderate	2.5	2	2	2	2	1	2	Yes	Yes	Yes	Yes	Yes	R1	2+	0.5	100
Primary tumor	PUMCH-P15	male	64	No	2019.8.9		262.2	3.6	64.5	3.7			head	moderate-well	3	2	2	2	0	0	1	Yes	Yes	Yes	No	No	R0	2+	0.2	40
Primary tumor	PUMCH-P16	female	61	No	2019.5.27	2.7	145	2.5	28.7	4.7	9.5	10.4	head	poor-moderate	10.5	1.5	1	3	0	0	2	Yes	No	Yes	No	Yes	R1	2+	0.8	160
Primary tumor	PUMCH-P17	male	56	No	2019.9.4	3.3	8.2	3.3	3.5	1.1	32.9	10	head	poor-moderate	3	2.2	2	2	0	0	1	Yes	No	Yes	Yes	No	R0	1+	0.05	5
Primary tumor	PUMCH-P18	male	63	No	2019.5.31		17.6	2.9	5.1	1.9			head	moderate	3	2.5	1.5	2	0	0	1	Yes	No	Yes	No	Yes	R0	1+	0.1	10
Primary tumor	PUMCH-P19	female	66	No	2019.9.2		1250	11	＞150				neck	poor-moderate	2.8	2.5	1.8	2	4	2	3	Yes	Yes	Yes	No	No	R2	2+	0.5	100
Primary tumor	PUMCH-P20	male	67	No	2019.11.8	1.5	1110	5.9	＞150	3	57.7	12.8	body and tail	moderate	4.5	4	2	3	0	0	2	Yes	No	No	No	No	R0	1+	0.9	90
Primary tumor	PUMCH-P21	female	70	No	2019.8.7		＞1000	6.08	＞150		80.79		head	poor-moderate	3.8	3	2.5	2	6	2	3	Yes	Yes	Yes	Yes	No	R0	2+	0.5	100
Primary tumor	PUMCH-P22	female	66	No	2018.9.12	2.4	40.6	1.79	22.8	2	10.1	11.2	head	moderate	3.5	2		2	0	0	1	Yes	No	No	Yes	Yes	R0	2+	0.5	100
Primary tumor	PUMCH-P23	female	62	No	2019.4.9	1.9	8.9	1.9	4.9	20.2	10.7	6.1	body and tail	moderate-well	5	2.5	1.6	3	1	1	2	No	No	Yes	No	No	R0	2+	0.9	180
Primary tumor	PUMCH-P24	female	67	No	2019.7.8								body and tail	moderate	3.4	1.8	1.3	2	0	0	1	No	No	No	No	No	R0	1+	0.05	5
Primary tumor	PUMCH-P25	female	69	No	2018.10.24		93.6						body and tail	moderate	4.5	2.5	1.8	3	2	1	2	Yes	Yes	Yes	No	No	R0	2+	0.3	60
Primary tumor	PUMCH-P26	female	47	No	2019.10.12		23.8	0.6	22.8		43.6		body and tail	moderate-well	2			1	1	1	2	Yes	No	Yes	No	No	R0	2+	0.9	180
Primary tumor	PUMCH-P27	female	62	No	2019.10.9	6.6	1.4	7.7					body and tail	moderate-well	4.6	3.5	2.1	3	0	0	2	Yes	No	Yes	No	No	R0	2+	0.6	120
Primary tumor	PUMCH-P28	female	56	No	2019.11.14	5.4	326.9	1.7	15.7				head	poor-moderate	2	2	1.5	1	0	0	1	Yes	Yes	Yes	Yes	Yes	R0	2+	0.4	80
Primary tumor	PUMCH-P29	male	64	No	2019.9.4	2.7	618.9	3.2	＞150	2	19.6	5.9	head	poor	1.2			1	5	2	3	Yes	Yes	No	No	Yes	R0	2+	0.8	160
Primary tumor	PUMCH-P30	male	61	No	2019.4.8		139.2	5.2	109.2	2.1	28.8	34.7	head	poor	2.2	1.8	1	2	0	0	1	Yes	Yes	Yes	No	Yes	R0	2+	0.9	180
Primary tumor	PUMCH-P31	male	59	No	2019.8.9		771.5	7.6					head	moderate	2	1.5	1.3	1	7	2	3	Yes	No	Yes	Yes	Yes	R0	2+	0.9	180
Primary tumor	PUMCH-P32	female	54	No	2019.5.28		152	1.3	18.3		12.8		head	moderate-well	3	2.5	2.5	2	1	1	2	Yes	No	Yes	No	No	R0	2+	0.8	160
Primary tumor	PUMCH-P33	female	78	No	2019.2.22		1670	22.4	＞150	1.7	20.3	12.1	body and tail	poor-moderate	3.5	2.5	2	2	0	0	1	Yes	No	Yes	No	No	R1	2+	0.8	160
Primary tumor	PUMCH-P34	male	70	No	2019.7.9	1.6	155.3	5.5	27.2	1.9			body and tail	moderate	3	2	1.8	2	1	1	2	No	No	Yes	No	No	R0	2+	0.9	180
Primary tumor	PUMCH-P35	female	49	No	2017.11.20	10.3	＜0.6	2.1		569.2			body and tail	moderate	6	5	4	3	1	1	2	No	No	Yes	No	No	R0	2+	0.5	100
Primary tumor	PUMCH-P36	male	65	No	2019.10.8		207						head	moderate	2	1.3	1.3	1	1	1	2	No	No	Yes	Yes	Yes	R1	3+	0.6	180
Primary tumor	PUMCH-P37	male	66	No	2019.11.18	2.2	974.1	5.1	＞150	4.1	6.3	15.8	body and tail	poor-moderate	4.5	2.8	2	3	0	0	2	Yes	No	Yes	No	No	R2	2+	0.7	140
Primary tumor	PUMCH-P38	female	65	No	2019.11.12		193.2	4					head	poor-moderate	3	2.5	2.5	2	1	1	2	Yes	Yes	Yes	Yes	Yes	R0	2+	0.8	160
Primary tumor	PUMCH-P39	female	64	No	2019.11.14	2.5			67.5	1.3	9.9		body and tail	moderate	3.5	2.5	1.8	2	0	0	1	Yes	No	Yes	No	No	R0	2+	0.8	160
Primary tumor	PUMCH-P40	male	72	No	2019.7.12	2.8	137.1	4.1	5	583	22.5	8.3	head	poor-moderate	3	2.5	2	2	4	2	3	Yes	Yes	Yes	Yes	Yes	R1	2+	0.8	160
Primary tumor	PUMCH-P41	female	64	No	2019.5.31		2472	3.8	＞150	1.6	34.3		head	moderate	4	3	3	2	0	0	1	No	No	Yes	No	Yes	R0	1+	0.2	20
Primary tumor	PUMCH-P42	female	52	No	2019.8.12	9.6	18.2	1.5					head	well	1			1	0	0	1	No	Yes	Yes	Yes	No	R1	2+	0.9	180
Primary tumor	PUMCH-P43	male	56	No	2019.9.12	3.2	296.9	10.5	76.8	2.1			tail	poor-moderate	2	1.5	1	1	4	2	3	Yes	No	Yes	No	No	R0	2+	0.5	100
Primary tumor	PUMCH-P44	male	54	No	2018.9.10		386		＞150				head	poor	3.5	1	3	2	2	1	2	Yes	No	No	No	Yes	R0	2+	0.7	140
Primary tumor	PUMCH-P45	female	67	No	2019.6.28		132	6.3	68.1				body and tail	moderate-well	3	2.5	2	2	0	0	1	Yes	No	Yes	No	No	R0	2+	0.4	80
Primary tumor	PUMCH-P46	female	57	No	2019.11.15		57.7			1			body and tail	poor-moderate	3.5	3	2.8	2	3	1	2	No	No	Yes	No	No	R0	2+	0.9	180
Primary tumor	PUMCH-P47	male	64	No	2019.9.19		252.6	6.3	66.4	1.3			body and tail	moderate	3	2.5	2.2	2	0	0	1	Yes	No	Yes	No	No	R0	3+	0.9	270
Primary tumor	PUMCH-P48	female	66	No	2019.9.16	3.42	15.85	3	12.87	4.39	18.1	14.5	body and tail	poor-moderate	3	2.5	2.8	2	1	1	2	Yes	No	No	No	No	R0	2+	0.9	180
Primary tumor	PUMCH-P49	female	71	No	2019.7.9		1588	2.48	＞150				whole pancrea	poor-moderate	3	1.5	2.5	2	1	1	2	Yes	No	Yes	No	No	R0	2+	0.7	140
Primary tumor	PUMCH-P50	male	49	No	2019.7.4	2.2	69.2	2	12	2.5	6.6		head	moderate	3	2.1	3	2	2	1	2	Yes	No	Yes	No	Yes	R0	2+	0.8	160
Primary tumor	PUMCH-P51	female	53	No	2019.10.17		1654	24	＞150	12.6			body and tail	moderate	2.5	2.2	1.8	2	2	1	2	Yes	No	Yes	No	No	R0	2+	0.5	100
Primary tumor	PUMCH-P52	male	71	No	2018.10.12	2.4	34.2	5.9	10.8	1.8			body and tail	moderate	7	3	2	3	1	1	2	Yes	No	Yes	No	No	R0	2+	0.6	120
Primary tumor	PUMCH-P53	female	45	No	2019.12.24		35.4	1					head	moderate	3	2.8	2	2	0	0	1	Yes	No	Yes	No	Yes	R0	2+	0.7	140
Primary tumor	PUMCH-P54	male	60	No	2019.2.25		324.7	2.5	109.8	1.4	10.6	11.3	body and tail	moderate	2.2	2	2	2	0	0	1	No	No	Yes	No	No	R0	2+	0.6	120
Primary tumor	PUMCH-P55	male	59	No	2018.10.25		869.5		＞150				head	poor	2	1.5	1	1	1	1	2	No	No	No	Yes	Yes	R0	2+	0.6	120
Primary tumor	PUMCH-P56	male	63	No	2019.2.22		825.3						head	moderate-well	2	2.2	3.8	2	4	2	3	Yes	Yes	Yes	Yes	Yes	R0	1+	0.9	90
Primary tumor	PUMCH-P57	female	55	No	2019.3.7	8.4	55	9.4	11.6	3	47	26.7	head	poor-moderate	4	3.5	3	2	10	2	3	Yes	Yes	Yes	Yes	Yes	R0	2+	0.8	160
Primary tumor	PUMCH-P58	male	61	No	2018.12.3		49.9	3.57	64.5	9.3	7	5	head	moderate	2.5	2.5	2	2	0	0	1	Yes	Yes	Yes	Yes	No	R1	2+	0.9	180
Primary tumor	PUMCH-P59	male	44	No	2018.12.21		1343						body and tail	poor-moderate	5.7	3.5	2.8	3	2	1	2	Yes	No	Yes	No	No	R0	2+	0.6	120
Primary tumor	PUMCH-P60	female	64	No	2019.4.11								body and tail	moderate-well	4.5	3	2	3	1	1	2	Yes	No	Yes	No	No	R0	2+	0.9	180
Primary tumor	PUMCH-P61	female	64	No	2019.1.7	3.7	144	0.7	14.3	2.3	8.2	6.2	head	moderate	2.5	1.8	1.5	2	1	1	2	Yes	No	Yes	No	Yes	R0	1+	0.8	80
Primary tumor	PUMCH-P62	male	46	No	2018.9.11	5.3	2	10.85			19.6		head	moderate	2	1.8	2	1	1	1	2	Yes	No	Yes	Yes	No	R0	2+	0.9	180
Primary tumor	PUMCH-P63	male	55	No	2019.4.4	9	1328	1.8	2.5	1.6	22.4		head	moderate	3.5	2.8	5	2	0	0	1	Yes	Yes	Yes	Yes	Yes	R0	2+	0.8	160
Primary tumor	PUMCH-P64	female	76	No	2019.3.5		101.1	1.1					head	moderate	2	1.5	2	1	1	1	2	Yes	Yes	Yes	No	Yes	unknown	2+	0.9	180
Primary tumor	PUMCH-P65	female	51	No	2019.1.10	4.4	258.4	2.13	39.5	0.8	10.8	6.8	head	moderate	3	1.8	2.8	2	3	1	2	Yes	Yes	Yes	Yes	No	R0	2+	0.5	100
Primary tumor	PUMCH-P66	female	57	No	2018.12.28	3.8	770	4.77	147.7	1	25.9		head	poor-moderate	3	2.8	4.4	3	3	1	2	Yes	No	Yes	Yes	Yes	R1	2+	0.8	160
Primary tumor	PUMCH-P67	female	73	No	2018.12.27	3.7	77.6	3.36	17.1	6.7	15.7	12.3	head	moderate-well	3	2	1.5	2	5	2	3	No	No	Yes	Yes	Yes	R0	2+	0.7	140
Primary tumor	PUMCH-P68	male	83	No	2018.9.5		63.8	3.12		2.5			body and tail	moderate	2	1.5	2.2	2	0	0	1	No	No	Yes	No	No	R0	1+	0.02	2
Primary tumor	PUMCH-P69	female	83	No	2019.3.4		699.4	6.4	＞150	15.7	25.5	25	body and tail	moderate	5.5	4	3.5	3	0	0	1	Yes	No	Yes	No	No	R0	2+	0.9	180
Primary tumor	PUMCH-P70	male	50	No	2019.3.11		428.2	3.7	＞150	1.7			body and tail	poor-moderate	3.5	2	1.2	2	0	0	1	Yes	No	Yes	No	No	R0	2+	0.6	120
Primary tumor	PUMCH-P71	female	70	No	2018.10.15		3891	4.19	＞150	7.3		11.9	body and tail	poor	6	5	5	3	1	1	2	Yes	Yes	Yes	No	No	R0	1+	0.9	90
Primary tumor	PUMCH-P72	male	63	No	2018.11.19		38.9		2.8	1.1	167.7		head	moderate-well	2.5	2	1.5	2	1	1	2	Yes	No	Yes	No	Yes	R0	2+	0.8	160
Primary tumor	PUMCH-P73	male	62	No	2019.4.11	5.3	124.7	2.2	77.4	1.3	13.5		body and tail	poor-moderate	2.7	1.6	2.3	2	2	1	2	Yes	Yes	Yes	No	No	R0	2+	0.8	160
Primary tumor	PUMCH-P74	male	56	No	2018.11.22			23.4					head	moderate	4	3	3	2	4	2	3	Yes	Yes	Yes	Yes	Yes	R0	1+	0.9	90
Primary tumor	PUMCH-P75	male	50	No	2019.4.16		16043	1.1		4.1	17.7		head	moderate	2.5	2	2.5	2	4	2	3	Yes	Yes	Yes	Yes	Yes	R0	2+	0.9	180
Primary tumor	PUMCH-P76	male	64	No	2018.9.4		958.3						head	poor-moderate	2.5	2	2.5	2	2	1	2	Yes	Yes	Yes	No	Yes	R0	2+	0.9	180
Primary tumor	PUMCH-P77	male	65	No	2019.4.4								body and tail	poor	3	3	2.5	2	5	2	3	Yes	No	Yes	No	No	R0	2+	0.7	140
Primary tumor	PUMCH-P78	male	50	No	2018.10.18		287.7						body and tail	moderate	6.5	5	3	3	2	1	2	Yes	Yes	Yes	No	No	R0	2+	0.9	180
Primary tumor	PUMCH-P79	male	46	No	2018.12.06								head	poor-moderate	2.5	2	1.5	2	2	1	2	Yes	No	Yes	No	No	R1	2+	0.5	100
Primary tumor	PUMCH-P80	male	72	No	2019.1.4		160.4		23	16.5	11.4	9.1	head	moderate	3	2	2	2	3	1	2	No	No	Yes	No	Yes	R1	2+	0.9	180
Primary tumor	PUMCH-P81	male	50	No	2018.9.4	3.9	9.1	1.07	4.7	1	13.2	13.8	head	moderate	1.5	1.6	1.8	1	3	1	2	Yes	Yes	Yes	No	Yes	R0	3+	0.8	240
a. AJCC version_8
