# Supplementary material for: Epigenetic reprogramming-induced guanidinoacetic acid synthesis promotes pancreatic cancer metastasis and transcription-activating histone modifications
Source: J Exp Clin Cancer Res. 2023 Jun 28;42:155. doi: 10.1186/s13046-023-02698-x (PMC10304235; doi:10.1186/s13046-023-02698-x)
Supplement: Supplementary file 7 — Additional file 7. [file 13046_2023_2698_MOESM7_ESM.xlsx]

## Sheet: reagents and antibodies
Primers for RT-qPCR
Gene symbol	Forward (5'-3')	Reverse (5'-3')
GATM	GCTTCCTCCCGAAATTCCTGT	CCTCTAAAGGGTCCCATTCGT
MYC	GGCTCCTGGCAAAAGGTCA	CTGCGTAGTTGTGCTGATGT
HMGA1	GAAGTGCCAACACCTAAGAGACC	GGTTTCCTTCCTGGAGTTGTGG
HMGA2	GAAGCCACTGGAGAAAAACGGC	GGCAGACTCTTGTGAGGATGTC
CDH1	GCCTCCTGAAAAGAGAGTGGAAG	TGGCAGTGTCTCTCCAAATCCG
CDH2	AGCCAACCTTAACTGAGGAGT	GGCAAGTTGATTGGAGGGATG
ZEB1	TTACACCTTTGCATACAGAACCC	TTTACGATTACACCCAGACTGC
Vimentin	AGTCCACTGAGTACCGGAGAC	CATTTCACGCATCTGGCGTTC
SNAI1	TGCCCTCAAGATGCACATCCGA	GGGACAGGAGAAGGGCTTCTC
RHOA	TCTGTCCCAACGTGCCCATCAT	CTGCCTTCTTCAGGTTTCACCG
SLC6A6	TGATGTGGCTGAGTCAGGTCCT	TGATGTGGCTGAGTCAGGTCCT
SLC6A8	TGATGTGGCTGAGTCAGGTCCT	TGATGTGGCTGAGTCAGGTCCT
SLC6A13	TGATGTGGCTGAGTCAGGTCCT	TGATGTGGCTGAGTCAGGTCCT
KMT2A	GTGCTTTGTGGTCAGCGGAAGT	TGTGAGACAGCAACCCACGGTG
KMT2B	AGAATCTGCGTTCGGCTGGTTC	TCTGGTTCCTGCTGTCTCCACT
KMT2C	AGATCAGCGTGGACCCTATCCT	CTCTTGACTCGGCATGGTACCA
KMT2D	GGAATGGGTAGCTCTTTGGCGA	TGCCGAATCAGCAGCTCTCGTA
SETD1A	TCGAGAGGAAGCTGTGGATACC	CGCCATCTGAGTCAGCATACAG
SETD1B	TGTCAGAGGCGAGTGAGAAGGA	CTCAGAAGACTCGGAACTCTCAC
KDM1A	TCAGGAGTTGGAAGCGAATCCC	GTTGAGAGAGGTGTGGCATTAGC
KDM1B	GTGACCACACTCTGCTAACTCC	GCCATCTGTAGTGGTAACCTGC
KDM5A	GCTAAGGTCTGCCTACAGGCAA	CCACTTTAGCGGTCCATTCTCG
KDM5B	AGCCAGAGACTGGCTTCAGGAT	AGCCTGAACCTCAGCTACTAGG
KDM5C	ACTGCTGACCATTGCTGAACGC	CCTCCTTGAGAGCCTGGATGTT
GAPDH	GGAGCGAGATCCCTCCAAAAT	GGCTGTTGTCATACTTCTCATGG
WWTR1	AGGATTCGAATGCGCCAAGA	TCAGGGAAACGGGTCTGTTG
NRP1	GGCGCTTTTCGCAACGATAAA	TCGCATTTTTCACTTGGGTGAT
VIT	TGTGCCTCAGATCAACTGCG	GCATACACGTCAGTGCCATAAA
CLDN1	CCTCCTGGGAGTGATAGCAAT	GGCAACTAAAATAGCCAGACCT
CK-8	CAGAAGTCCTACAAGGTGTCCA	CTCTGGTTGACCGTAACTGCG
Primers for ChIP-qPCR or CUT&RUN
Location	Forward (5'-3')	Reverse (5'-3')
GATM_Enh#1 for ChIP-qPCR	tccaaatgtgtcccctccac	agcgaaagatgaggctccac
GATM_Enh#2 for ChIP-qPCR	gcgcaatgttcttccccttg	cttcactgcggaggactgag
GATM_Enh#3 for ChIP-qPCR	tctatggccggtcttggaga	ctctgccctcctgtctgttg
GATM_Enh#4 for ChIP-qPCR	tgaatccccgtccctactga	tcactgcaacctccaccttc
GATM_Enh#5 for ChIP-qPCR	tatggttttgacggctgcga	gctggtgagtgatttcccca
GATM_Enh#6 for ChIP-qPCR	gatcccagctgctcttctcc	gctcttctctgggctcttgg
GATM-Pro#1 for ChIP-qPCR	gtagcgccccgaattaggaa	tgcaacagaagccgtcagtg
GATM-Pro#2 for ChIP-qPCR	cgccccgaattaggaactgtc	cgtgcaacagaagccgtcag
MYC-Enh#1 for ChIP-qPCR	TAGGCTAAGTTCCCCACCCA	GTGTTTTCCCCACTGTGCTG
MYC-Enh#2 for ChIP-qPCR	aaaggtctctcacagctggc	AGGCAATCAATCACTCCGCT
MYC-Enh#3 for ChIP-qPCR	TCGAGACTTGGCCCTGAGTA	AACTCGCCACCAGTCTTGAG
MYC-Enh#4 for ChIP-qPCR	GTTTTCTCTTCCCGGCTCCT	GCCATGCTAGATCGGAGGAG
MYC-Enh#5 for ChIP-qPCR	TGCGCATTGTCAGCTGTTTC	AATGTGATGAGGGCATGGCA
MYC-Pro for ChIP-qPCR	ACTCACAGGACAAGGATGCG	TGCTCCCTCTCAAACCCTCT
MYC-Pro for CUT&RUN	TCCTTGCAGCTGCTTAGACG	TGGACTTCGGTGCTTACCTG
WWTR1#1	TGACTTGGTGCCTTCTTCGG	GGCTGGGAGATGACCTTCAC
WWTR1#2	CACGAGCTAGGCTTCGGATT	GTCACGCAGGACCTAGACAC
NRP1#1 for H3K4me3 CUT&RUN	ACAATCCTCAGCCCGTCTTG	AGAGAAGCGTTCCTCTCGGA
NRP1#2 for H3K4me3 CUT&RUN	TGTACAATCCTCAGCCCGTC	GATGCAGGCGACTTGAGACA
VIT	GGGCACATTGGTGCTAACTT	GCACATCTAGCCACATTCCAC
CLDN1#1	TTGTCGCCGGCATAGGAGTA	CTGTTGGGCTTCATTCTCGC
CLDN1#2	ACTAGAAGCTGCGGTTGCTC	GGAGCTGCTTTAAATCGCGG
CK-8#1	CAATGCCCGCATCGTTCTG	AGCTCTCTAGCCCCCAAACT
CK-8#2	GGGTCAGTTAGGGGCTCACA	AATGAATACACTGATGGACCCTG
CK-8#3	TTTATAAAAGAGATCCCAGCCCC	GTGGCAGGTGACGGGTTAG
NRP1#1 for H3K27ac CUT&RUN	AGCATGACGTCCACAGGATG	ACAGGAAGGGTATGGGAGAAGT
NRP1#2 for H3K27ac CUT&RUN	TGGTCTGCAGAGGTCTGACT	TGGTCTGCAGAGGTCTGACT
NRP1#3 for H3K27ac CUT&RUN	TGGTCTGCAGAGGTCTGACT	TTTAGCTTGAGGAGCGTGGA
Primers for 3C-PCR
constant primer	GATM_Pro	atattcagagctgtcctatt
candidate primer	GATM_Enh#1	gtttattcttttacccattg
candidate primer	GATM_Enh#2	gcctgcattgggtctgaaca
candidate primer	GATM_Enh#3	atctcaaggaattacacgta
candidate primer	GATM_Enh#4	tgtgcagacgaggagaggtc
candidate primer	GATM_Enh#5	ctcttgatgggaatacttac
candidate primer	GATM_Enh#6	cgtcccttctcctgtccctg
reference primer	GAPDH-Forward	cgggagaagctgagtcatgg
reference primer	GAPDH-Reverse	tttacagcctggcctttggg
Primers for MSP (GATM-promoter: chr15:45691763-45698907)
MSP pair	Forward (5'-3')	Reverse (5'-3')
M1	GTATAGGAGTTGTTGAGAAATCG	ACCTCGAACTACGACTAAACTTCC
U1	ATAGGAGTTGTTGAGAAATTGAT	ACACCTCAAACTACAACTAAACTTCC
M2	GTATAGGAGTTGTTGAGAAATCG	CCTCGAACTACGACTAAACTTCC
U2	ATAGGAGTTGTTGAGAAATTGAT	ACACCTCAAACTACAACTAAACTTCC
M3	TAGGAGTTGTTGAGAAATCG	AAAAACACCTCGAACTACGACT
U3	ATAGGAGTTGTTGAGAAATTGAT	ACACCTCAAACTACAACTAAACTTCC
M4	TATAGGAGTTGTTGAGAAATCG	CCTCGAACTACGACTAAACTTCC
U4	ATAGGAGTTGTTGAGAAATTGAT	ACACCTCAAACTACAACTAAACTTCC
M5	ATAGGAGTTGTTGAGAAATCG	CCTCGAACTACGACTAAACTTCC
U5	ATAGGAGTTGTTGAGAAATTGAT	ACACCTCAAACTACAACTAAACTTCC
Antibodies
Against protein	Manufacturer	CAS number	Aim of use	Working dilution
GATM	Proteintech	12801-1-AP	western blot	1:1000
GATM	Sigma-Aldrich	HPA026077	IHC	1:100
H3K27ac	Cell signaling Technology	8173	ChIP; western blot	1:50; 1:1000
H3K4me1	Cell signaling Technology	5326	ChIP; CUT&RUN; western blot	1:50; 1:25; 1:1000
H3K4me2	Cell signaling Technology	9725S	Wstern blot	1:1000
H3K4me3	Cell signaling Technology	9751	ChIP; CUT&RUN; western blot	1:50; 1:25; 1:1000
H3K27me3	Cell signaling Technology	9733	ChIP; western blot	1:50; 1:1000
c-Myc	abcam	ab32072	CUT&RUN	8μg for 105 cells
Total H3	Cell signaling Technology	9715	western blot	1:1000
CPS1	Proteintech	18703-1-AP	western blot	1:1000
OTC	Proteintech	26470-1-AP	western blot	1:1000
ASL	Proteintech	16645-1-AP	western blot	1:1000
ODC1	Proteintech	28728-1-AP	western blot	1:1000
ASS1	Cell signaling Technology	70720	western blot	1:1000
Arginase-1	Cell signaling Technology	43933	western blot	1:1000
Vimentin	Cell signaling Technology	3390	western blot	1:1000
ZO-1	Proteintech	21773-1-AP	western blot	1:1000
ZEB1	Proteintech	21544-1-AP	western blot	1:1000
E-Cadherin	Cell signaling Technology	3195	western blot	1:1000
N-Cadherin	Cell signaling Technology	13116T	western blot	1:1000
Snail	Cell signaling Technology	3879	western blot	1:1000
Slug	Proteintech	12129-1-AP	western blot	1:1000
RhoA	Cell signaling Technology	2117	western blot	1:1000
HMGA1	Cell signaling Technology	7777	western blot	1:1000
HMGA2	Proteintech	20795-1-AP	western blot	1:1000
p-ERK1/2	Cell signaling Technology	4370	western blot	1:2000
c-Myc	Cell signaling Technology	5605S	western blot	1:1000
KMT2A/MLL	Proteintech	29278-1-AP	western blot	1:1000
KMT2C	Proteintech	28437-1-AP	western blot	1:1000
KMT2D	Proteintech	27266-1-AP	western blot	1:1000
SETD1A	Proteintech	67936-1-Ig	western blot	1:1000
SETD1B	Proteintech	55005-1-AP	western blot	1:1000
GAPDH	Lablead	G0100	western blot	1:1000
β-actin	Lablead	A0101	western blot	1:1000
HRP- antibodies	Lablead	9169, 9168	western blot	1:5000
Reagents and supplies
Name	Manufacturer	CAS number
L-Arginine	MedChemExpress	HY-N0455
Guanidinoacetic acid	Sigma-Aldrich	G11608
Puromycin HCl	Lablead	P067-25MG
DAPI	Beyotime	C1002
LipofectamineTM 3000	Invitrogen	L3000015
SYBRTM Green Master Mix	AppliedBiosystem	1076912
RNA-Quick Purification Kit	ES Science	RN001
PrimerScriptTM reagent Kit	TaKaRa	RR047A
RIPA lysis buffer	APPLYGEN	C1053
protease inhibitors	AbMole	M5293
phosphatase inhibitor	AbMole	M7528
BCA Protein Assay Kit	Thermo Fisher Scientific	UE284362
5×loading buffer	GeneStar	20BB01
SuperSignalTM West Dura Extended Duration Substrate	Thermo Fisher Scientific	VH311118
upper chamber	Costar	3422
SAM ELISA Kit	Cloud-Clone	CEG414Ge-96T
TRIzol reagent	Thermo Fisher Scientific	15596-018
NEBNext® UltraTM RNA Library Prep Kit for Illumina	NEB	E7530L
SimpleChIP®Plus Enzymatic Chromatin IP Kit	Cell Signaling Technology	9005
CUT&RUN Assay Kit	Cell Signaling Technology	86652
TIANamp Genomic DNA Kit	TIANGEN	DP304-02
hydroquinone	MACKLIN	C12642868
sodium bisulfite	Sigma-Aldrich	243973-100G
Universal DNA Purification Kit	TIANGEN	DP214-03
vector phU6-gRNA	MiaoLingbio	P1715
BbsI	NEB	R0539S
quick ligase	NEB	M2200S
LipofectamineTM 3000	Invitrogen	L3000015
D-Luciferin potassium salt	Beyotime	ST198
WDR5-0103	Abmole	M9004
sgRNAs targeting GATM locus
GATM_sgEnh#1
# Sequence	ttacagtcctaagccaccgcgccaggcccggatacccttttagaagggttggctttccctcaggcctcggctatctgcgctcccctcttagggggttccacctcctactccccaaacctccaaactcctcacaagcacctaggggggccaagagcgaccggggtcggcaggtaaggaagaccgcggcgagcggcagggggcgccagcgcccgcgttcgggcgcttcacgtcagccgcagaatgtcctgcagggggcgcccgggagtcgcgtgcccaacggggaaagcgagtcaggtccctcgcgctccccgccccacgcgcgtgaccagagcgcgctggcccggcccacccggggcggttgtggtcgctatatataaggtggggaggccgccggcccgt…
# Genome	hg19
# PAM	NGG
# Position	chr15:45722407-45723070:+
# Version	CRISPOR 4.99, 2021-06-22T09:27:36CEST
#guideId	targetSeq	mitSpecScore	cfdSpecScore	offtargetCount	targetGenomeGeneLocus	Doench '16-Score	Moreno-Mateos-Score	Out-of-Frame-Score	Lindel-Score	GrafEtAlStatus	grafType	sensep	antisensep
209rev	GACGTGAAGCGCCCGAACGCGGG	98	99	13	intergenic:SPATA5L1-C15orf48/RP11-519G16.5	47	37	64	82	GrafOK		CACCgacgtgaagcgcccgaacgc	AAACgcgttcgggcgcttcacgtc
210rev	TGACGTGAAGCGCCCGAACGCGG	98	99	13	intergenic:SPATA5L1-C15orf48/RP11-519G16.5	53	54	62	85	GrafOK		CACCGgacgtgaagcgcccgaacg	AAACcgttcgggcgcttcacgtcC
313rev	CGCGCTCTGGTCACGCGCGTGGG	98	99	20	exon:C15orf48/RP11-519G16.5	33	49	68	85	GrafOK		CACCGgcgctctggtcacgcgcgt	AAACacgcgcgtgaccagagcgcC
GATM_sgEnh#2
# Sequence	agtttgagaatatcctgggcaacatagtaagatcccatctctacaaaaaaacaaaaatATAAAGTCATTTCCATTTGTGAGCTGTGTTCAGAGGCCTGGGAGCTGGGTTGAGGCAGGGAGGGATGTGGGGAGCCCAGGGTGTGGAGGAGGCAGCGGGGCTCCCTGGGCCGTGAAGGTCGCTGAACAAAGGAGACCGTCCAGGTTTGGCCACTGGTGCTTGCTGCTGTCCCCGAAATGAGATCGGAGGGGAGGGGCAGGTTTGGAGGAGAGGTGACAAGTCTGAGTGCCCATGGGACATCCAGCTTGATATATAAACCAGAAGGTGCTGGAAGCCTTAGGTGTGAGTGAGAAGACACAGAGATGTGGAGAGGAGGGCTGGGGGTGACCTGGAGAAACAAC…
# Genome	hg19
# PAM	NGG
# Position	chr15:45746618-45747943:+
# Version	CRISPOR 4.99, 2021-06-22T14:01:28CEST
#guideId	targetSeq	mitSpecScore	cfdSpecScore	offtargetCount	targetGenomeGeneLocus	Doench '16-Score	Moreno-Mateos-Score	Out-of-Frame-Score	Lindel-Score	GrafEtAlStatus	grafType	sensep	antisensep
1167rev	GGGTGGAACTATCGTACGGCAGG	99	100	10	intron:RP11-519G16.3	54	38	56	80	GrafOK		CACCgggtggaactatcgtacggc	AAACgccgtacgatagttccaccc
246forw	GTCCCCGAAATGAGATCGGAGGG	97	96	25	intron:RP11-519G16.3	61	42	66	82	GrafOK		CACCGTCCCCGAAATGAGATCGGA	AAACTCCGATCTCATTTCGGGGAC
1171rev	TGTAGGGTGGAACTATCGTACGG	96	96	38	intron:RP11-519G16.3	67	79	72	84	GrafOK		CACCGgtagggtggaactatcgta	AAACtacgatagttccaccctacC
GATM_sgEnh#3
# Sequence	cagaatgaagacccaaagatatagggaaaactgttcatttttatgcttatgttcaatgaaaagtcgatgtagaaatatgattggacatgtagaaatatggacaaaaaggatatggtcctaatgctatcagaatagactacatggggaagctcaccaaggcctgtctgcagcatttccttctgctgggtgtgggggtgggatccctctggaatgagtgtcttaatttctttatggccagctgttacatagaaaggtgggggaaatttaagagcaatatatttaggttttatggctggctttcaggaaacgggattctggcttctatggccggtcttggagaagaggaattctagtttctatggctcacctggggaagaatcagggtcaacagacaggagg…
# Genome	hg19
# PAM	NGG
# Position	chr15:45727320-45728234:+
# Version	CRISPOR 4.99, 2021-06-22T09:43:21CEST
#guideId	targetSeq	mitSpecScore	cfdSpecScore	offtargetCount	targetGenomeGeneLocus	Doench '16-Score	Moreno-Mateos-Score	Out-of-Frame-Score	Lindel-Score	GrafEtAlStatus	grafType	sensep	antisensep
552rev	TGAGACGACTTGAGGTGATAAGG	90	90	69	intron:RP11-519G16.5	44	41	52	76	GrafOK		CACCGgagacgacttgaggtgata	AAACtatcacctcaagtcgtctcC
622forw	AGGAATTACACGTAGCAATTGGG	89	92	99	intron:RP11-519G16.5	41	49	70	88	GrafOK		CACCGggaattacacgtagcaatt	AAACaattgctacgtgtaattccC
452rev	TATTGCTGTGAAGGTAACGCTGG	86	91	94	intron:RP11-519G16.5	62	28	62	74	GrafOK		CACCGattgctgtgaaggtaacgc	AAACgcgttaccttcacagcaatC
GATM_sgEnh#4
# Sequence	AATAAGGAAATGAAGTTGAGTGCATGTACCTAAGATAGCGGTAGGAATTTTCAACCTAAAGAAGGACACtgaggcaaaattaacagagagaatttattggggccaaggttgagaactgcagcccgggacacacttcccagttgccttgcagagtgctcccgccagggtttgctgcaagcaggtttttaagggcaaagggaacaaaaggtggtctgacaaagttgtttgacaggagtgctccttggtttatagaaacaacactgattaatgattaactgtacattgttgaactatagggtatgcacgatggtgtccagtgtatggcattttatggctgcttggcgttagtctagagcccacatagcaaatggcttcaagaggtagtcacttagctcaagg…
# Genome	hg19
# PAM	NGG
# Position	chr15:45731612-45732080:+
# Version	CRISPOR 4.99, 2021-06-22T09:42:42CEST
#guideId	targetSeq	mitSpecScore	cfdSpecScore	offtargetCount	targetGenomeGeneLocus	Doench '16-Score	Moreno-Mateos-Score	Out-of-Frame-Score	Lindel-Score	GrafEtAlStatus	grafType	sensep	antisensep
43forw	CATGTACCTAAGATAGCGGTAGG	95	95	42	intron:RP11-519G16.5	59	53	62	62	GrafOK		CACCGATGTACCTAAGATAGCGGT	AAACACCGCTATCTTAGGTACATC
308forw	GAACTATAGGGTATGCACGATGG	94	94	53	intron:RP11-519G16.5	70	54	62	84	GrafOK		CACCgaactatagggtatgcacga	AAACtcgtgcataccctatagttc
165forw	CTTGCAGAGTGCTCCCGCCAGGG	90	92	92	intron:RP11-519G16.5	54	67	79	83	GrafOK		CACCGttgcagagtgctcccgcca	AAACtggcgggagcactctgcaaC
GATM_sgEnh#5
# Sequence	GGAGGGCAACCCCACAGCGCCCTCCGGCCCAGAAAGGGGCCTGGGAGGCACTTGGCTCCACTGCCCTGAGGGATTGGGCAACCTGGGTGTGTCCCCGCTGTTCCTGGAGAGTTGGCTCATTCCCTCCCTCCTCTCCAAAAACAAACTCAGACGCCCATGGTGAGGTCAGTTTCAGTTGAAGCTGCTTTGCATAAAAAAAAAAAACAAAAACACATCTCCTTCCTCTTGATGGGAATACTTACACCAAAAAGCTTTACGAGCATATGGTTTTGACGGCTGCGAGGTCAGGAGATGGGGGTTTTCCTCTTGCTCTGCAGGACCTTGGGGAAATCACTCACCAGCTAACGTGTGTCAGTGCTCACCGTGCGCCAGCCACCTTTGAATCCTCCACAGCCCTTG…
# Genome	hg19
# PAM	NGG
# Position	chr15:45737631-45738460:+
# Version	CRISPOR 4.99, 2021-06-22T13:47:39CEST
#guideId	targetSeq	mitSpecScore	cfdSpecScore	offtargetCount	targetGenomeGeneLocus	Doench '16-Score	Moreno-Mateos-Score	Out-of-Frame-Score	Lindel-Score	GrafEtAlStatus	grafType	sensep	antisensep
338rev	GAGCACTGACACACGTTAGCTGG	94	94	58	intergenic:RP11-519G16.5-RNU7-5P	50	24	53	83	GrafOK		CACCGAGCACTGACACACGTTAGC	AAACGCTAACGTGTGTCAGTGCTC
750forw	AGCAGACACAGCAGACGCGTGGG	92	93	114	intergenic:RP11-519G16.5-RNU7-5P	63	53	56	85	GrafOK		CACCGGCAGACACAGCAGacgcgt	AAACacgcgtCTGCTGTGTCTGCC
572rev	CATAGTCTCCCACGGTCAGATGG	89	93	72	intergenic:RP11-519G16.5-RNU7-5P	49	32	60	81	GrafOK		CACCGATAGTCTCCCACGGTCAGA	AAACTCTGACCGTGGGAGACTATC
GATM_sgEnh#6
# Sequence	cgaggatggtgtggtacaccaggaaagccgtagggggatggaactggccaggcagactgtggctggaATGGGAGAGGCTCGAGGGCTGGACTAAGTGGCTGGGACTTCATCCAGCCAGCCAAGGAGGGTCTGGTCATGTTTGTGAGCCGAGAAGGTAAACAGAGCGCACCTGGGCTGGTTTCCTTCTCTCAGGCCTTCCTGGCGGCCACGCCTTACCGAAAGGAGTCCTGACTCAGAGCTGCTGTGCCGTCCCTTCTCCTGTCCCTGCCTGGAAGAGGCCTATCAGGTTGACCAAGCTTTGCTCCCACCTGTGGATGAGAAGGGCAGGTGGCCGAGAGTGGGTGTGGAGGAGGAAGACTGGATGCCAATGATCCTGTGAGTTTCATTCATTGGAGGTGT…
# Genome	hg19
# PAM	NGG
# Position	chr15:45742113-45742770:+
# Version	CRISPOR 4.99, 2021-06-22T13:50:32CEST
#guideId	targetSeq	mitSpecScore	cfdSpecScore	offtargetCount	targetGenomeGeneLocus	Doench '16-Score	Moreno-Mateos-Score	Out-of-Frame-Score	Lindel-Score	GrafEtAlStatus	grafType	sensep	antisensep
221forw	GGCGGCCACGCCTTACCGAAAGG	99	99	13	exon:RP11-519G16.3	59	63	51	83	GrafOK		CACCGGCGGCCACGCCTTACCGAA	AAACTTCGGTAAGGCGTGGCCGCC
198rev	TTCGGTAAGGCGTGGCCGCCAGG	97	98	16	exon:RP11-519G16.3	41	65	54	75	GrafOK		CACCGTCGGTAAGGCGTGGCCGCC	AAACGGCGGCCACGCCTTACCGAC
33forw	GGTACACCAGGAAAGCCGTAGGG	94	96	51	intergenic:RP11-519G16.3/C15orf48-RP11-519G16.3	59	39	64	78	GrafOK		CACCggtacaccaggaaagccgta	AAACtacggctttcctggtgtacc
