# Supplementary material for: Epigenetic reprogramming-induced guanidinoacetic acid synthesis promotes pancreatic cancer metastasis and transcription-activating histone modifications
Source: J Exp Clin Cancer Res. 2023 Jun 28;42:155. doi: 10.1186/s13046-023-02698-x (PMC10304235; doi:10.1186/s13046-023-02698-x)
Supplement: Supplementary file 9 — Additional file 9: Fig. S1. A high level of intracellular GAA wasassociated with PDAC liver metastasis. Fig. S2. GAA promoted liver metastasis of PDAC. Fig. S3. Knockdown of GATM suppressed livermetastasis of PDAC. Fig. S4. Three-dimensional epigenomereprogramming upregulates GATM expression promoting PDAC metastasis. Fig. S5. Metabolic alteration after GAAmetabolism disturbance. Fig. S6. GAA metabolism promotes HMGA-induced EMTvia upregulated MYC expression. Fig. S7. GAA promotes H3K27ac modifications atcell cycle and apoptosis-related genes. Fig. S8. GAA promotes H3K4me3 ofmetastasis-related genes by upregulating histone methyltransferases expression. Fig. S9. GAA metabolism promotes H3K27acmodification at the enhancers of the MYC gene. [file 13046_2023_2698_MOESM9_ESM.zip]

Archive with 9 entries (9 files):
- FigS1 Related to Fig. 1.pdf
- FigS2 Related to Fig. 2.pdf
- FigS3 Related to Fig. 3.pdf
- FigS4 Related to Fig. 4.pdf
- FigS5 Related to Fig. 5.pdf
- FigS6 Related to Fig. 5.pdf
- FigS7 Related to Fig. 6 .pdf
- FigS8 Related to Fig. 7.pdf
- FigS9 Related to Fig. 7.pdf
